# Supplementary material for: An annotated genetic map of loblolly pine based on microsatellite and cDNA markers
Source: BMC Genet. 2011 Jan 26;12:17. doi: 10.1186/1471-2156-12-17 (PMC3038140; doi:10.1186/1471-2156-12-17)
Supplement: Additional file 1 — Table of all submitted markers' GenBank and dbSTS accession numbers. This tab-delimited text file can be viewed with any web browser, word processor, or spreadsheet program. [file 1471-2156-12-17-S1.TXT]

Additional File 1
Marker ID	GBAcc#	NCBI dbSTS & UniSTS ID
PtTX2037	BV728860	508444
PtTX2080	BV728818	508445
PtTX2091	BV728845	508446
PtTX2093	BV728819	508447
PtTX2094	BV728820	508448
PtTX2123	BV728861	508449
PtTX2128	BV728859	508450
PtTX2146	BV728863	508451
PtTX2164	BV728862	508452
PtTX2189	BV728821	508453
PtTX3001	BV728822	508454
PtTX3011	BV728852	508455
PtTX3013	BV728853	508456
PtTX3019	BV728864	508457
PtTX3020	BV728854	508458
PtTX3025	BV728855	508459
PtTX3027	BV728823	508460
PtTX3029	BV728824	508461
PtTX3032	BV728856	508462
PtTX3034	BV728857	508463
PtTX3037	BV728858	508464
PtTX3045	BV728846	508465
PtTX3047	BV728825	508466
PtTX3049	BV728826	508467
PtTX3052	BV728827	508468
PtTX3055	BV728828	508469
PtTX3058	BV728829	508470
PtTX3063	BV728830	508471
PtTX3081	BV728831	508472
PtTX3091	BV728844	508473
PtTX3097	BV728832	508474
PtTX3105	BV728847	508475
PtTX3107	BV728833	508476
PtTX3110	BV728834	508477
PtTX3114	BV728835	508478
PtTX3116	BV728848	508479
PtTX3117	BV728836	508480
PtTX3118	BV728851	508481
PtTX3120	BV728837	508482
PtTX3127	BV728849	508483
PtTX4001	BV728865	508484
PtTX4003	BV728866	508485
PtTX4011	BV728874	508486
PtTX4030	BV728838	508487
PtTX4033	BV728878	508488
PtTX4036	BV728879	508489
PtTX4056	BV728867	508490
PtTX4058	BV728868	508491
PtTX4062	BV728877	508492
PtTX4079	BV728839	508493
PtTX4090	BV728869	508494
PtTX4092	BV728870	508495
PtTX4093	BV728871	508496
PtTX4112	BV728872	508497
PtTX4114	BV728876	508498
PtTX4137	BV728873	508499
PtTX4147	BV728840	508500
PtTX4149	BV728875	508501
PtTX4181	BV728850	508502
PtTX4214	BV728841	508503
PtTX4215	BV728842	508504
PtTX4228	BV728843	508505
PtRIP_0001	BV683040	513450
PtRIP_0006	BV683145	513451
PtRIP_0011	BV683146	513452
PtRIP_0022	BV683041	513453
PtRIP_0024	BV683042	513454
PtRIP_0031	BV683043	513455
PtRIP_0032	BV683044	513456
PtRIP_0033	BV683045	513457
PtRIP_0064	BV683046	513458
PtRIP_0065	BV683047	513459
PtRIP_0066	BV683048	513460
PtRIP_0067	BV683049	513461
PtRIP_0069	BV683050	513462
PtRIP_0071	BV683051	513463
PtRIP_0077	BV683052	513464
PtRIP_0079	BV683053	513465
PtRIP_0080	BV683054	513466
PtRIP_0089	BV683055	513467
PtRIP_0101	BV683056	513468
PtRIP_0103	BV683057	513469
PtRIP_0104	BV683058	513470
PtRIP_0106	BV683059	513471
PtRIP_0117	BV683060	513472
PtRIP_0123	BV683061	513473
PtRIP_0126	BV683062	513474
PtRIP_0128	BV683063	513475
PtRIP_0132	BV683064	513476
PtRIP_0134	BV683065	513477
PtRIP_0135	BV683066	513478
PtRIP_0139	BV683067	513479
PtRIP_0158	BV683068	513480
PtRIP_0159	BV683069	513481
PtRIP_0165	BV683070	513482
PtRIP_0166	BV683071	513483
PtRIP_0171	BV683072	513484
PtRIP_0179	BV683073	513485
PtRIP_0185	BV683074	513486
PtRIP_0193	BV683075	513487
PtRIP_0211	BV683076	513488
PtRIP_0255	BV683147	513489
PtRIP_0263	BV683148	513490
PtRIP_0274	BV683149	513491
PtRIP_0287	BV683077	513492
PtRIP_0293	BV683078	513493
PtRIP_0298	BV683079	513494
PtRIP_0305	BV683080	513495
PtRIP_0367	BV683081	513496
PtRIP_0369	BV683082	513497
PtRIP_0376	BV683083	513498
PtRIP_0388	BV683084	513499
PtRIP_0467	BV683150	513500
PtRIP_0496	BV683151	513501
PtRIP_0508	BV683085	513502
PtRIP_0538	BV683086	513503
PtRIP_0540	BV683152	513504
PtRIP_0548	BV683153	513505
PtRIP_0556	BV683087	513506
PtRIP_0560	BV683088	513507
PtRIP_0567	BV683089	513508
PtRIP_0584	BV683154	513509
PtRIP_0609	BV683090	513510
PtRIP_0619	BV683091	513511
PtRIP_0621	BV683092	513512
PtRIP_0627	BV683093	513513
PtRIP_0629	BV683094	513514
PtRIP_0630	BV683095	513515
PtRIP_0644	BV683096	513516
PtRIP_0647	BV683097	513517
PtRIP_0649	BV683098	513518
PtRIP_0658	BV683099	513519
PtRIP_0675	BV683100	513520
PtRIP_0683	BV683101	513521
PtRIP_0688	BV683102	513522
PtRIP_0689	BV683103	513523
PtRIP_0690	BV683104	513524
PtRIP_0692	BV683105	513525
PtRIP_0700	BV683106	513526
PtRIP_0767	BV683107	513527
PtRIP_0789	BV683108	513528
PtRIP_0790	BV683109	513529
PtRIP_0791	BV683110	513530
PtRIP_0792	BV683155	513531
PtRIP_0799	BV683111	513532
PtRIP_0814	BV683112	513533
PtRIP_0815	BV683157	513534
PtRIP_0841	BV683113	513535
PtRIP_0846	BV683114	513536
PtRIP_0852	BV683115	513537
PtRIP_0860	BV683116	513538
PtRIP_0905	BV683117	513539
PtRIP_0921	BV683118	513540
PtRIP_0932	BV683119	513541
PtRIP_0941	BV683120	513542
PtRIP_0947	BV683121	513543
PtRIP_0958	BV683122	513544
PtRIP_0960	BV683123	513545
PtRIP_0961	BV683156	513546
PtRIP_0968	BV683124	513547
PtRIP_0984	BV683125	513548
PtRIP_0990	BV683126	513549
PtRIP_1013	BV683127	513550
PtRIP_1023	BV683128	513551
PtRIP_1027	BV683129	513552
PtRIP_1035	BV683130	513553
PtRIP_1036	BV683131	513554
PtRIP_1037	BV683132	513555
PtRIP_1040	BV683133	513556
PtRIP_1066	BV683134	513557
PtRIP_1072	BV683135	513558
PtRIP_1076	BV683136	513559
PtRIP_1077	BV683137	513560
PtRIP_1125	BV683138	513561
PtRIP_1137	BV683139	513562
PtRIP_9058	BV683140	513563
PtRIP_9104	BV683141	513564
PtRIP_9138	BV683142	513565
PtRIP_9238	BV683143	513566
PtRIP_9315	BV683144	513567
estPmaLU_SB12	BV729051	515993
estPmaLU_SB32a	BV729050	515994
estPmaLU_SB41	BV729052	515995
estPmaLU_SB49	BV729054	515996
estPmaLU_SB58	BV729053	515997
estPpINR_AS01C10	BV729012	515998
estPpINR_RN01G04	BV729013	515999
estPtIFG_0107	BV729025	516000
estPtIFG_0149	BV729058	516001
estPtIFG_0464	BV729015	516002
estPtIFG_0500	BV729016	516003
estPtIFG_0674	BV729063	516004
estPtIFG_0739	BV729059	516005
estPtIFG_0893	BV729017	516006
estPtIFG_1454	BV729027	516007
estPtIFG_1576	BV729024	516008
estPtIFG_1643	BV729048	516009
estPtIFG_1750	BV729060	516010
estPtIFG_1934	BV729018	516011
estPtIFG_1950	BV729026	516012
estPtIFG_1956	BV729019	516013
estPtIFG_2166	BV729020	516014
estPtIFG_2290	BV729021	516015
estPtIFG_2358	BV729049	516016
estPtIFG_2615	BV729062	516017
estPtIFG_2781	BV729022	516018
estPtIFG_2889	BV729023	516019
estPtIFG_4CL	BV728981	516020
estPtIFG_8415	BV728982	516021
estPtIFG_8429	BV728998	516022
estPtIFG_8471	BV729009	516023
estPtIFG_8473	BV729010	516024
estPtIFG_8500	BV729004	516025
estPtIFG_8531	BV729000	516026
estPtIFG_8542	BV729006	516027
estPtIFG_8564	BV729044	516028
estPtIFG_8565	BV729047	516029
estPtIFG_8569	BV729061	516030
estPtIFG_8580	BV729011	516031
estPtIFG_8612	BV729007	516032
estPtIFG_8647	BV729008	516033
estPtIFG_8702	BV729033	516034
estPtIFG_8725	BV728997	516035
estPtIFG_8732	BV729003	516036
estPtIFG_8738	BV728999	516037
estPtIFG_8781	BV729005	516038
estPtIFG_8837	BV729002	516039
estPtIFG_8886	BV729029	516040
estPtIFG_8887	BV729028	516041
estPtIFG_8898	BV729045	516042
estPtIFG_8939	BV729030	516043
estPtIFG_8972	BV729031	516044
estPtIFG_9008	BV729035	516045
estPtIFG_9022	BV729046	516046
estPtIFG_9036	BV729038	516047
estPtIFG_9044	BV729041	516048
estPtIFG_9053	BV729036	516049
estPtIFG_9076	BV729042	516050
estPtIFG_9092	BV729040	516051
estPtIFG_9102	BV729043	516052
estPtIFG_9113	BV729032	516053
estPtIFG_9151	BV729034	516054
estPtIFG_9156	BV729037	516055
estPtIFG_9157	BV729039	516056
estPtIFG_9164	BV728996	516057
estPtIFG_9198	BV729001	516058
estPtIFG_COMT-2	BV729056	516059
estPtIFG_SAHH	BV728983	516060
estPtINR_PAL-1	BV729055	516061
estPtNCS_22B8	BV728984	516062
estPtNCS_22C5	BV728985	516063
estPtNCS_22C8	BV728986	516064
estPtNCS_23C5	BV728987	516065
estPtNCS_2N7G	BV728988	516066
estPtNCS_6C12A	BV728989	516067
estPtNCS_6N3C	BV729057	516068
estPtNCS_6N3E	BV728990	516069
estPtNCS_AGP6-3p	BV728991	516070
estPtNCS_CCoAOMT	BV728992	516071
estPtNCS_HLH1	BV728993	516072
estPtNCS_ptCadA	BV728994	516073
estPtTX3_lp3-1	BV728995	516074
estXUOU_APX	BV729014	516075
NZPR0206	BV728907	516211
NZPR0269	BV728908	516212
NZPR0274	BV728909	516213
NZPR0290	BV728910	516214
NZPR0300	BV728911	516215
NZPR0351	BV728912	516216
NZPR0413	BV728913	516217
NZPR0440	BV728914	516218
NZPR0458	BV728929	516219
NZPR0473	BV728915	516220
NZPR0563	BV728916	516221
NZPR0599	BV728917	516222
NZPR0826	BV728918	516223
NZPR0917	BV728919	516224
NZPR0933	BV728920	516225
NZPR0943	BV728921	516226
NZPR0947	BV728922	516227
NZPR1004	BV728923	516228
NZPR1078	BV728924	516229
NZPR1680	BV728925	516230
NZPR1682	BV728926	516231
NZPR1699	BV728927	516232
NZPR1702	BV728928	516233
PpSIFG_3116	BV728700	516234
PpSIFG_3129	BV728650	516235
PpSIFG_3145	BV728651	516236
PpSIFG_3147	BV728652	516237
PpSIFG_3168	BV728701	516238
PtSIFG_0100	BV728771	516239
PtSIFG_0126	BV728738	516240
PtSIFG_0133	BV728783	516241
PtSIFG_0141	BV728774	516242
PtSIFG_0145	BV728739	516243
PtSIFG_0166	BV728653	516244
PtSIFG_0167	BV728654	516245
PtSIFG_0168	BV728740	516246
PtSIFG_0174	BV728655	516247
PtSIFG_0186	BV728741	516248
PtSIFG_0193	BV728742	516249
PtSIFG_0198	BV728724	516250
PtSIFG_0203	BV728743	516251
PtSIFG_0206	BV728656	516252
PtSIFG_0209	BV728744	516253
PtSIFG_0219	BV728745	516254
PtSIFG_0237	BV728657	516255
PtSIFG_0245	BV728746	516256
PtSIFG_0249	BV728720	516257
PtSIFG_0265	BV728747	516258
PtSIFG_0306	BV728728	516259
PtSIFG_0307	BV728772	516260
PtSIFG_0338	BV728719	516261
PtSIFG_0349	BV728658	516262
PtSIFG_0358	BV728786	516263
PtSIFG_0371	BV728748	516264
PtSIFG_0408	BV728749	516265
PtSIFG_0418	BV728722	516266
PtSIFG_0424	BV728750	516267
PtSIFG_0436	BV728768	516268
PtSIFG_0437	BV728751	516269
PtSIFG_0440	BV728659	516270
PtSIFG_0443	BV728729	516271
PtSIFG_0463	BV728660	516272
PtSIFG_0477	BV728770	516273
PtSIFG_0490	BV728784	516274
PtSIFG_0493	BV728661	516275
PtSIFG_0541	BV728787	516276
PtSIFG_0551	BV728752	516277
PtSIFG_0561	BV728753	516278
PtSIFG_0563	BV728782	516279
PtSIFG_0564	BV728754	516280
PtSIFG_0566	BV728755	516281
PtSIFG_0573	BV728775	516282
PtSIFG_0587	BV728756	516283
PtSIFG_0592	BV728662	516284
PtSIFG_0594	BV728663	516285
PtSIFG_0596	BV728664	516286
PtSIFG_0625	BV728665	516287
PtSIFG_0629	BV728666	516288
PtSIFG_0635	BV728757	516289
PtSIFG_0636	BV728735;BV728769	516290
PtSIFG_0639	BV728708	516291
PtSIFG_0640	BV728667	516292
PtSIFG_0652	BV728668	516293
PtSIFG_0653	BV728727	516294
PtSIFG_0662	BV728711	516295
PtSIFG_0668	BV728779	516296
PtSIFG_0715	BV728781	516297
PtSIFG_0737	BV728669	516298
PtSIFG_0740	BV728670	516299
PtSIFG_0745	BV728671	516300
PtSIFG_1002	BV728730	516301
PtSIFG_1005	BV728672	516302
PtSIFG_1008	BV728723	516303
PtSIFG_1018	BV728673	516304
PtSIFG_1030	BV728702	516305
PtSIFG_1032	BV728714	516306
PtSIFG_1035	BV728731	516307
PtSIFG_1041	BV728788	516308
PtSIFG_1051	BV728732	516309
PtSIFG_1052	BV728674	516310
PtSIFG_1055	BV728675	516311
PtSIFG_1060	BV728696	516312
PtSIFG_1062	BV728676	516313
PtSIFG_1065	BV728677	516314
PtSIFG_1066	BV728706	516315
PtSIFG_1069	BV728733	516316
PtSIFG_1102	BV728715	516317
PtSIFG_1110	BV728703	516318
PtSIFG_1113	BV728678	516319
PtSIFG_1120	BV728734	516320
PtSIFG_1123	BV728758	516321
PtSIFG_1166	BV728759	516322
PtSIFG_1178	BV728697	516323
PtSIFG_1184	BV728698	516324
PtSIFG_1185	BV728716	516325
PtSIFG_1186	BV728794	516326
PtSIFG_1190	BV728679	516327
PtSIFG_1207	BV728789	516328
PtSIFG_1217	BV728713	516329
PtSIFG_1241	BV728726	516330
PtSIFG_1252	BV728680	516331
PtSIFG_1260	BV728792	516332
PtSIFG_1262	BV728681	516333
PtSIFG_1274	BV728736	516334
PtSIFG_1295	BV728699	516335
PtSIFG_1318	BV728682	516336
PtSIFG_1325	BV728683	516337
PtSIFG_2229	BV728684	516338
PtSIFG_2461	BV728721	516339
PtSIFG_2510	BV728710	516340
PtSIFG_4102	BV728704	516341
PtSIFG_4110	BV728705	516342
PtSIFG_4133	BV728776	516343
PtSIFG_4160	BV728773	516344
PtSIFG_4177	BV728717	516345
PtSIFG_4192	BV728725	516346
PtSIFG_4202	BV728780	516347
PtSIFG_4207	BV728718	516348
PtSIFG_4213	BV728760	516349
PtSIFG_4218	BV728761	516350
PtSIFG_4222	BV728762	516351
PtSIFG_4232	BV728785	516352
PtSIFG_4233	BV728685	516353
PtSIFG_4239	BV728777	516354
PtSIFG_4245	BV728686	516355
PtSIFG_4249	BV728687	516356
PtSIFG_4282	BV728763	516357
PtSIFG_4304	BV728793	516358
PtSIFG_4315	BV728688	516359
PtSIFG_4378	BV728764	516360
PtSIFG_4380	BV728709	516361
PtSIFG_4381	BV728737	516362
PtSIFG_4391	BV728707	516363
PtSIFG_4393	BV728778	516364
PtSIFG_4394	BV728765	516365
PtSIFG_4407	BV728712	516366
PtSIFG_4415	BV728689	516367
PtSIFG_4438	BV728690	516368
PtSIFG_4446	BV728691	516369
PtSIFG_4447	BV728692	516370
PtSIFG_4454	BV728693	516371
PtSIFG_4458	BV728766	516372
PtSIFG_4472	BV728694	516373
PtSIFG_4493	BV728767	516374
PtSIFG_4502	BV728695	516375
RPtest1	BV728795	516376
RPtest11	BV728796	516377
RPtest13	BV728797	516378
RPtest5	BV728798	516379
RPtest8	BV728799	516380
RPtest9	BV728800	516381
SsrPt_AA739797	BV728801	516382
SsrPt_AW010960	BV728802	516383
SsrPt_AW225917	BV728803	516384
SsrPt_AW981642	BV728804	516385
SsrPt_BF778306	BV728805	516386
SsrPt_ctg1376	BV728806	516387
SsrPt_ctg4363	BV728807	516388
SsrPt_ctg4487b	BV728808	516389
SsrPt_ctg4698	BV728809	516390
SsrPt_ctg5333	BV728810	516391
SsrPt_ctg7024	BV728817	516392
SsrPt_ctg7141	BV728811	516393
SsrPt_ctg7170	BV728815	516394
SsrPt_ctg7444	BV728812	516395
SsrPt_ctg9249	BV728813	516396
SsrPt_ctg946	BV728814	516397
SsrPt_ctg988	BV728816	516398
estPaINR_PAXY13	BV729064	515992
