# Supplementary material for: An annotated genetic map of loblolly pine based on microsatellite and cDNA markers
Source: BMC Genet. 2011 Jan 26;12:17. doi: 10.1186/1471-2156-12-17 (PMC3038140; doi:10.1186/1471-2156-12-17)
Supplement: Additional file 3 — Provenances for 14 population samples and population genetic parameters for 185 P. taeda SSR marker loci. Data include: GenBank ID, allele frequency statistics, and assigned linkage group This tab-delimited text file can be viewed with any web browser, word processor, or spreadsheet program. [file 1471-2156-12-17-S3.TXT]

Additional File 3
Tab-delimited data tables

14 Pinus taeda accessions used for population genetic characterization of SSR marker loci.
==================================================
ID	County&State of origin	lab population ID
B-145-L	Tyler, Texas	positive control
LP-5	Livingston, Texas	--
029NCS	Barrow,Georgia	Founder
146NCS	New Kent,Virginia	Founder
158NCS	Jasper, Mississippi	Founder
2UFL	Alachua, Florida	Founder
26WGF	Red River, Texas	Founder
313NCS	Winston, Alabama	Founder
4sARL	Monroe, Alabama	Founder
433NCS	Northampton, North Carolina	Founder
6-1031	Northeast zone, 2nd gen selection	qtl pedigree, mother
7-56.	Williamsburg, South Carolina	Founder, paternal grandmother base pedigree
8-1070	North Carolina coast, 2nd gen selection	qtl pedigree, father
20-1010	South Carolina coast, 2nd gen selection	base pedigree, mother
==================================================	

Population genetic characterization of SSR markers obtained from GenAlEx6 software.
==================================================
ID	GenBank ID	UniSTS ID	SSR origin	No. sampled	No. alleles	effective No. alleles	Ho	He	He,unbiased	F	DF	ChiSq	Prob	Signif	Pinus taeda linkage group
NZPR0290	BV728910	516214	genomic	14	11	8.522	0.643	0.883	0.915	0.272	55	67.76	0.116	ns	6
NZPR0351	BV728912	516216	genomic	14	12	6.125	0.929	0.837	0.868	-0.11	66	78.469	0.14	ns	7
NZPR0440	BV728914	516218	genomic	14	3	1.556	0.286	0.357	0.37	0.2	3	14.463	0.002	**	5
NZPR0826	BV728918	516223	genomic	14	12	8.34	0.857	0.88	0.913	0.026	66	62.806	0.589	ns	3
NZPR0933	BV728920	516225	genomic	14	6	3.267	0.786	0.694	0.72	-0.132	15	8.713	0.892	ns	8
NZPR1004	BV728923	516228	genomic	14	5	1.463	0.357	0.316	0.328	-0.129	10	0.662	1	ns	9
NZPR1078	BV728924	516229	genomic	14	4	1.697	0.429	0.411	0.426	-0.043	6	14.127	0.028	*	2
NZPR1680	BV728925	516230	genomic	14	4	1.903	0.429	0.474	0.492	0.097	6	3.586	0.732	ns	1
NZPR1682	BV728926	516231	genomic	14	13	10.595	0.5	0.906	0.939	0.448	78	94.889	0.094	ns	4
PtRIP_0065	BV683047	513459	genomic	14	7	4.9	0.786	0.796	0.825	0.013	21	14.193	0.861	ns	2
PtRIP_0066	BV683048	513460	genomic	14	3	2.649	0.5	0.622	0.646	0.197	3	1.46	0.691	ns	7
PtRIP_0067	BV683049	513461	genomic	14	4	1.95	0.5	0.487	0.505	-0.026	6	5.268	0.51	ns	5
PtRIP_0079	BV683053	513465	genomic	14	7	4.356	0.786	0.77	0.799	-0.02	21	18.55	0.614	ns	12
PtRIP_0103	BV683057	513469	genomic	14	11	6.644	0.857	0.849	0.881	-0.009	55	61.464	0.256	ns	7
PtRIP_0106	BV683059	513471	genomic	14	6	4.404	0.571	0.773	0.802	0.261	15	27.222	0.027	*	11
PtRIP_0117	BV683060	513472	genomic	14	15	11.529	0.5	0.913	0.947	0.453	105	139.129	0.014	*	12
PtRIP_0126	BV683062	513474	genomic	14	11	8.167	0.929	0.878	0.91	-0.058	55	60.293	0.29	ns	3
PtRIP_0134	BV683065	513477	genomic	13	8	5.729	0.462	0.825	0.858	0.441	28	56.063	0.001	**	3
PtRIP_0158	BV683068	513480	genomic	13	9	5.93	0.615	0.831	0.865	0.26	36	54.167	0.026	*	1
PtRIP_0165	BV683070	513482	genomic	14	8	5.6	0.929	0.821	0.852	-0.13	28	20.556	0.843	ns	10
PtRIP_0171	BV683072	513484	genomic	14	9	5.851	0.857	0.829	0.86	-0.034	36	44.376	0.159	ns	10
PtRIP_0179	BV683073	513485	genomic	14	3	1.244	0.214	0.196	0.204	-0.091	3	0.202	0.977	ns	3
PtRIP_0211	BV683076	513488	genomic	14	6	4.612	0.5	0.783	0.812	0.362	15	24.294	0.06	ns	1
PtRIP_0305	BV683080	513495	genomic	14	4	2.562	0.786	0.61	0.632	-0.289	6	12.498	0.052	ns	10
PtRIP_0367	BV683081	513496	genomic	14	6	3.267	0.786	0.694	0.72	-0.132	15	7.432	0.945	ns	1
PtRIP_0388	BV683084	513499	genomic	14	5	3.35	0.643	0.702	0.728	0.084	10	7.426	0.685	ns	9
PtRIP_0496	BV683151	513501	genomic	14	4	2.562	0.643	0.61	0.632	-0.054	6	1.824	0.935	ns	5
PtRIP_0508	BV683085	513502	genomic	14	5	3.294	0.571	0.696	0.722	0.179	10	19.833	0.031	*	2
PtRIP_0556	BV683087	513506	genomic	14	3	1.156	0.143	0.135	0.14	-0.057	3	0.083	0.994	ns	n/a
PtRIP_0560	BV683088	513507	genomic	14	8	3.733	0.643	0.732	0.759	0.122	28	34.984	0.17	ns	11
PtRIP_0567	BV683089	513508	genomic	14	13	7	0.857	0.857	0.889	0	78	81.375	0.375	ns	6
PtRIP_0609	BV683090	513510	genomic	14	4	1.823	0.429	0.452	0.468	0.051	6	1.82	0.935	ns	6
PtRIP_0619	BV683091	513511	genomic	14	7	4.308	0.571	0.768	0.796	0.256	21	24.329	0.277	ns	6
PtRIP_0627	BV683093	513513	genomic	14	15	9.561	0.786	0.895	0.929	0.123	105	108.111	0.398	ns	5
PtRIP_0647	BV683097	513517	genomic	14	10	3.161	0.429	0.684	0.709	0.373	45	88.604	0	***	10
PtRIP_0649	BV683098	513518	genomic	14	8	3.063	0.714	0.673	0.698	-0.061	28	44.116	0.027	*	3
PtRIP_0683	BV683101	513521	genomic	14	6	2.063	0.214	0.515	0.534	0.584	15	47.279	0	***	8
PtRIP_0688	BV683102	513522	genomic	14	2	1.415	0.357	0.293	0.304	-0.217	1	0.662	0.416	ns	n/a
PtRIP_0689	BV683103	513523	genomic	14	5	2.333	0.5	0.571	0.593	0.125	10	20.061	0.029	*	8
PtRIP_0700	BV683106	513526	genomic	14	12	9.116	0.571	0.89	0.923	0.358	66	71.073	0.313	ns	8
PtRIP_0789	BV683108	513528	genomic	14	11	7.259	0.786	0.862	0.894	0.089	55	56.622	0.414	ns	8
PtRIP_0790	BV683109	513529	genomic	14	10	7.538	0.357	0.867	0.899	0.588	45	69.611	0.011	*	1
PtRIP_0814	BV683112	513533	genomic	14	6	3.806	0.643	0.737	0.765	0.128	15	9.99	0.82	ns	5
PtRIP_0841	BV683113	513535	genomic	14	5	2.596	0.643	0.615	0.638	-0.046	10	16.531	0.085	ns	8
PtRIP_0846	BV683114	513536	genomic	14	7	4.083	0.571	0.755	0.783	0.243	21	25.278	0.235	ns	8
PtRIP_0852	BV683115	513537	genomic	14	10	6.222	0.929	0.839	0.87	-0.106	45	33.25	0.902	ns	8
PtRIP_0905	BV683117	513539	genomic	14	9	6.644	0.214	0.849	0.881	0.748	36	78.556	0	***	12
PtRIP_0932	BV683119	513541	genomic	14	6	3.015	0.429	0.668	0.693	0.359	15	24.141	0.063	ns	5
PtRIP_0941	BV683120	513542	genomic	14	9	6.877	0.643	0.855	0.886	0.248	36	42.071	0.225	ns	2
PtRIP_0960	BV683123	513545	genomic	14	9	6.426	0.786	0.844	0.876	0.069	36	36.167	0.461	ns	6
PtRIP_0968	BV683124	513547	genomic	14	14	9.116	0.857	0.89	0.923	0.037	91	96.32	0.331	ns	2
PtRIP_0984	BV683125	513548	genomic	14	11	8	0.714	0.875	0.907	0.184	55	59.78	0.306	ns	1
PtRIP_0990	BV683126	513549	genomic	14	16	10.889	0.857	0.908	0.942	0.056	120	120.556	0.469	ns	6
PtRIP_1023	BV683128	513551	genomic	14	10	7.686	0.714	0.87	0.902	0.179	45	49.84	0.287	ns	12
PtRIP_1027	BV683129	513552	genomic	14	14	11.2	0.714	0.911	0.944	0.216	91	90.222	0.503	ns	1
PtRIP_1035	BV683130	513553	genomic	14	6	3.698	0.786	0.73	0.757	-0.077	15	10.211	0.806	ns	10
PtRIP_1036	BV683131	513554	genomic	14	8	3.843	0.714	0.74	0.767	0.034	28	36.361	0.134	ns	12
PtRIP_1037	BV683132	513555	genomic	14	5	2	0.429	0.5	0.519	0.143	10	19.391	0.036	*	10
PtRIP_1040	BV683133	513556	genomic	14	3	1.556	0.429	0.357	0.37	-0.2	3	1.041	0.791	ns	2
PtRIP_1072	BV683135	513558	genomic	14	9	5.444	0.929	0.816	0.847	-0.138	36	27.375	0.849	ns	1
PtRIP_1077	BV683137	513560	genomic	14	8	3.469	0.786	0.712	0.738	-0.104	28	16.175	0.963	ns	4
PtRIP_9058	BV683140	513563	genomic	14	2	1.074	0.071	0.069	0.071	-0.037	1	0.019	0.89	ns	n/a
PtRIP_9138	BV683142	513565	genomic	14	2	1.6	0.357	0.375	0.389	0.048	1	0.032	0.859	ns	12
PtRIP_9238	BV683143	513565	genomic	14	2	1.912	0.214	0.477	0.495	0.551	1	4.247	0.039	*	n/a
PtTX2080	BV728818	508445	genomic	14	8	5.158	0.5	0.806	0.836	0.38	28	49.658	0.007	**	12
PtTX2123	BV728861	508449	genomic	14	5	2.562	0.429	0.61	0.632	0.297	10	20.247	0.027	*	9
PtTX3011	BV728852	508455	genomic	14	9	4.506	0.571	0.778	0.807	0.266	36	53.178	0.032	*	7
PtTX3013	BV728853	508456	genomic	14	4	1.457	0.286	0.314	0.325	0.089	6	13.629	0.034	*	12
PtTX3047	BV728825	508466	genomic	14	15	8.34	0.571	0.88	0.913	0.351	105	140.778	0.011	*	10
PtTX3049	BV728826	508467	genomic	13	7	5.452	0.231	0.817	0.849	0.717	21	47.674	0.001	***	5
PtTX3052	BV728827	508468	genomic	14	4	2.178	0.5	0.541	0.561	0.075	6	14.972	0.02	*	11
PtTX3063	BV728830	508471	genomic	14	11	5.6	0.571	0.821	0.852	0.304	55	78.037	0.022	*	11
PtTX3110	BV728834	508477	genomic	14	4	2.119	0.429	0.528	0.548	0.188	6	5.704	0.457	ns	4
PtTX3116	BV728848	508479	genomic	14	8	6.125	0.571	0.837	0.868	0.317	28	44.819	0.023	*	3
PtTX3117	BV728836	508480	genomic	14	3	2.215	0.429	0.548	0.569	0.219	3	3.194	0.363	ns	11
PtTX3120	BV728837	508482	genomic	14	11	8	0.214	0.875	0.907	0.755	55	117.286	0	***	3
PtTX4056	BV728867	508490	genomic	14	7	1.903	0.5	0.474	0.492	-0.054	21	6.86	0.998	ns	7
PtTX4058	BV728868	508491	genomic	14	7	4.261	0.857	0.765	0.794	-0.12	21	15.36	0.804	ns	5
PtTX4092	BV728870	508495	genomic	14	10	5.444	0.857	0.816	0.847	-0.05	45	41.284	0.63	ns	10
PtTX4114	BV728876	508498	genomic	14	8	6.426	0.857	0.844	0.876	-0.015	28	30.551	0.337	ns	n/a
PtTX4137	BV728873	508499	genomic	14	15	12.645	0.786	0.921	0.955	0.147	105	117.056	0.198	ns	6
PtTX4147	BV728840	508500	genomic	14	4	2.703	0.786	0.63	0.653	-0.247	6	3.942	0.685	ns	5
PtTX4214	BV728841	508503	genomic	14	19	14.519	0.929	0.931	0.966	0.003	171	161	0.697	ns	5
PpSIFG_3116	BV728700	516234	est	14	2	1.153	0	0.133	0.138	1	1	14	0	***	n/a
PpSIFG_3129	BV728650	516235	est	14	2	1.074	0.071	0.069	0.071	-0.037	1	0.019	0.89	ns	7
PpSIFG_3145	BV728651	516236	est	12	7	3.349	0.75	0.701	0.732	-0.069	21	17.333	0.691	ns	3
PpSIFG_3147	BV728652	516237	est	14	5	3.24	0.5	0.691	0.717	0.277	10	10.759	0.377	ns	6
PpSIFG_3168	BV728701	516238	est	14	2	1.237	0.071	0.191	0.198	0.627	1	5.498	0.019	*	n/a
PtSIFG_0100	BV728771	516239	est	13	12	7.86	0.769	0.873	0.908	0.119	66	74.591	0.219	ns	n/a
PtSIFG_0133	BV728783	516241	est	14	3	1.338	0.286	0.253	0.262	-0.131	3	0.389	0.943	ns	n/a
PtSIFG_0141	BV728774	516242	est	12	12	9.931	1	0.899	0.938	-0.112	66	82	0.088	ns	n/a
PtSIFG_0145	BV728739	516243	est	13	5	2.58	0.615	0.612	0.637	-0.005	10	11.411	0.326	ns	1
PtSIFG_0167	BV728654	516245	est	14	13	7.686	0.714	0.87	0.902	0.179	78	73.31	0.629	ns	3
PtSIFG_0186	BV728741	516248	est	14	4	1.347	0.286	0.258	0.267	-0.109	6	0.389	0.999	ns	5
PtSIFG_0193	BV728742	516249	est	14	3	1.537	0.429	0.349	0.362	-0.226	3	1.041	0.791	ns	11
PtSIFG_0198	BV728724	516250	est	14	10	7	0.929	0.857	0.889	-0.083	45	42.893	0.562	ns	n/a
PtSIFG_0219	BV728745	516254	est	14	6	2.42	0.643	0.587	0.608	-0.096	15	4.187	0.997	ns	8
PtSIFG_0237	BV728657	516255	est	14	7	3.322	0.571	0.699	0.725	0.182	21	43.08	0.003	**	12
PtSIFG_0245	BV728746	516256	est	14	2	1.153	0.143	0.133	0.138	-0.077	1	0.083	0.773	ns	8
PtSIFG_0249	BV728720	516257	est	14	1	1	0	0	0	n/a	Monomorphic	n/a	n/a	n/a	n/a
PtSIFG_0307	BV728772	516260	est	12	2	1.882	0.083	0.469	0.489	0.822	1	8.113	0.004	**	n/a
PtSIFG_0338	BV728719	516261	est	14	2	1.074	0.071	0.069	0.071	-0.037	1	0.019	0.89	ns	n/a
PtSIFG_0418	BV728722	516266	est	14	1	1	0	0	0	n/a	Monomorphic	n/a	n/a	n/a	n/a
PtSIFG_0424	BV728750	516267	est	14	2	1.69	0.429	0.408	0.423	-0.05	1	0.035	0.852	ns	12
PtSIFG_0436	BV728768	516268	est	13	3	1.368	0.077	0.269	0.28	0.714	3	14.444	0.002	**	n/a
PtSIFG_0437	BV728751	516269	est	14	3	1.338	0.286	0.253	0.262	-0.131	3	0.389	0.943	ns	3
PtSIFG_0440	BV728659	516270	est	14	2	2	0.571	0.5	0.519	-0.143	1	0.286	0.593	ns	8
PtSIFG_0443	BV728729	516271	est	14	2	1.153	0	0.133	0.138	1	1	14	0	***	n/a
PtSIFG_0477	BV728770	516273	est	14	2	1.074	0.071	0.069	0.071	-0.037	1	0.019	0.89	ns	n/a
PtSIFG_0490	BV728784	516274	est	14	2	1.237	0.071	0.191	0.198	0.627	1	5.498	0.019	*	n/a
PtSIFG_0493	BV728661	516275	est	14	2	1.99	0.643	0.497	0.516	-0.292	1	1.196	0.274	ns	2
PtSIFG_0551	BV728752	516277	est	14	2	1.508	0.429	0.337	0.349	-0.273	1	1.041	0.308	ns	10
PtSIFG_0561	BV728753	516278	est	14	3	2.78	0.643	0.64	0.664	-0.004	3	0.077	0.994	ns	12
PtSIFG_0563	BV728782	516279	est	12	1	1	0	0	0	n/a	Monomorphic	n/a	n/a	n/a	n/a
PtSIFG_0566	BV728755	516281	est	14	4	2.992	0.5	0.666	0.69	0.249	6	4.969	0.548	ns	1
PtSIFG_0573	BV728775	516282	est	14	1	1	0	0	0	n/a	Monomorphic	n/a	n/a	n/a	n/a
PtSIFG_0587	BV728756	516283	est	14	2	1.912	0.357	0.477	0.495	0.251	1	0.884	0.347	ns	8
PtSIFG_0592	BV728662	516284	est	14	6	3.322	0.714	0.699	0.725	-0.022	15	33.308	0.004	**	11
PtSIFG_0594	BV728663	516285	est	14	3	1.95	0.571	0.487	0.505	-0.173	3	1.016	0.797	ns	3
PtSIFG_0625	BV728665	516287	est	14	2	1.415	0.214	0.293	0.304	0.27	1	1.017	0.313	ns	3
PtSIFG_0629	BV728666	516288	est	14	2	1.96	0.143	0.49	0.508	0.708	1	7.024	0.008	**	9
PtSIFG_0636	BV728769	516290	est	14	2	1.074	0.071	0.069	0.071	-0.037	1	0.019	0.89	ns	n/a
PtSIFG_0652	BV728668	516293	est	14	2	1.074	0.071	0.069	0.071	-0.037	1	0.019	0.89	ns	8
PtSIFG_0653	BV728727	516294	est	11	1	1	0	0	0	n/a	Monomorphic	n/a	n/a	n/a	n/a
PtSIFG_0662	BV728711	516295	est	14	1	1	0	0	0	n/a	Monomorphic	n/a	n/a	n/a	n/a
PtSIFG_0668	BV728779	516296	est	11	5	2.602	0.818	0.616	0.645	-0.329	10	7.028	0.723	ns	n/a
PtSIFG_0715	BV728781	516297	est	14	5	3.087	0.714	0.676	0.701	-0.057	10	10.521	0.396	ns	5
PtSIFG_0737	BV728669	516298	est	14	6	4.083	0.857	0.755	0.783	-0.135	15	13.481	0.565	ns	10
PtSIFG_0745	BV728671	516300	est	14	3	2.8	0.643	0.643	0.667	0	3	2.038	0.565	ns	10
PtSIFG_1005	BV728672	516302	est	14	2	1.153	0.143	0.133	0.138	-0.077	1	0.083	0.773	ns	7
PtSIFG_1008	BV728723	516303	est	14	2	1.074	0.071	0.069	0.071	-0.037	1	0.019	0.89	ns	n/a
PtSIFG_1018	BV728673	516304	est	14	3	1.338	0.286	0.253	0.262	-0.131	3	0.389	0.943	ns	11
PtSIFG_1030	BV728702	516305	est	14	3	1.342	0	0.255	0.265	1	3	28	0	***	n/a
PtSIFG_1032	BV728714	516306	est	14	1	1	0	0	0	n/a	Monomorphic	n/a	n/a	n/a	n/a
PtSIFG_1052	BV728674	516310	est	14	2	1.074	0.071	0.069	0.071	-0.037	1	0.019	0.89	ns	2
PtSIFG_1055	BV728675	516311	est	14	2	1.849	0.429	0.459	0.476	0.067	1	0.062	0.803	ns	5
PtSIFG_1060	BV728696	516312	est	14	4	2.19	0.429	0.543	0.563	0.211	6	2.549	0.863	ns	n/a
PtSIFG_1065	BV728677	516314	est	14	3	1.244	0.214	0.196	0.204	-0.091	3	0.202	0.977	ns	12
PtSIFG_1066	BV728706	516315	est	11	5	2.22	0.455	0.55	0.576	0.173	10	12.291	0.266	ns	n/a
PtSIFG_1102	BV728715	516317	est	12	10	7.2	0.833	0.861	0.899	0.032	45	48	0.352	ns	n/a
PtSIFG_1110	BV728703	516318	est	8	4	3.048	0.625	0.672	0.717	0.07	6	6.549	0.365	ns	n/a
PtSIFG_1113	BV728678	516319	est	14	7	3.843	0.571	0.74	0.767	0.228	21	16.654	0.732	ns	11
PtSIFG_1123	BV728758	516321	est	14	5	2.861	0.571	0.651	0.675	0.122	10	6.549	0.767	ns	8
PtSIFG_1166	BV728759	516322	est	14	3	2.562	0.214	0.61	0.632	0.649	3	17.451	0.001	***	3
PtSIFG_1184	BV728698	516324	est	14	4	1.452	0.357	0.311	0.323	-0.148	6	0.662	0.995	ns	n/a
PtSIFG_1185	BV728716	516325	est	14	2	1.074	0.071	0.069	0.071	-0.037	1	0.019	0.89	ns	n/a
PtSIFG_1190	BV728679	516327	est	14	3	1.668	0.357	0.401	0.415	0.108	3	1.434	0.698	ns	9
PtSIFG_1217	BV728713	516329	est	14	2	1.074	0.071	0.069	0.071	-0.037	1	0.019	0.89	ns	n/a
PtSIFG_1260	BV728792	516332	est	14	2	1.912	0.214	0.477	0.495	0.551	1	4.247	0.039	*	8
PtSIFG_1295	BV728699	516335	est	14	3	1.742	0.357	0.426	0.442	0.162	3	3.303	0.347	ns	n/a
PtSIFG_1318	BV728682	516336	est	14	3	1.156	0.143	0.135	0.14	-0.057	3	0.083	0.994	ns	5
PtSIFG_1325	BV728683	516337	est	14	3	2.667	0.786	0.625	0.648	-0.257	3	3.714	0.294	ns	2
PtSIFG_2229	BV728684	516338	est	14	2	1.415	0.357	0.293	0.304	-0.217	1	0.662	0.416	ns	1
PtSIFG_2461	BV728721	516339	est	11	4	2.602	0.727	0.616	0.645	-0.181	6	4.503	0.609	ns	n/a
PtSIFG_2510	BV728710	516340	est	14	2	1.324	0.286	0.245	0.254	-0.167	1	0.389	0.533	ns	n/a
PtSIFG_4102	BV728704	516341	est	14	7	1.903	0.214	0.474	0.492	0.548	21	70	0	***	n/a
PtSIFG_4110	BV728705	516342	est	14	2	1.153	0	0.133	0.138	1	1	14	0	***	n/a
PtSIFG_4133	BV728776	516343	est	14	5	1.352	0.286	0.26	0.27	-0.098	10	0.389	1	ns	n/a
PtSIFG_4160	BV728773	516344	est	14	10	4.962	0.357	0.798	0.828	0.553	45	80.671	0.001	***	n/a
PtSIFG_4177	BV728717	516345	est	14	3	1.342	0.143	0.255	0.265	0.44	3	14.097	0.003	**	n/a
PtSIFG_4192	BV728725	516346	est	14	2	1.074	0.071	0.069	0.071	-0.037	1	0.019	0.89	ns	n/a
PtSIFG_4202	BV728780	516347	est	14	2	1.153	0.143	0.133	0.138	-0.077	1	0.083	0.773	ns	n/a
PtSIFG_4207	BV728718	516348	est	14	2	1.324	0.286	0.245	0.254	-0.167	1	0.389	0.533	ns	n/a
PtSIFG_4213	BV728760	516349	est	14	3	2.97	0.5	0.663	0.688	0.246	3	3.535	0.316	ns	8
PtSIFG_4218	BV728761	516350	est	14	6	3.187	0.429	0.686	0.712	0.375	15	20.203	0.164	ns	1
PtSIFG_4222	BV728762	516351	est	14	3	1.95	0.286	0.487	0.505	0.414	3	4.615	0.202	ns	8
PtSIFG_4232	BV728785	516352	est	14	3	1.84	0.357	0.457	0.474	0.218	3	1.522	0.677	ns	n/a
PtSIFG_4233	BV728685	516353	est	14	5	1.832	0.571	0.454	0.471	-0.258	10	2.24	0.994	ns	7
PtSIFG_4239	BV728777	516354	est	14	3	1.342	0.143	0.255	0.265	0.44	3	14.097	0.003	**	n/a
PtSIFG_4282	BV728763	516357	est	14	6	2.361	0.5	0.577	0.598	0.133	15	6.747	0.964	ns	11
PtSIFG_4304	BV728793	516358	est	14	3	2.085	0.571	0.52	0.54	-0.098	3	2.247	0.523	ns	12
PtSIFG_4380	BV728709	516361	est	14	2	1.074	0.071	0.069	0.071	-0.037	1	0.019	0.89	ns	n/a
PtSIFG_4391	BV728707	516363	est	14	2	1.237	0.214	0.191	0.198	-0.12	1	0.202	0.653	ns	n/a
PtSIFG_4393	BV728778	516364	est	14	3	2.279	0.286	0.561	0.582	0.491	3	16.032	0.001	**	n/a
PtSIFG_4394	BV728765	516365	est	14	6	3.294	0.714	0.696	0.722	-0.026	15	9.895	0.826	ns	10
PtSIFG_4407	BV728712	516366	est	14	1	1	0	0	0	n/a	Monomorphic	n/a	n/a	n/a	n/a
PtSIFG_4415	BV728689	516367	est	14	2	1.6	0.071	0.375	0.389	0.81	1	9.175	0.002	**	11
PtSIFG_4438	BV728690	516368	est	14	3	1.338	0.286	0.253	0.262	-0.131	3	0.389	0.943	ns	3
PtSIFG_4446	BV728691	516369	est	14	4	1.823	0.571	0.452	0.468	-0.266	6	2.24	0.896	ns	8
PtSIFG_4447	BV728692	516370	est	14	4	2.292	0.714	0.564	0.585	-0.267	6	4.569	0.6	ns	12
RPtest11	BV728796 	516377	est	14	3	1.338	0.143	0.253	0.262	0.434	3	5.542	0.136	ns	n/a
RPtest5	BV728798	516379	est	14	2	1.074	0.071	0.069	0.071	-0.037	1	0.019	0.89	ns	n/a
SsrPt_ctg7444	BV728812	516395	est	14	6	3.806	0.714	0.737	0.765	0.031	15	6.673	0.966	ns	9
SsrPt_ctg9249	BV728813	516396	est	14	3	1.537	0.286	0.349	0.362	0.182	3	1.176	0.759	ns	5
SsrPt_ctg946	BV728814	516397	est	14	4	2.992	0.714	0.666	0.69	-0.073	6	2.247	0.896	ns	10
==================================================															

Key:															
Na = No. of Different Alleles															
No. of Effective Alleles = 1 / (Sum pi^2)															
Ho = Observed Heterozygosity = No. of Hets / N															
He = Expected Heterozygosity = 1 - Sum pi^2															
UHe = Unbiased Expected Heterozygosity = (2N / (2N-1)) * He															
F = Fixation Index = (He - Ho) / He = 1 - (Ho / He)															
Where pi is the frequency of the ith allele for the population & Sum pi^2 is the sum of the squared population allele frequencies.															
n/a = not applicable or not mapped															
ns = not significant, * P<0.05, ** P<0.01, *** P<0.001	

Compiled by C. Echt et al., January 2011, USDA Forest Service.														
