# Supplementary material for: An annotated genetic map of loblolly pine based on microsatellite and cDNA markers
Source: BMC Genet. 2011 Jan 26;12:17. doi: 10.1186/1471-2156-12-17 (PMC3038140; doi:10.1186/1471-2156-12-17)
Supplement: Additional file 4 — Marker genotype segregation codes in JoinMap format for the base and qtl pedigrees (Tables S1 - S4), reasons for excluding certain markers (Tables S5, S6), and size-estimated SSR allele genotypes of the four mapping pedigree parents and two control calibration standards (Table S7) This tab-delimited text file can be viewed with any web browser, word processor, or spreadsheet program. [file 1471-2156-12-17-S4.TXT]

Additional File 4
Seven tab-delimited tables, S1 - S7, of Pinus taeda marker segregation, mapping and genotype data.

TABLE S1 Marker genotypes segregating in the Pinus taeda base pedigree that were INCLUDED in JoinMap integration mapping with both pedigrees
Data between the following two **** lines below are formatted for JoinMap input.
***********************************************************
name=BASE_integrate																																																																																																			
popt=CP																																																																																																			
nloc=275																																																																																																			
nind=98																																																																																																			
; IFG segregation data (non-SSR loci) were from Brown et al. 2001 Genetics 159:799, and Krutovsky et al. 2004 Genetics 168:447.																																																																																																			
; 98 full-sib progeny of the base pedigree were available as DNA samples. 95 were publicly distributed from IFG as the base reference set. 																																																																																																			
; 75 of the 95 were available as grafted trees in the year 2008 and have been re-established in a clonal archive at SIFG. 																																																																																																			
; SSR data for the NZPR, most PtTX, PtRIP, PtSIFG, RPtest, & SsrPt markers were generated during 2006 & 2007 using the set of re-grafted 75 progeny.  Some PtTX data were generated from the IFG publically distributed progeny set of 95 samples.																																																																																																			
; IFG markers have had data for sample IFG#56 (clone DR-2267) deleted as they were a duplication of IFG#57 (clone DR-2374) for many loci in the IFG segregation data set. 																																																																																																			
; sample FT-1206 (IFG#3) has missing data for 217 out of 332 loci and was excluded from mapping.																																																																																																			
; To provide input for the S.DiFazio perl script genojoin.pl the GeneMapper data for SSR makers were re-coded and error checked with a modified version of the S. DeFazio perl script genomap.pl.																																																																																																			
; Archival IFG data in 1,2,3,4,5,8,9,0,- format was manually recoded to a A,B,C,D,N,M format required for genojoin.pl input.
; All archival IFG genotypes, where only one allele was recorded when two different alleles were expected, e.g. -1, were changed to missing (--) after genojoin.pl recoding.																																																																																																			
; Similarly, all instances of l- were recoded to ll, n- to nn, and a-, b-, & -c were recoded to --, based on the state of archival IFG genotype codes.																																																																																																			
; Marker names listed by Gonzalez-Martinez et al. 2006 were renamed here to conform to the general nomenclature style: lp3-3 = estPtIFG_lp3-3 (=estPtIFG_F3R3_a),  dhn1 = estPtIFG_dhn-1 (=estPtIFG_F4R5(dhn)).																																																																																																			
; Marker PtIFG_1956_b was renamed estPtIFG_1956 to sync with the same marker in qtl (base was mapped with an RFLP, qtl with the STS).																																																																																																			
; Marker PtIFG_F1AR1 from base segregation data was renamed to PtIFG_F1AR1-(tubln) to sync with that marker in the qtl segregation data.																																																																																																			
; Marker PtIFG_669_c in the base segregation data was renamed to PtIFG_669 to sync with qtl marker PtIFG_669_A, which was also renamed to sync.																																																																																																			
; Marker PtIFG_616_b from base segregation data was renamed to PtIFG_616 to sync with qtl marker PtIFG_616_1, which was also renamed to sync.																																																																																																			
; Additional name changes were made as needed to allow full reconcilliation with marker names as originally published.																																																																																																			
; Excluded marker Skdh_1 (TABLE S3) may be required to resolve LG6 into a single linkage group under certain linkage analysis conditions.																																																																																																			
; Excluded markers PtIFG_2006_A (duplicate of qtl segregating marker PthCAB) and estPtIFG_8843_a (duplicate of qtl seg. marker estPtIFG_9053_a) may be required to resolve LG1 into a single linkage group under certain linkage analyses conditions.																																																																																																			
; IFG sample ID	.	92	93	94	n/a	n/a	95	n/a	50	51	52	53	54	55	56	57	58	59	60	61	62	63	64	65	66	67	68	69	70	71	72	73	74	75	76	77	78	79	80	81	82	83	84	85	86	87	88	89	90	91	44	1	45	46	47	48	49	2	3	4	5	6	7	8	9	10	11	12	13	14	15	16	17	18	19	20	21	22	23	24	25	26	27	28	29	30	31	32	33	34	35	36	37	38	39	40	41	42	43
; SIFG sample ID 	.	Base_01	Base_02	Base_03	Base_04	Base_05	Base_06	Base_07	Base_08	Base_09	Base_10	Base_11	Base_12	Base_13	Base_14	Base_15	Base_16	Base_17	Base_18	n/a	Base_19	Base_20	n/a	Base_21	Base_22	Base_23	Base_24	Base_25	n/a	n/a	Base_26	Base_27	Base_28	Base_29	n/a	n/a	Base_30	Base_31	Base_32	Base_33	Base_34	Base_35	Base_36	Base_37	Base_38	n/a	n/a	Base_39	Base_40	n/a	Base_41	Base_42	Base_43	Base_44	n/a	n/a	n/a	Base_45	n/a	Base_46	Base_47	Base_48	Base_49	Base_50	Base_51	Base_52	Base_53	Base_54	n/a	n/a	Base_55	Base_56	Base_57	n/a	n/a	Base_58	Base_59	n/a	Base_60	Base_61	Base_62	Base_63	Base_64	Base_65	Base_66	Base_67	Base_68	n/a	Base_69	Base_70	Base_71	n/a	n/a	Base_72	n/a	n/a	Base_73	Base_74	Base_75
; clone ID	.	DR-10066	DR-10110	DR-10145	DR-10344	DR-10380	DR-10538	DR-10663	DR-1079	DR-1305	DR-1375	DR-1449	DR-1585	DR-2231	DR-2267	DR-2374	DR-2655	DR-3009	DR-3156	DR-3300	DR-3414	DR-4005	DR-4376	DR-4393	DR-4526	DR-4640	DR-5147	DR-5250	DR-5537	DR-5592	DR-5597	DR-6071	DR-6302	DR-6317	DR-6327	DR-6440	DR-7192	DR-7415	DR-7423	DR-7574	DR-8159	DR-8164	DR-8212	DR-8231	DR-8523	DR-9153	DR-9301	DR-9343	DR-9435	DR-9644	FT-10235	FT-1024	FT-10298	FT-10308	FT-10344	FT-10380	FT-10663	FT-1105	FT-1206	FT-1353	FT-1488	FT-2005	FT-2365	FT-2418	FT-2435	FT-2671	FT-3085	FT-3303	FT-3373	FT-3448	FT-3555	FT-4100	FT-4245	FT-4328	FT-4390	FT-4517	FT-5060	FT-5150	FT-5365	FT-5544	FT-5601	FT-6289	FT-6358	FT-6499	FT-7028	FT-7132	FT-7143	FT-7213	FT-7354	FT-8036	FT-8254	FT-8296	FT-8373	FT-8404	FT-9053	FT-9275	FT-9322	FT-9500	FT-9502
; parent clone IDs in cross = 	<20-1010 x 11-1060>																																																																																																		
estPaINR_PAXY13_a	<nnxnp>	nn	np	nn	--	--	nn	--	nn	np	nn	nn	np	nn	--	np	nn	np	nn	np	np	np	nn	np	np	np	nn	nn	--	nn	nn	--	np	nn	np	np	nn	nn	nn	--	nn	nn	nn	np	np	nn	np	nn	np	np	np	nn	np	np	np	nn	--	nn	np	nn	np	nn	nn	np	--	nn	nn	--	nn	nn	nn	nn	np	nn	nn	nn	nn	--	--	--	np	--	np	np	nn	nn	nn	np	np	nn	nn	nn	nn	np	np	nn	np	nn	nn
estPmaLU_SB49_a	<nnxnp>	np	nn	np	--	--	nn	--	nn	np	np	nn	np	np	--	np	nn	nn	np	np	np	nn	np	nn	nn	np	np	np	nn	np	np	nn	nn	nn	nn	np	nn	nn	nn	nn	np	np	np	np	nn	nn	nn	np	nn	np	nn	nn	np	np	np	nn	nn	--	np	np	nn	np	nn	np	--	np	nn	--	np	nn	nn	nn	np	np	nn	np	np	nn	--	np	nn	np	nn	np	np	nn	nn	nn	np	nn	nn	nn	nn	nn	nn	np	nn	nn	np
estPmaLU_SB58_a	<lmxll>	ll	ll	lm	--	--	lm	--	ll	lm	ll	ll	ll	lm	--	lm	ll	ll	lm	ll	lm	lm	ll	lm	ll	ll	ll	ll	lm	ll	ll	ll	lm	lm	ll	lm	ll	ll	lm	lm	ll	lm	lm	ll	lm	lm	ll	lm	lm	lm	ll	lm	ll	lm	lm	ll	ll	lm	lm	ll	ll	--	ll	lm	--	ll	lm	--	lm	lm	lm	lm	lm	ll	ll	lm	lm	lm	--	ll	lm	ll	ll	lm	lm	lm	lm	lm	ll	ll	ll	ll	ll	lm	ll	ll	ll	ll	ll
estPpINR_AS01C10-1_a	<nnxnp>	nn	nn	nn	--	--	nn	--	nn	np	nn	nn	np	nn	--	np	np	nn	np	nn	np	nn	nn	np	np	nn	nn	np	np	nn	nn	--	np	nn	nn	nn	nn	np	nn	nn	nn	nn	np	np	np	np	np	np	nn	nn	np	nn	nn	nn	np	nn	np	nn	np	np	nn	np	np	nn	--	np	np	--	nn	--	nn	nn	--	nn	nn	np	nn	nn	--	--	np	--	np	nn	np	nn	np	np	np	np	np	np	nn	nn	np	np	nn	nn	nn
estPtIFG_107_a	<nnxnp>	nn	nn	np	--	--	nn	--	np	nn	np	np	--	np	--	np	nn	np	nn	np	nn	np	np	np	nn	nn	np	np	np	np	np	--	np	nn	np	nn	nn	np	nn	nn	np	np	nn	nn	np	nn	nn	nn	--	np	--	np	np	nn	nn	nn	np	--	np	nn	np	nn	np	nn	--	np	np	nn	nn	nn	np	nn	np	np	--	nn	nn	np	np	np	nn	nn	np	np	np	nn	nn	nn	nn	np	np	nn	np	nn	nn	np	nn	nn	np
estPtIFG_464_a	<nnxnp>	nn	np	nn	--	--	nn	--	nn	np	nn	nn	--	nn	--	np	nn	np	nn	np	np	np	np	nn	nn	np	nn	nn	np	nn	nn	np	np	nn	np	np	nn	nn	nn	np	nn	nn	nn	np	np	nn	np	nn	--	np	np	--	np	np	np	nn	nn	--	--	nn	--	--	--	--	--	nn	nn	nn	nn	np	nn	nn	np	nn	nn	nn	nn	np	np	nn	np	np	np	np	nn	nn	nn	np	np	nn	nn	nn	nn	np	np	nn	np	nn	nn
estPtIFG_500_a	<lmxll>	ll	ll	ll	--	--	lm	--	ll	lm	lm	lm	--	lm	--	lm	ll	ll	ll	ll	ll	ll	lm	lm	lm	lm	ll	ll	lm	lm	ll	ll	ll	ll	ll	lm	lm	lm	ll	lm	ll	ll	lm	lm	lm	ll	ll	lm	--	lm	ll	ll	lm	ll	ll	ll	lm	ll	lm	lm	--	--	--	ll	--	lm	ll	lm	--	ll	--	--	--	ll	ll	ll	ll	lm	ll	lm	--	ll	--	ll	lm	lm	ll	ll	ll	lm	ll	ll	ll	ll	--	ll	lm	lm	lm
estPtIFG_624_a	<nnxnp>	np	np	nn	--	--	np	--	nn	nn	np	nn	--	np	--	np	nn	nn	nn	np	np	np	nn	nn	nn	nn	nn	np	nn	nn	nn	np	nn	nn	nn	nn	np	nn	np	nn	np	np	nn	np	nn	nn	np	nn	--	np	np	np	nn	np	nn	nn	nn	np	nn	np	np	nn	np	nn	--	nn	--	nn	nn	np	nn	nn	np	nn	--	nn	np	np	nn	nn	nn	nn	np	np	np	np	nn	np	nn	--	np	nn	--	nn	nn	nn	nn	np	nn
estPtIFG_1454_a	<lmxll>	--	ll	ll	--	--	lm	--	--	ll	--	lm	--	lm	--	lm	ll	lm	ll	--	ll	--	--	lm	lm	lm	--	ll	lm	ll	ll	--	ll	lm	lm	lm	ll	--	ll	ll	ll	lm	lm	lm	--	lm	ll	--	--	--	ll	ll	lm	lm	ll	--	--	lm	lm	lm	ll	ll	ll	ll	--	ll	ll	lm	lm	--	lm	ll	ll	--	ll	lm	ll	ll	ll	lm	lm	ll	lm	ll	lm	--	ll	lm	ll	ll	lm	lm	ll	ll	ll	lm	ll	ll	ll
estPtIFG_1643_a	<lmxll>	--	lm	lm	--	--	lm	--	--	ll	lm	ll	--	lm	--	ll	lm	lm	lm	lm	lm	--	lm	--	--	lm	--	lm	ll	ll	ll	ll	ll	lm	lm	lm	ll	ll	ll	lm	lm	lm	lm	lm	lm	lm	ll	ll	--	lm	ll	ll	ll	lm	ll	ll	lm	ll	lm	lm	lm	lm	ll	--	--	lm	lm	lm	ll	lm	ll	lm	ll	--	--	ll	ll	ll	ll	--	lm	lm	ll	ll	ll	ll	lm	lm	ll	ll	lm	ll	ll	ll	ll	ll	ll	ll	ll
estPtIFG_1750_a	<lmxll>	ll	lm	ll	--	--	lm	--	lm	lm	ll	lm	--	ll	--	lm	lm	--	lm	lm	lm	--	ll	--	lm	lm	lm	ll	ll	lm	ll	lm	ll	ll	lm	lm	ll	lm	ll	lm	lm	ll	ll	ll	ll	lm	lm	ll	--	ll	lm	ll	lm	ll	lm	lm	lm	ll	lm	ll	ll	ll	ll	lm	--	ll	ll	ll	ll	lm	lm	lm	lm	ll	ll	ll	ll	lm	lm	ll	lm	ll	lm	ll	lm	ll	lm	lm	lm	lm	ll	lm	ll	ll	ll	lm	lm	lm	ll
estPtIFG_1934_a	<lmxll>	ll	ll	lm	--	--	lm	--	lm	lm	lm	lm	--	lm	--	lm	ll	lm	--	ll	lm	lm	ll	lm	lm	lm	lm	ll	ll	ll	ll	ll	lm	lm	--	lm	ll	--	lm	lm	ll	lm	lm	ll	ll	lm	ll	ll	--	lm	ll	--	ll	lm	lm	lm	lm	--	--	--	--	--	--	--	--	--	--	--	--	--	--	ll	ll	lm	lm	lm	ll	lm	--	ll	lm	lm	lm	ll	lm	lm	ll	ll	lm	ll	ll	ll	lm	lm	ll	ll	lm	ll	ll
estPtIFG_1955_a	<lmxll>	ll	lm	lm	--	--	ll	--	lm	lm	--	ll	--	ll	--	ll	lm	--	--	ll	lm	ll	ll	ll	ll	ll	ll	lm	ll	ll	lm	ll	lm	ll	ll	ll	lm	ll	lm	--	--	ll	ll	ll	lm	lm	lm	lm	--	lm	lm	lm	ll	ll	lm	ll	lm	ll	--	ll	lm	lm	lm	lm	--	lm	lm	--	ll	lm	ll	lm	lm	ll	lm	--	lm	lm	lm	lm	ll	lm	ll	lm	ll	ll	lm	ll	lm	--	ll	--	--	--	--	ll	lm	lm	lm
estPtIFG_1956_a	<nnxnp>	np	np	nn	--	--	nn	--	np	nn	nn	np	nn	nn	--	nn	nn	np	nn	nn	np	nn	nn	np	nn	nn	nn	np	nn	nn	nn	np	nn	np	np	nn	nn	np	np	nn	nn	np	np	np	np	nn	np	nn	np	np	np	np	np	nn	nn	nn	np	np	np	nn	np	np	np	np	nn	np	nn	nn	np	np	nn	nn	np	nn	np	np	np	nn	np	np	np	nn	np	np	np	nn	np	nn	np	nn	np	np	np	np	nn	nn	nn	nn	nn
estPtIFG_2781_a	<lmxll>	ll	lm	ll	--	--	lm	--	ll	ll	lm	lm	--	lm	--	lm	lm	lm	lm	ll	lm	ll	lm	lm	ll	--	ll	lm	lm	ll	ll	ll	ll	ll	ll	lm	lm	ll	ll	ll	lm	ll	lm	lm	lm	lm	lm	ll	--	lm	lm	ll	lm	ll	lm	ll	ll	lm	lm	ll	ll	lm	lm	lm	--	lm	ll	lm	lm	lm	ll	ll	ll	--	lm	ll	lm	ll	ll	lm	lm	--	ll	ll	lm	lm	ll	ll	ll	--	--	lm	lm	ll	ll	ll	--	ll	lm
estPtIFG_2889_a	<nnxnp>	np	nn	nn	--	--	np	--	np	np	nn	nn	--	np	--	np	nn	nn	np	np	nn	nn	np	np	np	np	nn	np	nn	np	np	nn	np	nn	np	np	nn	np	nn	nn	nn	nn	nn	np	np	np	nn	np	--	nn	np	nn	nn	nn	nn	nn	np	np	nn	nn	np	np	nn	np	--	np	nn	np	nn	np	np	np	nn	nn	nn	np	np	np	np	np	np	nn	np	--	nn	nn	nn	nn	nn	np	np	np	np	np	nn	nn	np	np	nn
estPtIFG_8415_a	<lmxll>	lm	ll	lm	--	--	ll	--	--	--	--	--	--	--	--	--	--	lm	ll	ll	lm	ll	lm	lm	lm	lm	ll	lm	ll	lm	lm	ll	lm	lm	lm	lm	lm	ll	ll	ll	ll	lm	lm	lm	lm	lm	ll	lm	--	lm	ll	lm	ll	lm	ll	ll	ll	ll	ll	ll	lm	ll	lm	ll	--	ll	ll	lm	lm	ll	ll	ll	ll	ll	lm	ll	lm	lm	ll	lm	lm	lm	ll	ll	lm	lm	lm	ll	lm	ll	ll	ll	ll	ll	lm	lm	lm	lm	ll
estPtIFG_8471_a	<nnxnp>	np	nn	np	--	--	nn	--	np	nn	nn	np	--	nn	--	np	nn	nn	nn	np	nn	np	np	nn	np	nn	np	np	nn	nn	nn	nn	np	np	nn	nn	nn	--	nn	np	np	np	nn	np	np	np	np	nn	--	np	np	nn	nn	nn	np	--	nn	np	nn	nn	nn	np	np	np	--	nn	nn	nn	np	np	np	np	np	nn	np	np	np	--	np	np	np	np	nn	np	np	np	--	np	nn	nn	np	np	np	np	nn	np	np	nn	np
estPtIFG_8473_a	<nnxnp>	np	np	np	--	--	np	--	--	--	--	--	--	--	--	--	--	--	--	--	--	--	--	--	--	np	nn	nn	--	nn	nn	nn	nn	np	np	np	nn	np	nn	nn	nn	nn	np	np	nn	np	nn	nn	--	nn	--	--	--	--	--	--	--	--	--	--	--	--	--	--	--	--	--	--	--	--	--	--	--	--	--	--	--	--	--	--	--	--	--	--	--	--	--	--	--	--	--	--	--	--	--	--	--	--	--
estPtIFG_8500_a	<lmxll>	ll	ll	lm	--	--	ll	--	lm	lm	lm	lm	--	lm	--	lm	ll	lm	lm	ll	ll	--	ll	lm	ll	lm	lm	lm	ll	--	ll	ll	lm	lm	lm	lm	ll	ll	lm	lm	ll	lm	--	lm	ll	lm	ll	ll	--	lm	ll	--	ll	--	--	lm	lm	--	--	--	--	--	--	--	--	lm	ll	ll	lm	ll	lm	ll	ll	lm	lm	lm	ll	ll	lm	ll	lm	lm	lm	ll	ll	lm	ll	ll	lm	lm	ll	ll	lm	ll	ll	ll	lm	ll	lm
estPtIFG_8531_a	<hkxhk>	hk	hk	hk	--	--	kk	--	hk	hk	hk	kk	--	hk	--	hk	hk	kk	hk	hk	kk	kk	hk	hh	kk	hk	hh	hk	hk	hk	kk	hh	kk	hk	hk	hh	hk	hh	hh	hh	hk	kk	kk	hk	hk	kk	hk	kk	--	hk	hk	hk	hh	hk	hh	hh	hk	hk	hk	hh	hh	kk	hh	hk	--	hk	hk	hk	hk	kk	hk	hk	hk	hk	hk	kk	kk	kk	hh	hh	hk	hk	hh	hk	kk	hk	hk	hk	hk	hk	kk	hh	hh	kk	hh	kk	hk	hk	hk
estPtIFG_8542_a	<efxeg>	fg	fg	fg	--	--	eg	--	--	ee	ef	fg	--	ef	--	eg	ef	fg	ef	fg	ee	ee	--	fg	--	eg	ee	eg	ee	ef	ef	ef	ef	--	ee	ee	fg	eg	fg	eg	fg	ee	ee	ef	ef	ef	ef	ef	--	ee	ee	eg	eg	eg	fg	eg	eg	--	fg	eg	ee	eg	fg	ee	--	--	ef	--	fg	--	eg	fg	ee	ef	ef	ee	ee	ee	fg	fg	--	--	ee	--	--	--	eg	eg	ee	--	ef	ef	ee	eg	ee	eg	ee	--	ee
estPtIFG_8564_a	<hkxhk>	hk	kk	hk	--	--	hk	--	hk	kk	hk	hh	--	hk	--	hk	hh	kk	hh	kk	hh	hk	hk	hk	hh	hh	hk	hk	hh	hk	hk	hk	hk	hk	kk	kk	hk	hk	hk	kk	--	hk	kk	kk	hk	hk	hh	hh	--	hk	hh	kk	hh	--	hk	hh	hk	hk	hh	kk	hh	hk	hh	kk	--	hk	kk	hk	hk	hk	hk	hh	kk	kk	--	kk	hk	hk	hk	kk	hh	hh	kk	hh	hk	hh	hk	hk	hk	hk	kk	kk	--	hk	kk	hh	hh	hh	hh
estPtIFG_8565_a	<nnxnp>	np	nn	nn	--	--	nn	--	np	np	nn	np	--	nn	--	nn	nn	nn	np	nn	np	np	nn	np	nn	nn	np	np	np	nn	nn	nn	np	nn	np	np	np	nn	nn	nn	np	np	np	np	np	nn	np	nn	--	np	nn	nn	np	nn	nn	np	np	np	nn	np	nn	nn	nn	np	--	np	np	nn	nn	np	np	np	np	nn	nn	np	nn	np	np	nn	nn	np	np	nn	nn	nn	nn	nn	np	nn	np	np	np	np	nn	np	nn	np	nn
estPtIFG_8732_a	<efxeg>	fg	ef	ef	--	--	fg	--	fg	ef	fg	--	--	ee	--	fg	fg	ee	ef	eg	ee	fg	fg	fg	eg	ee	ee	eg	ee	fg	fg	eg	ee	fg	ef	ee	ef	ee	ef	ef	ee	eg	ee	eg	ee	fg	ef	fg	--	ee	--	fg	--	--	--	--	--	eg	ef	fg	ef	fg	ee	eg	--	eg	ee	fg	eg	eg	eg	eg	ee	eg	eg	ef	ee	eg	eg	ee	eg	eg	eg	ef	ee	ee	ee	fg	fg	ef	ee	eg	ee	eg	ee	fg	eg	--	--
estPtIFG_8886_a	<nnxnp>	nn	np	nn	--	--	np	--	np	np	nn	np	--	np	--	np	np	np	--	nn	nn	nn	nn	np	nn	nn	--	nn	np	np	nn	nn	np	nn	np	nn	nn	np	nn	np	nn	nn	nn	np	nn	nn	nn	np	--	np	--	--	--	nn	--	nn	nn	np	nn	np	nn	nn	nn	--	--	--	np	nn	nn	np	nn	nn	--	np	np	nn	np	np	nn	nn	np	nn	np	np	np	nn	nn	nn	nn	--	np	nn	np	--	nn	nn	--	np	--
estPtIFG_8887_a	<lmxll>	ll	ll	lm	--	--	ll	--	lm	--	lm	--	--	lm	--	--	lm	lm	--	ll	ll	ll	ll	--	lm	lm	ll	--	ll	ll	lm	ll	lm	lm	lm	ll	ll	ll	lm	ll	lm	ll	ll	ll	ll	lm	lm	lm	--	ll	lm	lm	lm	ll	lm	lm	lm	ll	ll	lm	ll	ll	lm	lm	--	lm	--	ll	ll	lm	--	lm	lm	ll	ll	ll	ll	ll	ll	ll	lm	ll	ll	ll	lm	lm	ll	lm	lm	ll	--	lm	ll	ll	lm	ll	lm	--	ll
estPtIFG_8898_a	<efxeg>	ef	ef	ee	--	--	ef	--	eg	ee	ee	fg	--	ee	--	ef	ee	ee	fg	fg	ef	fg	ef	eg	eg	ee	ef	ee	fg	fg	eg	fg	eg	ee	eg	ef	ef	ef	ee	ef	ee	ef	fg	fg	fg	eg	eg	fg	--	ef	eg	ee	eg	fg	eg	eg	eg	ee	ef	ee	eg	fg	ef	fg	--	ee	fg	ef	fg	fg	fg	ef	fg	ee	ee	fg	eg	fg	ef	eg	eg	eg	eg	fg	ef	ee	fg	fg	ef	fg	ef	ee	ef	ef	eg	ef	ee	ee	ee
estPtIFG_8972_a	<efxeg>	--	eg	ef	--	--	fg	--	eg	ee	eg	fg	--	ef	--	ef	ef	fg	ef	ef	fg	fg	ef	ee	ef	eg	ef	ef	--	eg	fg	fg	fg	eg	fg	ee	eg	ee	ee	ee	eg	fg	fg	eg	ef	fg	--	fg	--	eg	fg	fg	ee	ef	eg	ee	eg	ef	ef	ee	ee	--	ee	ef	--	eg	eg	ef	ef	ee	ee	eg	eg	--	eg	eg	--	eg	eg	--	--	ef	--	--	--	--	--	eg	--	eg	fg	ee	ee	eg	ef	fg	ef	ef	eg
estPtIFG_9022_a	<lmxll>	--	lm	--	--	--	ll	--	ll	lm	ll	ll	--	lm	--	ll	lm	ll	lm	lm	lm	ll	ll	ll	lm	lm	ll	lm	lm	--	ll	--	--	lm	ll	ll	ll	lm	--	lm	lm	lm	ll	ll	ll	lm	lm	ll	--	lm	ll	lm	lm	ll	ll	ll	lm	lm	ll	lm	lm	lm	ll	ll	--	ll	lm	--	lm	ll	--	lm	lm	ll	lm	ll	lm	ll	ll	lm	lm	ll	lm	lm	ll	ll	ll	ll	lm	ll	ll	ll	ll	lm	ll	ll	lm	ll	lm
estPtIFG_9044_a	<nnxnp>	np	np	np	--	--	np	--	nn	np	nn	nn	--	np	--	np	nn	np	np	np	nn	np	np	nn	nn	nn	np	nn	nn	nn	nn	np	nn	np	np	np	nn	np	nn	nn	nn	nn	np	np	nn	np	nn	nn	--	nn	nn	--	nn	np	np	nn	np	--	nn	np	nn	np	nn	np	--	np	--	np	--	--	nn	--	np	np	np	np	nn	np	np	np	nn	nn	np	nn	np	nn	np	np	np	np	np	np	np	nn	np	nn	nn	nn	nn
estPtIFG_9076_a	<hkxhk>	kk	kk	hh	--	--	kk	--	hk	hk	kk	kk	--	hk	--	hh	hk	hk	kk	kk	hh	hk	hh	hh	hk	hh	kk	hh	hh	kk	hk	hh	kk	hh	hk	hh	hk	hk	hk	kk	hk	hk	hk	kk	hh	kk	kk	hk	--	hk	kk	hk	hk	hk	kk	hk	hk	kk	kk	--	hk	hk	hk	hh	--	hk	kk	hk	hk	hk	hk	hk	hk	hk	hh	hk	kk	kk	kk	kk	hk	hk	hk	hk	hk	hh	hk	hk	hk	kk	hk	hk	kk	kk	hk	hk	--	hk	hh
estPtIFG_9092_a	<lmxll>	lm	ll	lm	--	--	ll	--	--	--	lm	ll	--	ll	--	ll	--	--	--	--	--	ll	ll	ll	--	ll	ll	ll	lm	lm	lm	lm	lm	ll	ll	ll	lm	ll	lm	lm	lm	ll	lm	ll	ll	ll	ll	lm	--	lm	lm	lm	lm	ll	lm	ll	lm	ll	ll	ll	lm	ll	lm	lm	--	ll	lm	lm	ll	lm	ll	lm	ll	ll	lm	ll	lm	lm	ll	ll	ll	ll	ll	ll	lm	lm	--	ll	lm	lm	ll	ll	--	lm	lm	ll	lm	lm	lm
estPtIFG_9156_a	<lmxll>	lm	lm	ll	--	--	ll	--	lm	lm	lm	lm	lm	ll	--	ll	ll	ll	lm	lm	lm	ll	lm	ll	lm	ll	lm	ll	lm	ll	lm	lm	ll	ll	ll	lm	ll	ll	ll	lm	lm	ll	lm	lm	lm	ll	ll	lm	ll	lm	ll	ll	ll	ll	lm	lm	lm	ll	lm	lm	ll	lm	--	ll	--	lm	lm	ll	lm	ll	ll	ll	lm	ll	lm	lm	ll	lm	ll	lm	ll	ll	ll	ll	lm	lm	lm	ll	lm	ll	ll	lm	lm	lm	ll	lm	lm	lm	lm
estPtIFG_9157_a	<lmxll>	ll	ll	ll	--	--	ll	--	lm	lm	ll	lm	--	ll	--	lm	lm	lm	ll	ll	ll	lm	ll	lm	lm	ll	lm	lm	ll	--	--	--	ll	lm	ll	ll	lm	ll	lm	lm	ll	lm	lm	--	--	ll	--	ll	--	lm	lm	--	lm	ll	lm	ll	ll	--	ll	--	ll	ll	lm	lm	--	ll	lm	ll	ll	lm	ll	ll	lm	lm	ll	lm	lm	lm	ll	ll	lm	lm	lm	lm	ll	ll	ll	lm	ll	lm	ll	lm	lm	ll	ll	lm	--	ll	lm
estPtIFG_9164_a	<lmxll>	ll	ll	lm	--	--	lm	--	ll	ll	ll	ll	--	lm	--	ll	lm	lm	ll	ll	ll	lm	ll	lm	ll	lm	ll	lm	ll	--	ll	ll	lm	lm	--	ll	lm	--	lm	ll	ll	lm	ll	ll	ll	lm	lm	ll	--	ll	lm	lm	--	lm	ll	--	ll	lm	ll	ll	lm	ll	lm	lm	--	ll	ll	lm	ll	lm	--	lm	ll	lm	ll	ll	lm	ll	--	ll	lm	lm	lm	lm	ll	ll	--	lm	ll	lm	lm	ll	ll	ll	lm	ll	ll	ll	ll
estPtIFG_9198_a	<lmxll>	ll	ll	ll	--	--	lm	--	ll	lm	ll	ll	--	lm	--	lm	lm	ll	lm	ll	lm	ll	ll	lm	ll	lm	ll	ll	ll	ll	ll	ll	lm	lm	ll	ll	ll	ll	ll	lm	ll	lm	ll	ll	lm	lm	ll	lm	--	lm	ll	lm	lm	lm	lm	lm	lm	ll	lm	ll	ll	lm	lm	lm	--	lm	lm	ll	lm	ll	lm	lm	lm	ll	ll	lm	lm	lm	ll	ll	lm	ll	ll	ll	lm	lm	ll	lm	ll	ll	lm	ll	ll	ll	ll	ll	lm	lm	lm
estPtIFG_lp3-3	<lmxll>	lm	ll	lm	--	--	lm	--	lm	lm	lm	lm	ll	ll	--	ll	ll	ll	lm	lm	ll	lm	lm	ll	ll	lm	lm	ll	lm	ll	lm	--	ll	lm	lm	--	lm	lm	lm	ll	ll	lm	lm	lm	ll	ll	ll	lm	lm	ll	lm	ll	ll	lm	lm	ll	ll	lm	lm	ll	ll	ll	ll	lm	--	lm	ll	--	ll	lm	ll	ll	ll	--	ll	ll	lm	lm	--	lm	ll	lm	ll	ll	ll	lm	lm	lm	lm	lm	lm	lm	lm	ll	ll	lm	lm	lm	lm
estPtNCS_22B8_a	<lmxll>	--	--	--	--	--	--	--	ll	lm	lm	lm	lm	lm	--	lm	lm	ll	lm	ll	ll	ll	ll	ll	ll	--	--	--	--	--	--	--	--	--	--	--	--	--	--	--	--	--	--	--	--	--	--	--	--	--	ll	ll	lm	ll	lm	lm	ll	lm	ll	lm	ll	lm	ll	lm	--	lm	ll	ll	ll	ll	ll	ll	lm	ll	ll	lm	ll	ll	--	ll	ll	ll	ll	ll	ll	lm	ll	lm	lm	lm	ll	ll	lm	ll	ll	lm	ll	ll	ll
estPtNCS_22C5_a	<lmxll>	--	--	--	--	--	--	--	lm	lm	lm	lm	lm	lm	--	lm	ll	ll	lm	ll	ll	lm	ll	lm	ll	--	--	--	--	--	--	--	--	--	--	--	--	--	--	--	--	--	--	--	--	--	--	--	--	--	ll	--	lm	ll	lm	lm	lm	lm	lm	lm	ll	lm	ll	lm	--	lm	ll	lm	lm	ll	lm	ll	ll	ll	lm	lm	ll	ll	--	ll	lm	ll	ll	ll	ll	lm	ll	ll	lm	lm	ll	ll	lm	ll	ll	ll	lm	ll	lm
estPtNCS_22C8_a	<efxeg>	--	--	--	--	--	--	--	--	--	--	--	--	--	--	--	--	--	--	--	--	--	--	--	--	--	--	--	--	--	--	--	--	--	--	--	--	--	--	--	--	--	--	--	--	--	--	--	--	--	--	ee	--	--	--	--	--	fg	fg	fg	ee	ee	eg	ee	--	eg	ee	--	fg	ee	fg	eg	ee	ef	ee	fg	eg	eg	--	ef	ef	ee	fg	ee	fg	ee	ee	fg	eg	eg	--	--	--	--	--	--	--	--	--
estPtNCS_23C5_a	<efxeg>	--	--	--	--	--	--	--	ee	fg	ee	ef	ef	fg	--	eg	eg	ef	ee	fg	ef	ef	fg	eg	ef	--	--	--	--	--	--	--	--	--	--	--	--	--	--	--	--	--	--	--	--	--	--	--	--	--	fg	ee	eg	fg	--	--	ee	fg	ef	ee	eg	ef	eg	fg	--	ee	ee	ee	ef	ef	ee	ee	ee	fg	ee	ef	ef	ef	--	eg	ee	fg	eg	ee	ee	ee	eg	ee	eg	ee	ef	eg	eg	ef	eg	ee	eg	ef	ee
estPtNCS_6C12A_a	<lmxll>	--	--	--	--	--	--	--	--	--	--	--	--	--	--	--	--	--	--	--	--	--	--	--	--	--	--	--	--	--	--	--	--	--	--	--	--	--	--	--	--	--	--	--	--	--	--	--	--	--	--	ll	--	--	--	--	--	lm	lm	ll	lm	ll	ll	ll	--	ll	ll	--	lm	ll	lm	ll	ll	lm	lm	lm	ll	ll	--	lm	ll	ll	lm	lm	ll	lm	lm	ll	lm	lm	--	--	--	--	--	--	--	--	--
estPtNCS_6N3E_a	<lmxll>	--	--	--	--	--	--	--	lm	ll	lm	lm	lm	ll	--	ll	lm	lm	ll	lm	ll	ll	lm	ll	lm	--	--	--	--	--	--	--	--	--	--	--	--	--	--	--	--	--	--	--	--	--	--	--	--	--	lm	ll	lm	ll	lm	lm	lm	ll	ll	lm	lm	ll	lm	ll	--	lm	ll	ll	ll	ll	ll	ll	ll	lm	lm	ll	ll	ll	--	lm	lm	lm	ll	ll	ll	ll	lm	ll	lm	lm	lm	lm	lm	ll	lm	lm	lm	lm	lm
NZPR0102c	<efxeg>	ge	ee	ee	ee	fg	fe	fg	fg	ge	ee	ge	ee	fe	fe	fe	ee	ee	fg	--	fg	fg	--	ge	ee	ee	fg	fg	--	--	ee	ee	ge	ee	--	--	ge	ee	fe	fe	ge	fg	ge	ge	fg	--	--	ee	ee	--	fe	fe	ge	fe	--	--	--	ge	--	fg	fe	fe	fe	fg	ge	ge	ge	ee	--	--	ge	ge	fg	--	--	fg	fe	--	ge	fe	fe	ge	ge	fe	fe	--	fe	--	fg	ee	ge	--	--	ge	--	--	fe	ge	fe
NZPR0143	<efxeg>	eg	ef	ee	eg	fg	ee	ef	eg	eg	ee	eg	fg	ef	fg	fg	ef	fg	eg	--	ef	eg	--	ef	fg	ee	ef	ef	--	--	eg	fg	fg	ee	--	--	ee	eg	ef	ef	ef	ee	eg	eg	fg	--	--	ee	eg	--	eg	ef	fg	ee	--	--	--	eg	--	ef	fg	ef	ef	eg	eg	ee	ef	fg	--	--	ef	fg	fg	--	--	fg	eg	--	eg	ee	fg	eg	ef	ef	fg	ee	ee	--	eg	ee	ee	--	--	eg	--	--	eg	ee	ee
NZPR0269	<abxcd>	ac	ad	ad	bd	ac	ac	--	bc	bc	ad	bd	ac	ad	bd	ac	bc	bc	ac	--	ac	bd	--	bd	bc	ac	bd	bd	--	--	ac	bc	ac	bc	--	--	bd	ad	bd	bc	ac	bc	bd	bd	bc	--	--	bd	bc	--	bd	ad	bc	ad	--	--	--	bd	--	ac	ad	ad	ad	bc	bc	ac	bc	ad	--	--	ac	ad	bd	--	--	bc	bd	--	ac	ad	bd	bd	bc	bd	ad	ad	ad	--	bd	bd	ac	--	--	ac	--	--	ad	ad	bd
NZPR0290	<abxcd>	bd	ac	bd	bc	bd	bd	ac	ad	ad	ac	bd	ad	bd	bd	bc	bd	bd	bc	--	bc	bd	--	ac	bd	ad	bc	bc	--	--	ad	bc	ad	bd	--	--	ac	ad	ad	ad	ac	bc	ac	ac	bd	--	--	bc	bc	--	bc	bd	ad	bd	--	--	--	bd	--	ad	ad	bc	bd	ad	bd	bc	ad	bd	--	--	ac	bd	ac	--	--	ad	ad	--	bd	ac	ac	bd	ad	bc	bc	ad	bd	--	bc	ac	ad	--	--	ac	--	--	bd	bd	ad
NZPR0351	<abxcd>	bc	ad	ad	bd	bd	ad	bc	ad	ac	bc	bd	ac	ac	bd	ac	bc	bd	bc	--	bd	ad	--	bc	ac	ac	bc	ac	--	--	ad	bd	ad	bd	--	--	bc	bd	ad	ac	bc	bc	ac	ac	bc	--	--	bd	bc	--	ac	ac	bd	bc	--	--	--	ac	--	bc	ac	bc	bd	ad	ad	bd	ac	bc	--	--	ad	ac	bc	--	--	ac	bc	--	bc	ad	bc	bc	bd	bd	ac	bd	bd	--	ad	ad	bc	--	--	ac	--	--	bc	ac	ac
NZPR413	<abxcd>	db	--	ac	ac	ac	db	ac	ac	ad	ad	cb	ad	ad	db	cb	ad	ad	cb	--	db	cb	--	ad	ad	--	cb	ac	--	--	cb	db	ac	--	--	--	db	cb	ad	db	ad	db	cb	cb	db	--	--	ac	cb	--	ad	ad	ac	cb	--	--	--	cb	--	ac	db	cb	--	ad	ac	ac	ac	--	--	--	--	--	ac	--	--	cb	ac	--	db	cb	ad	ac	cb	cb	ac	ac	--	--	ad	cb	db	--	--	db	--	--	--	ad	--
NZPR0440	<nnxnp>	np	nn	nn	np	np	nn	nn	np	np	nn	nn	np	nn	np	np	nn	nn	nn	--	np	nn	--	nn	np	nn	nn	np	--	--	nn	np	np	np	--	--	np	nn	nn	np	np	np	nn	np	np	--	--	nn	nn	--	nn	np	np	np	--	--	--	np	--	nn	nn	np	np	np	nn	np	nn	nn	--	--	nn	nn	nn	--	--	np	nn	--	np	np	np	np	nn	nn	nn	np	nn	--	np	nn	np	--	--	np	--	--	np	np	np
NZPR0458	<abxcd>	ad	ca	ca	db	ca	ca	ca	db	ca	ca	db	db	ad	db	cb	--	ca	ca	--	cb	ad	--	ad	db	ca	cb	ad	--	--	cb	--	db	ca	--	--	cb	db	db	ad	cb	ca	ad	ca	ad	--	--	cb	--	--	db	cb	cb	ca	--	--	--	db	--	ad	ad	ca	--	ad	db	ca	db	ad	--	--	db	ad	cb	--	--	db	cb	--	cb	db	ca	--	cb	cb	cb	db	ad	--	cb	db	--	--	--	db	--	--	cb	cb	--
NZPR0473	<abxcd>	ca	db	cb	db	db	da	da	cb	ca	cb	db	cb	cb	ca	db	da	da	cb	--	da	db	--	db	da	da	cb	cb	--	--	da	ca	db	db	--	--	da	ca	db	db	da	ca	ca	cb	da	--	--	ca	db	--	da	da	db	ca	--	--	--	cb	--	db	ca	cb	da	cb	da	db	da	da	--	--	db	da	ca	--	--	cb	ca	--	db	da	db	ca	da	ca	da	cb	da	--	cb	cb	ca	--	--	ca	--	--	cb	ca	cb
NZPR0563	<abxcd>	ca	db	cb	db	db	db	cb	ca	ad	cb	ca	cb	ad	db	ca	db	ca	ca	--	ca	db	--	cb	ad	ad	ca	ca	--	--	cb	db	db	db	--	--	db	ca	db	ad	ca	ad	ad	cb	ad	--	--	ca	cb	--	ca	ca	ad	db	--	--	--	db	--	db	db	ca	ad	ad	ca	cb	ca	db	--	--	ad	ad	ca	--	--	ad	ad	--	ca	db	cb	ad	cb	ca	ad	ad	ca	--	ca	ca	ca	--	--	ca	--	--	ad	ad	ca
NZPR0599	<hkxhk>	hk	hk	hh	kk	hk	hk	hk	hk	kk	--	hk	hh	hk	hk	hh	kk	kk	kk	--	hh	hk	--	hh	hh	hk	kk	hh	--	--	hh	kk	hk	hh	--	--	kk	hk	hk	hk	hk	hk	kk	hk	hh	--	--	hh	hk	--	kk	kk	hk	hh	--	--	--	hh	--	hh	hk	hk	hk	kk	hh	hk	hk	kk	--	--	kk	hk	kk	--	--	hk	hh	--	kk	hk	hk	hh	hh	hh	hk	hk	hk	--	hk	kk	hh	--	--	hk	--	--	hk	hk	hk
NZPR0826	<abxcd>	bc	ad	ac	ac	ad	bd	ad	ac	ac	ac	ad	ac	ac	ac	ad	bd	bd	ac	--	bc	ad	--	ad	bd	ad	ac	ac	--	--	bd	bc	ad	ad	--	--	bd	bd	ad	ad	bd	bc	bc	ac	bd	--	--	bc	ad	--	bd	bd	ac	bc	--	--	--	ac	--	ad	bd	ac	bd	ac	bd	ad	bd	bd	--	--	ad	bd	bc	--	--	ac	bc	--	ad	bc	ad	bc	--	bc	bd	ac	bd	--	ac	ad	bd	--	--	bc	--	--	ac	bc	ac
NZPR0933	<lmxll>	lm	ll	lm	ll	lm	ll	lm	lm	lm	ll	ll	ll	ll	lm	lm	lm	ll	lm	--	ll	lm	--	ll	lm	ll	lm	lm	--	--	lm	lm	lm	lm	--	--	lm	ll	lm	lm	ll	ll	ll	ll	ll	--	--	lm	ll	--	ll	lm	ll	lm	--	--	--	ll	--	lm	lm	lm	ll	ll	lm	ll	lm	ll	--	--	lm	ll	lm	--	--	lm	ll	--	ll	ll	ll	ll	lm	lm	ll	ll	lm	--	lm	ll	ll	--	--	lm	--	--	ll	lm	lm
NZPR0947	<nnxnp>	pn	pn	pn	nn	nn	pn	nn	nn	pn	pn	nn	pn	pn	pn	nn	pn	pn	nn	--	pn	nn	--	nn	pn	pn	nn	nn	--	--	nn	pn	nn	nn	--	--	pn	pn	pn	pn	pn	pn	nn	nn	pn	--	--	nn	nn	--	pn	pn	nn	nn	--	--	--	nn	--	nn	pn	nn	nn	pn	nn	nn	nn	pn	--	--	pn	pn	nn	--	--	nn	nn	--	pn	nn	pn	nn	nn	nn	nn	nn	pn	--	pn	nn	pn	--	--	pn	--	--	pn	pn	pn
NZPR1004	<efxeg>	ef	ee	fg	fg	fg	ef	eg	fg	eg	ee	eg	eg	ee	ef	eg	fg	fg	fg	--	ef	ef	--	ef	eg	fg	eg	ef	--	--	fg	ef	fg	fg	--	--	ee	fg	ef	eg	fg	ef	eg	ee	eg	--	--	eg	ef	--	ef	ef	fg	fg	--	--	--	ef	--	ee	ef	eg	ee	fg	ef	ee	ee	eg	--	--	eg	fg	ee	--	--	fg	ef	--	fg	eg	ef	fg	ee	ef	ee	ef	fg	--	eg	ee	ee	--	--	fg	--	--	eg	ef	eg
NZPR1078	<nnxnp>	nn	np	nn	np	nn	nn	np	nn	np	nn	np	np	nn	np	np	nn	nn	np	--	np	np	--	np	np	nn	nn	np	--	--	nn	nn	np	nn	--	--	nn	np	nn	np	nn	nn	nn	np	np	--	--	np	nn	--	np	nn	nn	nn	--	--	--	np	--	nn	np	np	np	np	nn	np	nn	np	--	--	nn	nn	nn	--	--	np	nn	--	nn	nn	np	np	np	nn	np	nn	nn	--	np	np	nn	--	--	nn	--	--	nn	np	np
NZPR1680	<nnxnp>	np	nn	nn	np	np	nn	np	nn	np	nn	np	np	np	nn	np	np	np	nn	--	nn	nn	--	nn	nn	nn	np	np	--	--	np	nn	nn	np	--	--	np	nn	nn	np	np	np	nn	nn	np	--	--	nn	nn	--	np	nn	nn	nn	--	--	--	np	--	nn	nn	np	nn	nn	np	nn	np	nn	--	--	nn	np	nn	--	--	nn	nn	--	nn	nn	np	nn	np	nn	np	nn	np	--	np	np	nn	--	--	nn	--	--	np	np	nn
NZPR1682	<abxcd>	bd	bd	ad	ad	ad	bc	bd	bc	ac	ac	bd	ac	bc	ac	bd	ad	ac	bd	--	bc	bc	--	ac	ac	bc	bd	ad	--	--	bd	bc	ad	ad	--	--	ac	bc	bc	bd	bc	bc	bc	bc	bc	--	--	ad	bd	--	ac	ac	ad	bd	--	--	--	bd	--	ad	bc	ad	ad	ad	ac	ad	ad	bc	--	--	bc	ac	ad	--	--	bc	ad	--	bc	bd	ad	ad	bd	bd	ad	bd	bd	--	bd	bd	bd	--	--	bd	--	--	ac	ac	bc
NZPR1699	<abxcd>	ca	ca	ca	bd	bd	--	bd	ca	bd	ca	ad	ad	bd	ca	ad	bd	bd	ca	--	cb	ca	--	cb	ca	--	ca	ad	--	--	ad	ca	cb	bd	--	--	ad	ca	cb	bd	ad	bd	ca	ca	bd	--	--	cb	bd	--	ad	cb	cb	cb	--	--	--	ad	--	ca	bd	ad	cb	cb	ad	cb	bd	ca	--	--	cb	bd	ca	--	--	ca	cb	--	bd	ca	bd	ca	ad	ca	cb	ca	bd	--	ad	ad	cb	--	--	ca	--	--	bd	bd	bd
PpSIFG_3145	<abxcd>	bc	ad	ac	ad	ad	bd	bd	ac	ac	ac	ad	ac	ac	ac	ad	bd	bd	ac	--	bc	ad	--	ad	bd	ad	ac	ac	--	--	bd	bc	ad	ad	--	--	bd	bd	ad	ad	bd	bc	bc	ac	bd	--	--	bc	ad	--	bd	bd	ac	bc	--	--	--	ac	--	ad	bd	ac	bd	ac	bd	ad	bd	bd	--	--	ad	bd	bc	--	--	ac	bc	--	ad	bc	ad	bc	bd	bc	bd	ac	bd	--	ac	ac	bd	--	--	bc	--	--	ac	bc	ac
PpSIFG_3147	<lmxll>	lm	ll	lm	lm	lm	lm	ll	ll	ll	ll	lm	ll	lm	lm	lm	lm	lm	lm	--	lm	lm	--	ll	lm	ll	lm	lm	--	--	ll	lm	ll	lm	--	--	ll	ll	ll	ll	ll	lm	ll	ll	lm	--	--	lm	lm	--	lm	lm	ll	lm	--	--	--	lm	--	ll	ll	lm	lm	ll	lm	lm	ll	lm	--	--	ll	lm	ll	--	--	ll	ll	--	lm	ll	ll	lm	ll	lm	lm	ll	lm	--	lm	ll	ll	--	--	ll	--	--	lm	lm	ll
PstASU_APX	<nnxnp>	nn	nn	nn	--	--	nn	--	np	nn	nn	np	np	nn	--	nn	nn	nn	np	np	nn	np	nn	np	np	nn	nn	nn	np	np	np	np	np	nn	np	nn	nn	nn	nn	nn	nn	--	np	np	np	np	np	np	np	nn	np	nn	np	--	np	np	np	np	np	nn	nn	np	--	--	--	--	nn	nn	np	np	--	nn	nn	np	nn	np	np	np	nn	np	nn	np	nn	np	np	nn	nn	nn	nn	np	nn	nn	nn	nn	np	nn	nn	nn	nn
PtIFG_1165_a	<lmxll>	lm	lm	lm	--	--	lm	--	ll	ll	lm	lm	lm	ll	--	ll	ll	ll	lm	lm	lm	lm	ll	ll	ll	lm	lm	ll	ll	--	lm	ll	lm	lm	lm	ll	ll	lm	lm	lm	lm	lm	lm	ll	ll	ll	ll	ll	lm	ll	lm	ll	--	lm	ll	--	ll	ll	lm	lm	lm	lm	lm	lm	lm	ll	lm	ll	ll	lm	lm	lm	lm	ll	ll	lm	ll	ll	ll	ll	lm	lm	ll	ll	ll	ll	lm	lm	lm	ll	lm	lm	ll	ll	ll	ll	ll	lm	ll
PtIFG_138_B	<efxeg>	eg	ef	fg	--	--	ee	--	ef	fg	fg	ef	fg	fg	--	fg	ee	ee	fg	eg	eg	ef	eg	ef	ee	fg	fg	fg	eg	eg	ee	ee	ef	ef	ef	fg	ee	ee	ef	ef	eg	fg	eg	fg	ee	ef	ee	eg	ef	fg	ee	ee	eg	eg	fg	ef	ef	fg	fg	fg	ee	fg	ee	fg	ee	fg	ee	ee	ef	eg	ef	ee	eg	eg	ef	fg	eg	ee	ef	eg	ef	eg	ee	eg	eg	ef	ee	ee	fg	ef	ee	ee	ef	ee	ee	eg	ef	ee	fg
PtIFG_1454_A	<lmxll>	lm	ll	ll	--	--	lm	--	--	ll	ll	lm	lm	lm	--	lm	ll	--	ll	lm	ll	lm	lm	lm	lm	lm	lm	ll	lm	ll	ll	lm	ll	lm	lm	lm	ll	lm	ll	ll	ll	lm	lm	lm	ll	lm	ll	ll	lm	ll	ll	lm	lm	lm	ll	lm	--	lm	lm	lm	ll	ll	ll	ll	ll	ll	ll	lm	lm	ll	lm	ll	ll	lm	ll	lm	ll	ll	ll	lm	lm	ll	lm	ll	lm	ll	ll	lm	ll	ll	lm	lm	ll	ll	ll	lm	ll	ll	ll
PtIFG_1457_A	<lmxll>	lm	--	ll	--	--	ll	--	lm	ll	lm	lm	lm	ll	--	lm	ll	lm	ll	lm	ll	lm	lm	--	lm	ll	lm	lm	lm	lm	--	lm	ll	ll	lm	lm	lm	lm	lm	ll	lm	ll	lm	lm	ll	ll	lm	ll	ll	ll	lm	ll	ll	ll	ll	ll	ll	lm	ll	lm	lm	ll	ll	ll	lm	ll	ll	lm	lm	lm	lm	ll	ll	lm	lm	ll	ll	--	--	--	ll	lm	lm	lm	ll	ll	lm	ll	lm	lm	ll	lm	lm	--	--	lm	ll	ll	ll
PtIFG_149_A	<efxeg>	ee	fg	ef	--	--	fg	--	eg	--	--	eg	ee	--	--	fg	--	fg	ee	--	ee	ef	ef	eg	ef	ef	eg	ef	fg	eg	ee	ee	fg	ee	eg	ef	ee	eg	ee	eg	ee	ef	ee	eg	ee	ef	ef	eg	eg	fg	eg	ef	ef	ee	eg	ef	ef	fg	ee	fg	ee	ef	ee	ef	ee	eg	eg	ee	ef	eg	ee	ef	--	eg	eg	ee	fg	eg	ee	ee	fg	ee	fg	eg	eg	ef	ee	ef	ee	ee	eg	ef	fg	ef	ef	ef	eg	fg	eg
PtIFG_1599	<lmxll>	lm	ll	lm	--	--	lm	--	--	lm	ll	ll	ll	ll	--	ll	lm	ll	lm	ll	ll	lm	ll	lm	lm	ll	ll	lm	ll	lm	lm	ll	ll	lm	lm	ll	lm	ll	lm	lm	ll	ll	ll	ll	ll	ll	ll	lm	ll	ll	ll	--	ll	lm	ll	lm	lm	ll	ll	lm	lm	--	ll	ll	lm	ll	ll	--	--	ll	lm	ll	--	ll	ll	lm	ll	--	--	--	ll	ll	ll	lm	lm	ll	ll	lm	lm	lm	ll	ll	ll	lm	lm	lm	ll	lm	lm
PtIFG_1623_A	<lmxll>	lm	ll	lm	--	--	lm	--	--	lm	lm	lm	lm	ll	--	ll	ll	ll	lm	lm	ll	lm	lm	ll	ll	lm	lm	ll	lm	lm	lm	ll	ll	lm	lm	ll	lm	lm	lm	lm	ll	lm	lm	lm	ll	ll	ll	lm	lm	ll	lm	ll	ll	lm	ll	ll	ll	ll	lm	lm	--	ll	ll	lm	lm	lm	lm	ll	ll	lm	ll	ll	ll	ll	ll	ll	lm	lm	lm	--	ll	lm	ll	ll	ll	lm	lm	lm	lm	lm	lm	lm	lm	ll	ll	lm	--	--	lm
PtIFG_1626_c	<nnxnp>	--	--	--	--	--	--	--	nn	nn	np	np	np	nn	--	np	np	--	np	nn	--	--	--	--	--	--	--	--	np	--	--	--	--	--	--	--	--	--	--	--	--	--	--	--	--	--	--	--	--	--	np	--	nn	np	nn	nn	nn	nn	--	--	--	--	--	--	--	--	--	--	--	--	--	--	--	--	--	--	--	--	--	--	np	nn	nn	--	--	nn	nn	np	nn	np	np	nn	np	nn	np	np	np	np	nn
PtIFG_1633_c	<lmxll>	lm	lm	lm	--	--	ll	--	lm	ll	ll	ll	ll	ll	--	ll	lm	lm	lm	lm	lm	lm	ll	ll	--	--	--	--	--	lm	lm	lm	lm	lm	lm	ll	ll	ll	lm	ll	lm	lm	--	--	ll	lm	lm	ll	ll	ll	lm	lm	--	lm	lm	--	ll	lm	ll	ll	--	ll	ll	lm	lm	ll	lm	ll	ll	lm	ll	lm	lm	lm	lm	lm	lm	ll	lm	ll	lm	lm	ll	lm	ll	ll	lm	lm	lm	ll	lm	lm	lm	lm	lm	ll	ll	ll	ll
PtIFG_1635_A	<lmxll>	ll	ll	ll	--	--	ll	--	lm	lm	ll	lm	lm	ll	--	lm	ll	lm	lm	ll	ll	ll	ll	lm	ll	ll	lm	ll	lm	lm	lm	lm	lm	ll	ll	ll	lm	lm	lm	ll	ll	ll	ll	ll	ll	lm	lm	lm	lm	ll	lm	lm	lm	ll	lm	lm	ll	lm	ll	ll	ll	ll	ll	ll	lm	ll	ll	ll	lm	ll	lm	ll	lm	lm	lm	lm	lm	lm	lm	lm	ll	ll	lm	lm	lm	lm	ll	ll	ll	lm	ll	lm	lm	lm	lm	lm	ll	lm	lm
PtIFG_1672_A	<lmxll>	ll	lm	lm	--	--	lm	--	lm	lm	ll	ll	lm	lm	--	ll	lm	ll	ll	ll	ll	lm	lm	ll	lm	lm	ll	lm	lm	lm	lm	ll	lm	ll	ll	ll	ll	ll	lm	lm	ll	ll	lm	lm	ll	ll	lm	ll	ll	lm	lm	lm	ll	ll	ll	--	ll	lm	ll	ll	lm	ll	ll	lm	lm	ll	lm	ll	lm	lm	lm	lm	ll	lm	ll	ll	ll	lm	ll	lm	ll	ll	ll	ll	lm	ll	ll	lm	lm	lm	ll	ll	ll	lm	lm	lm	ll	lm	lm
PtIFG_1917_A	<efxeg>	ef	fg	fg	--	--	ef	--	ef	fg	ee	eg	ee	eg	--	eg	ef	eg	fg	ee	eg	ef	eg	ef	ef	eg	eg	ef	eg	ef	ef	ee	eg	ef	fg	eg	fg	ee	fg	fg	eg	ee	--	--	--	ee	fg	ef	eg	eg	ee	ef	--	fg	ee	ef	fg	ee	eg	ef	--	fg	eg	ee	fg	ee	eg	ef	ee	ee	ef	eg	ee	ee	ee	fg	eg	ee	ee	eg	ee	ee	eg	--	fg	eg	eg	ef	ef	fg	eg	ee	eg	ef	eg	--	ee	fg	fg
PtIFG_1918_f	<lmxll>	ll	ll	lm	--	--	ll	--	lm	lm	ll	lm	ll	ll	--	ll	lm	lm	lm	ll	ll	ll	ll	lm	ll	ll	lm	ll	lm	lm	lm	lm	lm	ll	ll	ll	lm	lm	lm	--	ll	ll	ll	ll	ll	lm	lm	lm	lm	ll	lm	--	--	ll	lm	lm	lm	lm	ll	ll	ll	--	ll	ll	ll	ll	ll	ll	lm	ll	lm	ll	--	lm	lm	lm	lm	ll	lm	ll	ll	ll	lm	--	lm	lm	ll	ll	--	lm	ll	lm	--	ll	ll	--	ll	--	lm
PtIFG_1918_h	<nnxnp>	np	nn	nn	--	--	nn	--	nn	np	nn	np	np	nn	--	np	nn	np	np	np	nn	np	nn	nn	np	nn	nn	nn	nn	nn	np	np	np	nn	nn	np	nn	np	nn	nn	--	--	--	--	np	nn	np	nn	nn	np	--	--	--	--	--	--	nn	np	nn	nn	np	--	nn	np	np	nn	nn	np	nn	np	nn	nn	--	np	nn	np	np	nn	--	--	np	nn	np	--	np	nn	nn	np	nn	nn	nn	np	nn	nn	np	--	--	--	--
PtIFG_1A2_C	<lmxll>	ll	ll	lm	--	--	ll	--	--	lm	lm	ll	lm	ll	--	lm	lm	lm	ll	--	ll	ll	lm	lm	lm	ll	ll	lm	ll	ll	ll	ll	lm	lm	lm	ll	lm	ll	ll	ll	ll	ll	ll	ll	ll	lm	ll	lm	ll	ll	lm	lm	lm	ll	lm	lm	ll	ll	ll	--	ll	lm	lm	lm	lm	lm	lm	ll	--	lm	--	lm	--	ll	ll	ll	lm	lm	ll	ll	lm	lm	ll	ll	lm	ll	ll	lm	ll	ll	ll	ll	ll	ll	lm	ll	lm	lm	ll
PtIFG_1D11_A	<nnxnp>	nn	nn	np	--	--	np	--	np	nn	np	nn	nn	np	--	nn	np	nn	nn	np	nn	nn	nn	np	nn	np	np	nn	nn	np	np	np	nn	np	--	nn	np	nn	np	nn	np	np	nn	nn	nn	np	nn	nn	np	nn	nn	np	nn	nn	nn	nn	nn	nn	np	np	nn	np	nn	nn	np	np	np	nn	np	nn	np	np	np	nn	nn	nn	nn	np	nn	np	nn	np	nn	np	nn	np	np	nn	nn	nn	np	nn	nn	nn	nn	np	np	nn	nn
PtIFG_2006_C	<abxcd>	ad	ad	bc	--	--	bc	--	bc	bc	bd	bd	ad	bc	--	bd	ac	bc	bc	ac	bc	bc	ad	bc	bc	bc	bc	ad	ac	ad	ad	ac	bc	bc	ac	bd	ac	bc	bd	bc	ad	bd	bd	ad	ad	bd	ad	ad	bc	bd	ad	ac	ad	bc	bd	bc	bc	bd	bd	ad	bc	bd	bc	ad	ac	bd	ac	ac	bd	bc	bc	ad	ad	bc	bc	bd	ad	bc	bc	ad	bc	bd	bc	ad	bd	bc	ac	ac	bd	ac	ac	ac	bd	bc	ad	ac	bc	ac	ad
PtIFG_2009_A	<nnxnp>	--	nn	--	--	--	nn	--	nn	nn	nn	np	np	np	--	np	nn	nn	nn	nn	nn	nn	nn	np	np	np	nn	--	--	--	np	--	nn	np	nn	np	np	nn	np	np	np	np	np	nn	np	nn	nn	np	nn	--	np	np	np	nn	nn	--	nn	nn	np	nn	nn	np	np	nn	np	nn	np	nn	np	np	np	np	np	nn	nn	nn	np	np	np	np	--	np	nn	np	np	nn	np	nn	nn	np	nn	nn	nn	--	nn	np	np	--	np
PtIFG_2022_A	<efxeg>	fg	eg	ef	--	--	ee	--	fg	eg	ef	ee	eg	ee	--	fg	ee	ee	ee	eg	fg	ee	ee	ee	fg	ee	ee	eg	ef	ef	ef	fg	fg	eg	ee	ee	fg	ee	ef	fg	fg	eg	ef	eg	eg	ee	ee	ef	ee	fg	ef	fg	fg	eg	fg	eg	ef	eg	ee	ee	ef	eg	fg	fg	ef	eg	ef	ef	ee	ef	ee	ef	ee	eg	fg	eg	ef	--	eg	eg	eg	eg	ee	--	ef	fg	ee	ee	fg	ef	eg	eg	fg	fg	ef	eg	fg	fg	fg
PtIFG_2150_A	<abxcd>	ad	ac	ac	--	--	bd	--	bc	bc	ad	ad	bc	bc	--	bc	bc	ad	bc	bd	bd	ad	bc	bc	bd	bc	ac	bd	ad	bd	ac	ad	bc	bc	bd	ad	ac	bc	bd	--	ad	bd	ac	bd	ad	bc	bd	ac	bd	bd	ad	bc	ac	bd	ad	ac	bc	bc	bd	bd	bd	bd	ac	ac	bd	ad	bc	--	bc	ad	bd	--	ad	--	bc	ad	bc	ad	ac	bc	bd	ac	bc	--	ac	ac	ac	bc	bd	ac	bc	bd	ad	bd	ac	--	bd	ad	bc
PtIFG_2220_A	<efxeg>	ee	fg	fg	--	--	eg	--	fg	ef	ee	eg	ee	eg	--	eg	ef	eg	ef	eg	fg	eg	ee	ee	ee	ee	ee	ef	ee	ee	fg	ee	ef	eg	ee	eg	fg	ee	ef	ef	fg	ee	ee	ee	fg	ef	ef	ef	eg	ef	ef	fg	ee	ee	fg	ee	fg	ee	eg	ee	fg	fg	ef	fg	fg	ef	fg	eg	ee	fg	ee	ef	fg	eg	fg	ef	ef	ef	ef	fg	ee	fg	ee	fg	ee	eg	fg	ee	ef	ef	eg	ee	fg	ef	ef	eg	fg	fg	ef
PtIFG_2253_A	<lmxll>	ll	lm	lm	--	--	lm	--	--	ll	lm	lm	lm	ll	--	lm	ll	ll	lm	--	ll	--	ll	ll	lm	ll	--	--	lm	lm	lm	lm	ll	ll	lm	lm	lm	lm	ll	ll	lm	ll	lm	lm	ll	ll	lm	ll	ll	ll	lm	ll	ll	ll	ll	ll	ll	ll	ll	--	ll	lm	ll	ll	lm	--	ll	lm	--	lm	ll	ll	--	ll	--	--	ll	ll	ll	lm	ll	lm	ll	lm	ll	lm	ll	ll	lm	lm	ll	lm	lm	lm	lm	lm	ll	ll	ll
PtIFG_2323_A	<efxeg>	eg	fg	ee	--	--	ee	--	ef	ef	ef	ef	ef	ef	--	fg	ee	ee	ef	ef	eg	ee	ef	eg	ef	ee	ef	--	ef	ee	ee	fg	ee	ee	ee	ef	eg	ee	eg	ef	ef	eg	ef	fg	ef	ee	eg	ef	eg	fg	eg	eg	ee	ee	ef	ef	ef	eg	ef	ef	ee	ef	eg	eg	ee	ef	ef	ee	ef	eg	ee	ee	fg	ee	fg	fg	ee	--	ee	fg	eg	ee	eg	eg	fg	eg	fg	eg	ee	fg	eg	ef	fg	eg	ee	ef	ef	eg	ef
PtIFG_2413_b	<efxeg>	ef	eg	ee	--	--	ee	--	fg	eg	ee	ef	ef	ee	--	fg	eg	fg	ef	fg	ef	eg	ee	ef	ee	ee	fg	ee	eg	fg	ef	ef	eg	fg	fg	eg	ef	fg	ef	fg	ef	ee	fg	eg	ef	fg	eg	fg	fg	ee	ee	ee	ee	ef	fg	ef	ee	eg	ef	fg	fg	eg	ef	ee	fg	ef	eg	ef	eg	eg	fg	--	ef	ee	ef	fg	ef	fg	fg	--	ef	ef	eg	fg	ef	ee	ef	eg	ee	ef	fg	ef	fg	eg	ee	ee	ef	ee	fg
PtIFG_2530_A	<lmxll>	ll	ll	lm	--	--	ll	--	--	lm	ll	ll	ll	ll	--	lm	ll	lm	--	--	ll	--	lm	lm	lm	ll	lm	lm	ll	lm	ll	ll	lm	lm	ll	ll	lm	ll	lm	ll	ll	lm	lm	lm	ll	ll	ll	lm	lm	ll	lm	--	lm	ll	lm	ll	ll	--	--	--	--	ll	lm	lm	lm	ll	lm	ll	ll	lm	ll	--	--	--	ll	lm	lm	lm	ll	lm	ll	lm	lm	ll	ll	ll	ll	lm	ll	lm	ll	ll	lm	ll	lm	ll	ll	lm	lm
PtIFG_2538_B	<efxeg>	ee	eg	eg	--	--	fg	--	fg	ef	ee	ee	fg	fg	--	--	fg	ee	fg	ef	ef	ee	eg	eg	ef	fg	eg	ef	ef	ef	eg	ef	fg	fg	ee	ee	eg	--	--	--	ee	ef	eg	ee	ee	fg	ef	eg	ef	ef	ee	fg	--	ee	ee	eg	fg	fg	ef	ef	ef	fg	eg	eg	ef	ee	fg	eg	fg	ee	ef	ef	ef	eg	fg	eg	fg	ee	eg	fg	ef	eg	ef	--	eg	eg	ee	fg	ef	eg	fg	ee	ee	ef	eg	--	ef	--	fg
PtIFG_2564_A	<efxeg>	ee	ef	eg	--	--	eg	--	eg	ef	ee	eg	fg	fg	--	fg	fg	ee	fg	ef	ef	ee	eg	ee	ef	ef	fg	ef	ef	fg	eg	ef	ef	eg	ee	ee	eg	fg	fg	ef	ef	ef	eg	ee	ee	fg	ef	eg	ef	ef	ee	--	ef	ee	ee	eg	fg	fg	ef	fg	ef	fg	eg	eg	ef	ee	fg	eg	--	ee	ef	ef	ef	eg	fg	eg	fg	ee	ee	fg	ef	eg	fg	ef	fg	eg	ee	ee	ef	eg	eg	ee	ee	ef	ee	eg	ef	ee	fg
PtIFG_2564_B	<lmxll>	ll	ll	lm	--	--	ll	--	lm	lm	ll	ll	ll	ll	--	ll	ll	lm	ll	ll	ll	ll	lm	lm	lm	ll	lm	ll	lm	ll	lm	ll	lm	lm	ll	ll	lm	ll	ll	ll	ll	lm	ll	lm	ll	lm	ll	lm	lm	ll	lm	ll	lm	ll	lm	lm	ll	ll	ll	--	ll	ll	--	--	lm	ll	lm	--	ll	lm	ll	ll	lm	lm	ll	ll	lm	lm	ll	--	lm	lm	lm	ll	ll	ll	ll	lm	ll	--	ll	ll	lm	ll	lm	ll	lm	lm	ll
PtIFG_2568_A	<lmxll>	ll	lm	ll	--	--	--	--	ll	ll	lm	lm	lm	lm	--	ll	ll	lm	lm	ll	lm	ll	lm	lm	ll	lm	ll	--	lm	ll	ll	ll	ll	ll	ll	lm	lm	ll	ll	ll	lm	ll	lm	lm	lm	lm	lm	ll	lm	lm	lm	ll	lm	ll	lm	ll	ll	lm	lm	ll	ll	ll	lm	lm	ll	lm	ll	--	lm	lm	ll	--	ll	ll	lm	ll	lm	--	--	--	--	lm	ll	ll	lm	lm	ll	ll	ll	lm	lm	lm	lm	ll	ll	ll	lm	--	ll
PtIFG_2574_c	<efxeg>	ef	eg	eg	--	--	fg	--	ee	eg	ef	fg	ef	fg	--	fg	ee	fg	ee	fg	eg	eg	ef	ef	ef	ee	fg	ee	ef	ef	eg	ef	ef	fg	fg	fg	fg	ee	ee	ee	eg	ef	ef	ef	eg	ee	ee	ee	fg	ee	ee	eg	ef	ef	eg	ef	eg	ef	eg	ef	eg	eg	ee	eg	eg	ee	fg	--	ef	eg	ef	eg	eg	fg	eg	ee	eg	ee	eg	eg	ef	eg	ef	--	--	fg	--	ef	ef	eg	ef	ef	fg	ee	ee	--	--	--	--
PtIFG_2697_A	<abxcd>	ad	bd	bd	--	--	bc	--	ad	bd	ac	bc	bd	bd	--	bc	ac	bc	bc	bd	ac	bd	ad	bc	bd	bc	ac	ad	bc	bd	ad	ad	ad	ad	bc	bd	ac	bd	ac	ac	--	ac	ac	ad	ad	ad	bc	bd	ad	ac	bc	--	bd	ac	ad	ac	ad	bd	ac	bc	ad	bd	ac	bc	ac	bc	bc	--	bc	bc	bc	bc	bc	bc	bc	bd	ac	bd	bd	bd	ac	bd	ad	bc	ac	ad	bd	bc	ad	bc	bd	bd	bc	ad	bc	ac	bc	ac	ac
PtIFG_2723_Aa	<nnxnp>	np	np	np	--	--	np	--	nn	np	nn	np	np	np	--	nn	np	np	nn	nn	nn	np	np	nn	np	np	nn	nn	nn	nn	nn	nn	np	np	nn	np	nn	np	np	np	nn	nn	nn	nn	np	np	nn	nn	nn	nn	nn	np	np	np	nn	np	nn	np	nn	np	np	nn	np	nn	np	nn	np	--	nn	nn	nn	np	nn	np	nn	np	np	np	np	np	nn	np	np	nn	nn	np	np	np	nn	nn	np	nn	nn	nn	nn	nn	np	np	np
PtIFG_2897_d	<lmxll>	--	--	--	--	--	--	--	--	lm	lm	lm	ll	lm	--	lm	ll	lm	lm	ll	ll	lm	ll	lm	ll	lm	lm	ll	ll	ll	ll	--	--	--	--	--	--	--	--	--	--	--	--	--	--	--	--	--	--	--	ll	ll	ll	ll	lm	lm	ll	lm	lm	ll	lm	lm	lm	lm	ll	lm	ll	ll	--	lm	lm	ll	ll	lm	lm	lm	ll	ll	lm	ll	lm	lm	lm	ll	ll	lm	ll	ll	lm	ll	ll	ll	lm	lm	ll	ll	lm	ll	lm
PtIFG_2931_A	<nnxnp>	np	np	nn	--	--	np	--	nn	np	--	nn	nn	nn	--	nn	nn	nn	np	--	np	nn	nn	nn	np	np	nn	nn	nn	nn	nn	nn	nn	np	nn	np	np	nn	np	np	nn	nn	np	np	nn	np	np	np	nn	nn	np	nn	nn	nn	np	np	nn	nn	nn	np	nn	np	nn	np	nn	np	nn	np	np	np	nn	np	nn	nn	np	np	np	nn	nn	nn	np	np	nn	nn	nn	np	np	np	np	nn	nn	np	nn	nn	np	nn	np	np	nn
PtIFG_2957_A	<nnxnp>	np	nn	np	--	--	nn	--	--	nn	np	np	np	--	--	np	nn	np	np	--	np	np	nn	np	nn	nn	np	np	np	nn	nn	nn	nn	nn	np	np	nn	np	nn	nn	np	nn	nn	nn	nn	nn	np	np	np	np	np	--	np	nn	nn	nn	np	--	nn	nn	nn	nn	nn	nn	np	np	np	nn	--	nn	nn	np	np	np	nn	np	nn	nn	nn	--	np	nn	np	np	np	nn	np	nn	np	np	np	np	np	nn	np	nn	nn	nn	np
PtIFG_2986_A	<abxcd>	bc	bc	bd	--	--	bd	--	--	bc	bd	bc	bc	ad	--	ac	ad	ac	bc	bd	bc	bc	bc	ad	ac	bd	bd	ac	ac	bd	bd	ad	ac	bd	bd	ac	ad	bc	bd	bc	bd	bd	bc	bc	ac	ad	ac	bc	bd	ac	bc	ad	bc	bc	ac	ac	ac	ac	bd	bd	bc	bd	ac	bc	bd	bd	bd	ac	ad	bc	bd	--	bd	ac	ac	ac	bc	bd	bc	ad	bc	bd	ac	ad	ac	ad	bd	bc	bc	bc	bd	bc	ac	ac	ac	bd	bd	bc	bc
PtIFG_3026_A	<nnxnp>	nn	np	np	--	--	np	--	--	np	nn	nn	nn	nn	--	np	nn	np	nn	np	np	np	nn	np	nn	nn	np	nn	nn	nn	np	nn	nn	np	nn	np	np	nn	nn	nn	np	nn	nn	nn	np	nn	nn	nn	np	nn	nn	np	nn	nn	np	nn	np	nn	np	nn	np	np	nn	np	np	nn	np	np	nn	np	nn	np	np	np	np	nn	np	nn	np	np	nn	np	nn	np	np	nn	np	nn	np	nn	nn	nn	np	nn	nn	np	np	np	nn
PtIFG_4D4_A	<nnxnp>	np	np	nn	--	--	np	--	nn	np	np	nn	np	nn	--	nn	np	--	np	np	nn	np	nn	nn	nn	nn	np	nn	nn	nn	nn	np	nn	nn	np	nn	nn	np	nn	nn	nn	nn	np	np	nn	np	nn	nn	nn	nn	nn	np	nn	np	np	nn	np	nn	nn	np	nn	np	nn	np	nn	np	nn	--	np	nn	nn	nn	nn	--	np	np	nn	np	np	nn	nn	nn	np	nn	np	nn	nn	np	np	np	np	np	np	nn	np	nn	nn	nn	nn
PtIFG_616	<efxeg>	ee	fg	ef	--	--	fg	--	ee	ee	fg	ef	fg	fg	--	ee	ef	ef	fg	eg	ef	ee	ef	ef	ee	fg	eg	fg	ef	eg	ef	fg	ee	ee	eg	fg	fg	ee	ee	ee	ee	eg	ef	fg	ef	ef	fg	eg	ef	ef	fg	eg	--	ee	ef	--	eg	ef	eg	ee	--	fg	eg	ef	ee	fg	eg	ef	fg	ee	eg	ee	eg	fg	fg	eg	ef	eg	ee	ee	ef	ef	eg	fg	fg	ef	ee	eg	eg	fg	ef	fg	ee	eg	eg	ee	ef	ee	ef
PtIFG_653_d	<lmxll>	ll	lm	ll	--	--	ll	--	ll	lm	ll	lm	lm	lm	--	--	ll	lm	lm	lm	ll	lm	ll	lm	lm	lm	ll	ll	lm	lm	ll	ll	ll	ll	ll	lm	ll	lm	ll	ll	lm	ll	ll	ll	ll	ll	lm	lm	ll	ll	lm	lm	lm	lm	ll	ll	ll	lm	ll	lm	ll	lm	lm	lm	ll	lm	lm	--	lm	lm	lm	--	lm	--	lm	ll	lm	lm	lm	lm	--	lm	lm	lm	ll	ll	lm	lm	ll	lm	lm	ll	ll	--	lm	ll	lm	ll	ll
PtIFG_658_A	<lmxll>	lm	lm	lm	--	--	ll	--	lm	ll	lm	lm	lm	ll	--	lm	ll	--	ll	lm	ll	lm	lm	ll	lm	lm	lm	lm	ll	lm	lm	lm	ll	ll	lm	ll	lm	lm	ll	--	lm	ll	lm	lm	ll	ll	lm	ll	ll	ll	lm	ll	lm	ll	ll	lm	lm	lm	ll	lm	lm	ll	ll	ll	lm	lm	ll	lm	ll	lm	ll	ll	ll	lm	lm	ll	ll	ll	lm	lm	ll	lm	lm	lm	ll	ll	lm	ll	lm	lm	ll	lm	lm	ll	lm	lm	lm	lm	ll
PtIFG_669	<efxeg>	ef	ee	fg	--	--	ef	--	eg	eg	ee	eg	eg	ee	--	ee	fg	fg	fg	eg	ef	ef	eg	ef	eg	fg	eg	ef	eg	eg	fg	ef	fg	fg	fg	eg	ee	fg	--	eg	fg	ef	eg	ee	eg	fg	ef	eg	--	ee	ef	ef	fg	fg	fg	fg	eg	ef	eg	ee	--	--	ef	fg	ef	ee	ee	fg	eg	ef	eg	fg	ee	fg	ee	ee	ef	--	--	ee	ef	fg	ef	ef	ee	ef	eg	ef	eg	ee	ee	eg	ee	fg	fg	eg	eg	ef	eg
PtIFG_846	<nnxnp>	np	nn	np	--	--	--	--	--	--	--	--	--	--	--	--	--	--	--	--	--	--	--	--	--	--	--	--	--	--	--	nn	nn	nn	np	np	nn	np	nn	nn	np	nn	nn	np	nn	nn	np	np	np	np	np	np	nn	nn	nn	nn	--	nn	nn	--	--	--	nn	nn	np	np	np	nn	--	nn	nn	nn	np	np	nn	np	nn	nn	np	np	np	nn	np	np	nn	nn	np	nn	np	np	np	np	np	np	np	nn	nn	nn	np
estPtIFG_dhn-1	<lmxll>	ll	--	lm	--	--	lm	--	--	ll	--	ll	lm	ll	--	--	--	--	lm	--	ll	lm	lm	lm	--	ll	ll	ll	ll	ll	lm	--	ll	lm	ll	--	lm	--	lm	lm	ll	ll	--	lm	ll	lm	lm	ll	lm	--	ll	lm	--	lm	lm	lm	lm	lm	lm	lm	--	lm	ll	ll	--	lm	ll	--	ll	ll	ll	ll	ll	ll	ll	ll	ll	ll	--	--	ll	ll	lm	ll	ll	ll	ll	ll	ll	lm	ll	ll	ll	ll	ll	--	ll	--	lm
PtIPST_pLP2	<nnxnp>	nn	np	np	--	--	nn	--	nn	nn	np	nn	np	nn	--	nn	np	np	nn	nn	nn	np	nn	nn	nn	nn	np	nn	np	np	nn	np	nn	np	np	nn	--	nn	np	np	np	np	np	nn	np	nn	np	nn	nn	nn	nn	np	np	np	np	nn	nn	nn	nn	np	--	nn	np	np	--	nn	np	nn	np	nn	--	nn	nn	np	np	nn	nn	nn	np	nn	nn	np	nn	nn	np	np	nn	np	np	nn	nn	nn	nn	nn	np	np	np	np	nn
PtNCS_3H6z5_A	<abxcd>	ad	ad	bd	--	--	ad	--	bc	bd	bd	ac	bc	bd	--	ad	bd	bd	ac	ac	bd	ac	ad	bc	bc	bd	ad	bd	ac	ac	bc	ac	bc	bd	bc	ad	ad	ad	bd	ad	bd	ad	ac	ac	ac	bc	bc	bc	ac	ad	bc	--	bc	ac	bc	bc	bc	ac	ac	--	ad	ac	bc	bc	bc	--	bd	ad	ac	bc	ad	--	bd	ac	ad	ac	ac	ac	ad	--	bd	ac	ad	ac	bc	bd	ad	bd	bd	ac	ad	bd	ad	ad	bc	ad	bd	bd	ad
PtNCS_HLH1	<nnxnp>	np	nn	nn	--	--	--	--	nn	nn	np	nn	np	nn	--	nn	nn	np	--	nn	np	nn	nn	np	nn	nn	np	np	np	nn	np	nn	nn	np	np	np	nn	--	nn	nn	np	--	nn	np	nn	nn	np	np	np	np	np	np	nn	np	np	nn	nn	nn	np	nn	nn	np	nn	nn	--	np	np	nn	nn	nn	nn	nn	np	np	nn	nn	nn	nn	np	nn	np	nn	np	np	nn	np	np	nn	np	np	np	np	np	np	np	nn	np	nn	np
PtNCS_ptCadA	<hkxhk>	hk	hk	hh	--	--	kk	--	kk	hk	--	hk	hh	--	--	hh	kk	hh	kk	kk	hk	kk	hk	hh	hh	hh	hk	hh	kk	hk	hk	hk	hh	hh	hk	--	hh	kk	kk	kk	kk	hk	hh	hh	hh	hk	hk	hh	kk	hk	hk	hh	hk	hh	kk	hk	--	hk	kk	kk	hh	kk	hk	kk	--	hk	hk	hh	hk	kk	hk	hk	kk	kk	hh	kk	hh	hk	kk	hk	hk	hk	kk	kk	hh	hh	hk	kk	hh	kk	hk	hk	hk	kk	hk	hk	hh	hh	kk
PtRIP_0064	<abxcd>	ad	ad	cb	db	ad	db	ac	ac	db	ac	ac	ad	cb	cb	ac	db	ac	db	--	db	cb	--	cb	ad	ad	ac	ac	--	--	ac	ac	cb	db	--	--	ad	ac	db	db	ac	cb	db	ad	cb	--	--	db	cb	--	ad	cb	ad	db	--	--	--	cb	--	ad	ac	db	ac	db	ac	ac	cb	db	--	--	cb	db	cb	--	--	db	db	--	cb	ac	db	ad	ac	cb	ac	db	ad	--	ad	ac	ac	--	--	db	--	--	ad	ad	ac
PtRIP_0065	<lmxll>	ll	ll	ll	ll	ll	lm	lm	lm	lm	ll	ll	lm	lm	ll	lm	lm	ll	lm	--	lm	ll	--	lm	lm	lm	ll	lm	--	--	ll	ll	lm	ll	--	--	lm	lm	lm	lm	ll	lm	ll	lm	ll	--	--	ll	lm	--	ll	lm	ll	lm	--	--	--	lm	--	lm	lm	lm	ll	ll	lm	ll	lm	ll	--	--	lm	lm	lm	--	--	ll	lm	--	ll	lm	lm	lm	lm	lm	ll	ll	ll	--	lm	ll	lm	--	--	lm	--	--	lm	ll	lm
PtRIP_0067	<lmxll>	lm	ll	lm	lm	ll	ll	lm	lm	ll	lm	ll	ll	ll	ll	lm	ll	ll	ll	--	ll	ll	--	ll	lm	ll	ll	ll	--	--	lm	lm	lm	ll	--	--	lm	ll	lm	lm	lm	ll	lm	ll	lm	--	--	lm	ll	--	ll	ll	lm	ll	--	--	--	ll	--	ll	lm	ll	lm	lm	lm	ll	lm	lm	--	--	ll	lm	ll	--	--	ll	lm	--	ll	ll	ll	ll	ll	lm	lm	lm	ll	--	lm	lm	ll	--	--	lm	--	--	lm	lm	lm
PtRIP_0103	<nnxnp>	nn	np	nn	np	nn	nn	nn	np	np	nn	nn	nn	np	np	nn	np	np	nn	--	nn	nn	--	nn	nn	nn	np	nn	--	--	nn	nn	np	nn	--	--	nn	np	nn	np	nn	nn	np	np	nn	--	--	np	np	--	nn	nn	nn	nn	--	--	--	np	--	np	nn	np	nn	nn	nn	np	np	nn	--	--	nn	nn	nn	--	--	nn	nn	--	nn	nn	nn	nn	np	np	nn	nn	nn	--	nn	nn	np	--	--	nn	--	--	np	nn	np
PtRIP_0106	<efxeg>	ef	eg	ef	ee	ee	ee	eg	ee	eg	ef	ee	ef	ef	ee	ef	ee	ee	ee	--	ee	fg	--	eg	eg	ee	ee	fg	--	--	fg	ee	fg	fg	--	--	ef	eg	ee	ee	eg	fg	ef	fg	ef	--	--	ef	fg	--	eg	fg	eg	fg	--	--	--	fg	--	ef	ef	fg	ef	ee	fg	ef	ef	fg	--	--	eg	eg	eg	--	--	fg	fg	--	eg	ef	eg	fg	eg	ef	eg	ef	eg	--	eg	eg	ef	--	--	fg	--	--	eg	ee	ef
PtRIP_0126	<abxcd>	bc	ad	ad	ad	ad	bd	bd	bc	ac	ac	ad	ad	ac	bc	ac	bc	bd	ac	--	bd	bc	--	ad	bd	bd	ac	ac	--	--	bc	bc	ad	ad	--	--	bc	bd	ac	ac	bc	bc	bc	ac	bc	--	--	ac	ad	--	bd	bd	ad	bd	--	--	--	ac	--	ad	bc	ac	bd	ac	bd	ad	bc	bc	--	--	bd	bc	bc	--	--	ad	bc	--	ac	bd	ad	bc	bd	bd	bd	ac	bd	--	ac	ac	ac	--	--	bc	--	--	ad	bc	bc
PtRIP_0134	<efxeg>	ef	fg	fg	fg	fg	ee	ee	eg	ef	fg	fg	ef	ef	ef	ef	fg	eg	ef	--	eg	eg	--	ee	ee	ef	eg	ef	--	--	ee	eg	ef	eg	--	--	fg	ee	fg	eg	fg	eg	eg	ee	ee	--	--	ef	ee	--	ee	eg	eg	fg	--	--	--	ee	--	fg	ee	ee	eg	ef	ee	ef	eg	ee	--	--	ee	ee	fg	--	--	ee	ee	--	ee	ef	ee	eg	ee	ee	eg	fg	eg	--	fg	ef	ee	--	--	ef	--	--	ee	ee	eg
PtRIP_0135	<abxcd>	ca	ca	ca	cb	cb	ca	ad	cb	db	ca	cb	cb	ca	db	--	ca	cb	cb	--	ad	ca	--	cb	ad	--	db	ad	--	--	cb	db	cb	ca	--	--	cb	cb	db	ad	ca	ca	ca	ca	ca	--	--	db	cb	--	cb	db	cb	ca	--	--	--	cb	--	ad	ad	ca	ca	ca	db	ca	ca	ca	--	--	db	ad	db	--	--	cb	cb	--	ca	db	ca	ca	db	cb	cb	db	ad	--	ad	cb	ad	--	--	db	--	--	ad	cb	cb
PtRIP_0158	<abxcd>	bc	bc	ad	bc	bc	ac	bd	bd	ac	bd	bd	bd	ad	ad	bd	bd	bd	ac	--	ac	ad	--	ad	bc	bc	bd	bd	--	--	bd	bd	ad	ac	--	--	bc	bd	ac	ac	bd	ad	ac	bc	ad	--	--	ad	ad	--	bc	ad	bd	ad	--	--	--	ad	--	bc	bd	ac	bd	ac	bd	bc	ad	ad	--	--	ad	ac	ad	--	--	ac	ac	--	ad	bd	bc	bc	ad	ad	ad	ac	bc	--	bc	bd	bd	--	--	ad	--	--	bc	bc	bd
PtRIP_0165	<abxcd>	bc	bd	bd	ad	ad	bd	bd	ad	ac	bd	ac	ac	bd	ac	ac	bc	bc	bd	--	bc	bd	--	ad	bc	bd	ad	bc	--	--	ad	ac	ad	bd	--	--	ad	ac	ac	bc	bd	bd	bd	bd	bd	--	--	ac	bd	--	ac	ad	ad	bd	--	--	--	ad	--	bc	bc	bd	ad	bd	ac	bd	bc	bc	--	--	ac	bc	ad	--	--	ac	ac	--	ad	ac	bd	bd	ad	ad	ad	ac	bd	--	ac	ac	bc	--	--	ac	--	--	ac	ad	ad
PtRIP_0171	<abxcd>	bd	bd	ac	ad	ac	bd	ac	ac	ac	bd	ad	bd	bd	ac	bc	ad	ad	ad	--	bd	bd	--	ad	bd	bd	ac	bc	--	--	ad	ad	ad	bd	--	--	ad	ad	ac	bc	bd	bd	bd	bd	bd	--	--	ac	ac	--	ad	ad	ad	bd	--	--	--	ad	--	bc	bd	bd	bd	bd	bd	bc	bd	bd	--	--	ac	bd	ac	--	--	ad	ad	--	bd	bc	bd	bc	ac	ac	ad	ac	bc	--	bc	ad	bc	--	--	ac	--	--	bc	ad	ad
PtRIP_0179	<efxeg>	gf	ge	ee	ee	ge	gf	ef	gf	ee	ee	ge	ee	ee	ee	ee	ge	ef	ee	--	gf	gf	--	ef	ef	ef	gf	ge	--	--	gf	gf	ee	gf	--	--	ge	ef	ge	ge	gf	gf	gf	ef	ef	--	--	ee	ef	--	ef	gf	ge	ge	--	--	--	gf	--	ge	ef	ee	gf	ee	ef	ge	gf	ef	--	--	ef	gf	ge	--	--	ef	ef	--	ef	ee	ef	gf	ef	ef	gf	ge	ge	--	ee	ee	ef	--	--	ee	--	--	ef	ef	gf
PtRIP_0211	<efxeg>	ef	ee	ee	ef	fg	eg	fg	ef	ee	fg	eg	ee	ee	eg	eg	fg	ef	eg	--	fg	ee	--	eg	ee	eg	ef	ef	--	--	ef	ef	ef	ef	--	--	fg	ee	fg	ef	eg	fg	fg	ef	ef	--	--	ee	fg	--	eg	ef	ee	fg	--	--	--	eg	--	eg	ef	ee	ef	eg	fg	eg	eg	eg	--	--	eg	eg	ee	--	--	ee	fg	--	ee	ee	fg	ee	ef	eg	fg	ef	ee	--	ef	eg	ee	--	--	ef	--	--	eg	fg	fg
PtRIP_0255	<efxeg>	ge	ee	ee	ge	ee	gf	fe	fe	ge	ee	fe	gf	ee	fe	gf	gf	ge	ge	--	gf	ee	--	ee	gf	ge	fe	fe	--	--	ge	ee	fe	ee	--	--	ee	gf	fe	ee	gf	ee	gf	ee	ee	--	--	gf	ee	--	gf	fe	gf	ge	--	--	--	ee	--	fe	ge	ee	fe	ee	fe	ee	fe	fe	--	--	gf	ee	gf	--	--	fe	ge	--	gf	gf	ge	ge	ee	gf	ge	fe	ee	--	ge	ee	fe	--	--	fe	--	--	fe	gf	gf
PtRIP_0263	<efxeg>	fg	fg	ee	fg	ee	ef	ee	ef	fg	fg	fg	ef	eg	eg	ee	eg	fg	fg	--	eg	ef	--	ee	ee	eg	fg	ee	--	--	ee	fg	fg	ee	--	--	eg	ee	ef	fg	ef	ef	ef	fg	ee	--	--	ef	ef	--	fg	fg	eg	eg	--	--	--	fg	--	ee	eg	eg	eg	ee	eg	eg	fg	fg	--	--	eg	eg	ef	--	--	eg	fg	--	fg	ef	eg	ef	ef	eg	ef	eg	eg	--	ee	fg	ef	--	--	ef	--	--	ef	ef	eg
PtRIP_0287	<nnxnp>	np	nn	np	nn	nn	np	nn	np	np	nn	nn	np	np	np	nn	np	np	np	--	np	np	--	nn	nn	np	nn	np	--	--	nn	np	np	np	--	--	nn	nn	np	nn	np	nn	nn	nn	nn	--	--	np	nn	--	np	np	nn	np	--	--	--	nn	--	nn	nn	np	np	nn	nn	np	nn	np	--	--	nn	nn	np	--	--	nn	np	--	np	nn	nn	np	np	nn	np	np	nn	--	nn	nn	nn	--	--	np	--	--	np	np	np
PtRIP_0305	<hkxhk>	hk	hk	hk	hh	hk	hk	hk	hh	hk	hh	kk	hk	hk	hk	hh	hk	kk	hk	--	hk	hk	--	kk	hk	hk	hh	hh	--	--	kk	hk	kk	kk	--	--	hk	kk	hk	hh	hk	hk	hk	hk	hk	--	--	hk	kk	--	kk	kk	kk	hk	--	--	--	kk	--	hh	hk	hk	hk	hk	hk	hh	hk	hk	--	--	hk	hk	hk	--	--	kk	kk	--	hk	hk	hk	hk	hk	hk	hk	hh	hh	--	hh	kk	hh	--	--	hh	--	--	hk	kk	kk
PtRIP_0367	<hkxhk>	hk	kk	kk	hh	hh	hk	hk	kk	hk	kk	kk	hk	hh	kk	kk	hh	hk	kk	--	hk	kk	--	hh	kk	hk	hk	hk	--	--	hk	kk	hk	hh	--	--	hk	kk	kk	hh	hk	hh	kk	kk	hh	--	--	hh	hk	--	hk	hk	hk	hh	--	--	--	kk	--	kk	kk	hk	hk	hk	hk	hk	hh	kk	--	--	hk	hk	hk	--	--	kk	hk	--	kk	hk	hh	kk	hk	kk	hh	kk	hh	--	hk	kk	hk	--	--	kk	--	--	hh	hh	hk
PtRIP_0388	<nnxnp>	np	nn	np	nn	np	np	nn	np	np	np	np	nn	np	nn	np	np	np	np	--	nn	nn	--	np	np	np	nn	nn	--	--	np	nn	np	nn	--	--	nn	np	nn	np	nn	nn	np	nn	np	--	--	np	np	--	nn	nn	np	nn	--	--	--	nn	--	nn	np	np	np	np	nn	np	nn	nn	--	--	np	np	nn	--	--	nn	nn	--	np	np	np	np	np	nn	nn	nn	np	--	nn	nn	nn	--	--	np	--	--	np	nn	np
PtRIP_0496	<abxcd>	bc	ad	bd	bc	bc	ac	bc	bc	ac	bd	ac	bc	ad	ad	bd	ad	ac	ad	--	ad	ad	--	bd	bc	ad	ac	bc	--	--	ad	ad	ac	bc	--	--	bd	ac	bd	bd	ac	bc	ad	ac	bd	--	--	ac	ac	--	ad	ad	bd	bd	--	--	--	bc	--	bc	bc	ac	bd	bd	bc	ac	bd	ad	--	--	bd	ad	bc	--	--	bd	bd	--	ac	bd	ac	ac	bc	bc	ac	ad	ad	--	ad	ac	ad	--	--	bc	--	--	ac	ac	ad
PtRIP_0508	<efxeg>	fg	eg	ef	eg	eg	ef	ee	ef	fg	ef	fg	fg	ee	eg	eg	ee	eg	fg	--	ee	fg	--	ee	eg	ef	ef	eg	--	--	fg	eg	eg	ef	--	--	ef	fg	ef	fg	ee	ef	fg	fg	eg	--	--	ef	ef	--	fg	ee	eg	fg	--	--	--	eg	--	ef	eg	ee	ee	fg	fg	ef	ef	eg	--	--	ee	ee	eg	--	--	eg	fg	--	fg	ef	eg	ef	eg	ee	eg	ef	ef	--	fg	ef	ef	--	--	eg	--	--	fg	ef	fg
PtRIP_0540	<lmxll>	lm	lm	ll	ml	ml	ll	ml	ll	ml	ll	ll	ll	ml	ll	ll	ml	lm	ll	--	ml	ll	--	lm	ll	lm	ll	ll	--	--	ll	ll	lm	ml	--	--	ll	ll	lm	ml	ll	ml	ll	ll	ml	--	--	lm	ml	--	ll	lm	lm	lm	--	--	--	ll	--	ll	ml	ll	lm	lm	ll	ll	ml	ll	--	--	--	ml	ll	--	--	ll	lm	--	ll	ll	ml	ll	ml	ll	lm	ll	lm	--	ll	ll	lm	--	--	ll	--	--	lm	ml	ml
PtRIP_0560	<efxeg>	fg	ee	ef	eg	eg	eg	ee	eg	ee	ef	ee	ef	fg	eg	ef	eg	eg	eg	--	ef	ef	--	ee	ee	eg	ee	ef	--	--	ef	eg	ef	ef	--	--	fg	ee	eg	ee	ee	ef	eg	ef	ef	--	--	fg	ef	--	eg	fg	fg	ef	--	--	--	ef	--	ef	fg	ef	fg	eg	ef	fg	fg	eg	--	--	ee	ef	eg	--	--	ef	ef	--	eg	ee	ee	ef	ef	ef	ee	fg	eg	--	ee	eg	ef	--	--	ee	--	--	ee	ee	fg
PtRIP_0567	<nnxnp>	nn	np	nn	nn	nn	nn	np	np	nn	np	np	np	nn	nn	nn	nn	np	np	--	np	np	--	nn	np	np	np	nn	--	--	np	nn	np	np	--	--	np	np	nn	nn	np	np	nn	nn	nn	--	--	np	nn	--	nn	np	nn	nn	--	--	--	nn	--	np	np	np	nn	nn	np	np	np	nn	--	--	np	np	np	--	--	np	np	--	nn	nn	np	nn	nn	np	np	np	nn	--	nn	np	np	--	--	np	--	--	nn	np	np
PtRIP_0609	<nnxnp>	np	np	nn	np	nn	nn	np	nn	nn	np	nn	nn	nn	nn	np	np	np	nn	--	np	np	--	np	nn	np	np	np	--	--	nn	np	nn	np	--	--	np	nn	nn	nn	np	np	np	np	nn	--	--	np	nn	--	np	nn	nn	nn	--	--	--	nn	--	nn	nn	np	nn	np	nn	np	np	np	--	--	nn	np	np	--	--	nn	np	--	np	np	np	nn	nn	nn	np	nn	np	--	np	np	np	--	--	np	--	--	nn	nn	nn
PtRIP_0619	<lmxll>	ll	lm	ll	lm	lm	ll	lm	lm	lm	lm	ll	ll	ll	ll	ll	ll	ll	ll	--	ll	ll	--	lm	ll	lm	ll	ll	--	--	ll	ll	ll	lm	--	--	lm	lm	lm	lm	lm	ll	ll	lm	ll	--	--	ll	ll	--	ll	ll	lm	ll	--	--	--	ll	--	lm	lm	ll	lm	ll	ll	lm	lm	ll	--	--	lm	ll	lm	--	--	lm	lm	--	lm	lm	lm	ll	lm	ll	ll	lm	lm	--	ll	lm	ll	--	--	lm	--	--	ll	ll	lm
PtRIP_0627	<abxcd>	bc	ad	ad	ad	bc	bd	ad	ad	ac	bc	bd	bc	bd	bd	bd	ac	bd	ac	--	ad	ad	--	bc	bc	bc	bc	ac	--	--	ad	bc	ac	bd	--	--	ad	bc	ac	ac	ad	bc	bc	bc	ad	--	--	ac	bd	--	ac	ad	bc	bc	--	--	--	bc	--	bc	ad	ad	ac	ad	ad	ac	ad	bd	--	--	bc	ad	ad	--	--	ac	ac	--	ac	ad	bc	ad	bc	ad	bc	bd	ad	--	ac	ac	bc	--	--	ac	--	--	ad	ad	ac
PtRIP_0649	<abxcd>	bc	ac	ad	ad	ac	bc	bd	bc	ad	ad	ac	ad	ad	ad	ad	ac	bd	ad	--	bc	bc	--	bd	bd	bd	bc	ac	--	--	bc	bc	ad	bc	--	--	ac	bd	ac	ac	bc	bc	bc	bd	bd	--	--	ad	bd	--	bd	bc	ac	ac	--	--	--	bc	--	ac	bd	ad	bc	ad	bd	ac	bc	bd	--	--	bd	bc	ac	--	--	bd	bc	--	bd	ad	bd	bc	bd	bd	bd	ac	ac	--	ad	ad	bd	--	--	ad	--	--	bd	bd	bc
PtRIP_0658	<nnxnp>	nn	pn	pn	nn	nn	pn	pn	nn	nn	pn	nn	pn	pn	pn	nn	nn	nn	pn	--	nn	nn	--	nn	nn	nn	pn	pn	--	--	nn	pn	nn	nn	--	--	nn	nn	nn	nn	nn	pn	nn	nn	nn	--	--	--	nn	--	pn	pn	nn	nn	--	--	--	nn	--	nn	pn	pn	pn	pn	nn	pn	nn	nn	--	--	pn	nn	pn	--	--	nn	pn	--	nn	nn	pn	nn	pn	pn	pn	nn	nn	--	pn	pn	nn	--	--	pn	--	--	nn	nn	nn
PtRIP_0675	<abxcd>	cb	ad	ca	ad	ad	ad	ca	cb	bd	ca	cb	ca	bd	ad	cb	ad	cb	cb	--	cb	ad	--	ca	bd	bd	cb	cb	--	--	ca	ad	bd	ad	--	--	ad	cb	ad	bd	cb	bd	bd	ca	bd	--	--	cb	ca	--	cb	cb	bd	ad	--	--	--	ad	--	ad	ad	ca	bd	bd	cb	ca	cb	ad	--	--	bd	bd	cb	--	--	cb	bd	--	cb	ad	cb	bd	ca	cb	bd	bd	cb	--	cb	cb	cb	--	--	cb	--	--	bd	bd	cb
PtRIP_0689	<efxeg>	ee	fg	ef	fg	fg	fg	ef	ee	eg	ef	ee	ef	eg	ef	ee	fg	ee	ee	--	ee	fg	--	ef	eg	eg	ee	ee	--	--	fg	eg	eg	fg	--	--	fg	ee	fg	fg	ee	eg	eg	fg	eg	--	--	ee	ef	--	ee	ee	ef	fg	--	--	--	fg	--	fg	fg	fg	eg	eg	ee	ef	ee	fg	--	--	eg	eg	ee	--	--	ee	eg	--	eg	fg	ee	eg	ef	ee	ee	eg	ee	--	ee	ee	ee	--	--	eg	--	--	eg	eg	ee
PtRIP_0700	<abxcd>	ad	bc	bd	ad	ad	bc	ac	ad	ad	bc	bd	bc	bc	bd	ad	bd	bd	bc	--	bd	ac	--	bd	ad	bc	ac	bc	--	--	bd	bc	ad	ad	--	--	bc	ad	ad	ac	ad	ac	bd	bc	bd	--	--	ac	bc	--	bc	ac	ad	ad	--	--	--	bd	--	bd	bd	bd	ac	bd	ad	bc	ac	bc	--	--	bc	ad	ac	--	--	ac	bd	--	ad	ad	bd	bc	ac	bc	bd	bd	bd	--	ac	bc	bd	--	--	ac	--	--	bd	ad	bd
PtRIP_0791	<efxeg>	gf	fe	ee	ee	gf	gf	gf	ee	ee	fe	ee	gf	fe	ee	fe	gf	ee	gf	--	gf	ee	--	ee	ge	fe	ee	ee	--	--	gf	gf	gf	ge	--	--	ee	fe	ee	gf	gf	ge	ee	ee	gf	--	--	ee	ge	--	ee	fe	ge	fe	--	--	--	fe	--	ge	fe	fe	ee	ge	ge	gf	ge	fe	--	--	fe	fe	ee	--	--	ge	ge	--	gf	fe	ge	--	ge	ee	fe	fe	fe	--	fe	ee	gf	--	--	gf	--	--	fe	fe	ee
PtRIP_0814	<efxeg>	ee	fg	fg	fg	ee	eg	fg	fg	ef	ee	eg	ee	eg	eg	eg	ef	eg	ef	--	fg	fg	--	ee	ee	ee	ee	ef	--	--	fg	ee	ee	eg	--	--	fg	ee	ef	ef	fg	ee	ee	ee	fg	--	--	ef	eg	--	ef	fg	ee	ee	--	--	--	ee	--	ee	fg	fg	ef	fg	fg	ef	fg	eg	--	--	ee	fg	fg	--	--	ef	ef	--	ef	fg	ee	fg	ee	fg	ee	eg	fg	--	ef	ef	ee	--	--	ef	--	--	fg	fg	ef
PtRIP_0841	<lmxll>	lm	ll	lm	ll	lm	ll	lm	lm	lm	ll	ll	ll	ll	lm	ll	lm	ll	lm	--	ll	lm	--	lm	lm	ll	lm	lm	--	--	lm	lm	lm	lm	--	--	lm	ll	lm	lm	ll	ll	ll	ll	ll	--	--	lm	ll	--	ll	lm	ll	lm	--	--	--	ll	--	lm	lm	lm	ll	ll	lm	ll	lm	lm	--	--	lm	ll	ll	--	--	lm	ll	--	ll	ll	ll	ll	lm	lm	lm	ll	lm	--	lm	lm	ll	--	--	lm	--	--	ll	lm	lm
PtRIP_0846	<nnxnp>	nn	np	nn	nn	nn	nn	np	nn	np	nn	nn	nn	np	nn	np	nn	np	np	--	np	nn	--	nn	nn	np	np	nn	--	--	nn	nn	np	nn	--	--	np	nn	np	np	np	nn	np	nn	np	--	--	nn	np	--	nn	nn	nn	np	--	--	--	np	--	np	np	np	np	nn	np	nn	np	np	--	--	nn	np	nn	--	--	np	nn	--	nn	np	nn	np	np	np	nn	np	np	--	nn	np	np	--	--	np	--	--	nn	np	nn
PtRIP_0852	<efxeg>	ee	eg	eg	ef	ee	ee	eg	ee	eg	ef	fg	ef	fg	ee	fg	ee	fg	eg	--	fg	ee	--	ee	ef	fg	fg	ef	--	--	ee	ef	fg	ee	--	--	eg	ef	eg	eg	fg	ef	fg	ef	fg	--	--	ee	eg	--	ef	ee	ee	ee	--	--	--	ef	--	ee	eg	eg	fg	ef	fg	ef	fg	ee	--	--	ef	fg	ef	--	--	eg	fg	--	ef	fg	ef	ef	fg	eg	fg	fg	fg	--	ee	eg	fg	--	--	ef	--	--	ef	eg	eg
PtRIP_0860	<lmxll>	ml	ml	ml	ml	ll	ml	ll	ll	ml	ll	ll	ml	ll	ll	ll	ml	ml	ml	--	ml	ll	--	ml	ml	ll	ll	ll	--	--	ml	ml	ll	ll	--	--	ll	ll	ml	ll	ml	ll	ml	ll	ml	--	--	ml	ll	--	ml	ll	ll	ll	--	--	--	ll	--	ll	ll	ll	ml	ll	ml	ml	ml	ml	--	--	ll	ml	ll	--	--	ll	ll	--	ml	ml	ml	ml	ml	ml	ml	ll	ll	--	ll	ml	ml	--	--	ll	--	--	ll	ml	ll
PtRIP_0905	<efxeg>	ef	ef	ef	ef	ee	eg	ee	ee	fg	eg	ef	fg	fg	ee	eg	fg	fg	fg	--	eg	eg	--	ef	fg	eg	eg	ee	--	--	fg	fg	fg	ee	--	--	ef	ee	ef	ee	ef	eg	eg	eg	fg	--	--	fg	eg	--	ee	ee	ee	ee	--	--	--	fg	--	ee	ee	ee	ef	ee	fg	ef	fg	ef	--	--	ee	ef	eg	--	--	eg	eg	--	ee	ef	ef	ef	fg	--	ef	eg	ee	--	eg	ef	fg	--	--	ee	--	--	eg	ef	eg
PtRIP_0941	<efxeg>	ee	ef	ee	eg	fg	ee	ef	ee	eg	ee	ee	fg	ef	fg	fg	ef	fg	eg	--	ef	eg	--	fg	fg	fg	ee	ef	--	--	ee	fg	fg	ee	--	--	ee	ee	ee	ef	ef	ee	eg	eg	fg	--	--	ee	eg	--	eg	ef	fg	ee	--	--	--	eg	--	ef	fg	ef	ef	eg	eg	ee	ef	fg	--	--	ef	ef	fg	--	--	ef	eg	--	eg	ee	fg	eg	fg	fg	ef	ee	ee	--	eg	ee	ee	--	--	ef	--	--	eg	ee	ee
PtRIP_0958	<abxcd>	ad	cb	ad	cb	db	ad	cb	db	cb	ad	ad	ca	db	cb	ca	cb	db	ca	--	ca	ad	--	cb	ca	db	ad	cb	--	--	ad	cb	ca	db	--	--	cb	ad	ad	ad	ad	ad	ca	cb	cb	--	--	cb	ad	--	ca	db	ad	ad	--	--	--	db	--	ca	ca	ca	cb	db	db	cb	ca	ad	--	--	ad	ad	ad	--	--	ca	db	--	ad	cb	ca	ad	db	ad	ca	ad	cb	--	ca	cb	ca	--	--	ca	--	--	cb	ad	db
PtRIP_0960	<hkxhk>	hh	hk	kk	hk	kk	hh	hh	hk	hh	hk	hk	kk	kk	hh	kk	hh	hk	hh	--	hk	hh	--	kk	hk	hk	hh	kk	--	--	kk	hk	hk	kk	--	--	kk	hh	hk	kk	kk	kk	kk	hk	kk	--	--	hk	hk	--	kk	kk	hk	hk	--	--	--	kk	--	hk	hh	kk	kk	hk	hk	hh	kk	hh	--	--	kk	hk	kk	--	--	hk	kk	--	hk	kk	hk	hk	hk	hk	hh	hh	hk	--	hh	hk	hk	--	--	hk	--	--	hk	hk	hk
PtRIP_0968	<abxcd>	ac	bc	ac	ad	bd	ac	bc	ac	ad	ac	ac	bd	bc	bd	bd	bc	bd	ad	--	bc	ad	--	bc	bd	ac	ac	bc	--	--	ac	bd	bd	ac	--	--	ac	ac	ac	bc	bc	ac	ad	ad	bd	--	--	ac	ac	--	ad	bc	bd	ac	--	--	--	ad	--	bc	bd	bc	bc	ad	ad	ac	bc	bd	--	--	bc	bc	bd	--	--	bd	ad	--	ad	ac	bd	ad	bd	bc	bd	ac	ac	--	ad	ac	ac	--	--	bc	--	--	ad	ac	ac
PtRIP_0984	<abxcd>	bd	bd	bc	ad	ad	ac	ac	bd	ac	bc	bc	bd	ad	ac	bc	ad	bc	ac	--	ac	bc	--	ad	bd	ad	bd	bd	--	--	bc	bd	ac	ad	--	--	bd	bc	bc	ad	bd	ad	bc	bc	ac	--	--	ad	ac	--	bd	ac	ad	ad	--	--	--	bc	--	bc	bc	ad	ad	ad	bc	ac	ad	bc	--	--	ac	ac	ac	--	--	bd	ad	--	bc	bd	ad	bc	bc	bc	ac	bc	bd	--	bd	bc	ac	--	--	bc	--	--	ad	ac	ac
PtRIP_0990	<abxcd>	bc	ad	bc	bd	bc	bc	ad	ac	ac	ad	bc	ac	bc	bc	bd	bc	bc	bd	--	bd	bc	--	ad	bc	ac	bd	bd	--	--	ac	bd	ac	bc	--	--	ad	ac	ac	ac	ad	bd	ad	ad	bc	--	--	bd	bd	--	bd	bc	ac	bc	--	--	--	bc	--	ac	ac	bd	bc	ad	bc	bd	ac	bc	--	--	ad	bc	ad	--	--	ac	ac	--	bc	ad	ad	bc	ac	bd	bd	ac	bc	--	bd	ad	ac	--	--	ad	--	--	bc	bc	ac
PtRIP_1023	<efxeg>	ef	fg	fg	ef	eg	fg	eg	ee	fg	ee	eg	ef	ee	ee	ee	fg	ef	ef	--	ef	ef	--	ef	ee	ee	ee	eg	--	--	fg	fg	ee	ee	--	--	eg	eg	ef	eg	fg	ee	ef	ee	ef	--	--	ef	eg	--	ef	ef	eg	eg	--	--	--	ee	--	ee	eg	eg	fg	eg	ee	ef	ef	ee	--	--	ee	ef	ee	--	--	ee	ee	--	fg	ef	fg	ef	fg	fg	eg	ee	ee	--	eg	ef	ef	--	--	ee	--	--	ee	ef	ef
PtRIP_1027	<nnxnp>	np	nn	nn	np	np	nn	nn	nn	nn	nn	nn	np	np	nn	nn	np	np	nn	--	nn	nn	--	np	nn	nn	np	np	--	--	np	nn	nn	np	--	--	np	nn	nn	np	np	np	nn	nn	np	--	--	np	nn	--	np	nn	nn	np	--	--	--	nn	--	nn	nn	np	nn	nn	np	nn	np	nn	--	--	nn	nn	nn	--	--	nn	nn	--	nn	np	np	nn	np	nn	np	nn	np	--	np	nn	nn	--	--	nn	--	--	np	np	nn
PtRIP_1036	<efxeg>	eg	eg	eg	eg	fg	fg	ef	ef	ef	eg	ee	eg	eg	fg	fg	eg	eg	ee	--	ef	ef	--	eg	eg	fg	ef	ef	--	--	ee	eg	ee	fg	--	--	eg	eg	fg	fg	ee	ef	ef	ee	ee	--	--	ee	ef	--	ef	fg	fg	fg	--	--	--	ee	--	fg	ef	fg	fg	ef	ee	eg	ee	eg	--	--	fg	ef	ef	--	--	ef	fg	--	eg	eg	eg	eg	eg	eg	eg	fg	fg	--	ef	ee	ee	--	--	fg	--	--	fg	ee	fg
PtRIP_1037	<nnxnp>	np	nn	nn	np	nn	nn	nn	np	nn	nn	np	np	np	np	np	np	np	nn	--	nn	nn	--	nn	np	nn	nn	np	--	--	nn	np	np	nn	--	--	nn	np	np	np	nn	nn	np	nn	nn	--	--	nn	nn	--	np	nn	nn	nn	--	--	--	np	--	np	np	nn	nn	np	np	nn	np	np	--	--	np	np	nn	--	--	np	nn	--	nn	np	nn	nn	nn	nn	nn	np	nn	--	nn	np	np	--	--	np	--	--	nn	nn	nn
PtRIP_1040	<lmxll>	ll	lm	ll	ll	ll	ll	lm	ll	ll	ll	ll	lm	lm	ll	lm	lm	lm	ll	--	lm	ll	--	ll	lm	lm	ll	lm	--	--	lm	lm	lm	ll	--	--	ll	lm	lm	lm	lm	lm	ll	ll	lm	--	--	ll	lm	--	ll	lm	lm	ll	--	--	--	ll	--	lm	lm	lm	lm	ll	lm	ll	lm	ll	--	--	lm	lm	lm	--	--	ll	lm	--	ll	ll	lm	ll	lm	lm	lm	ll	ll	--	lm	ll	ll	--	--	lm	--	--	lm	ll	lm
PtRIP_1072	<efxeg>	ee	ee	fg	ee	ee	ef	eg	eg	ef	eg	eg	eg	fg	fg	ee	eg	eg	ef	--	fg	fg	--	fg	ee	eg	eg	eg	--	--	ee	eg	fg	ef	--	--	ee	eg	ef	ef	eg	fg	ef	ee	fg	--	--	fg	fg	--	ee	fg	eg	fg	--	--	--	fg	--	ee	eg	ef	eg	ef	eg	ee	fg	fg	--	--	fg	ef	fg	--	--	ef	ef	--	fg	eg	ee	ee	fg	fg	fg	ef	ee	--	ee	eg	eg	--	--	fg	--	--	ee	ee	eg
PtRIP_1077	<nnxnp>	nn	np	np	np	nn	nn	np	nn	np	np	np	nn	np	np	nn	nn	nn	nn	--	np	np	--	nn	nn	nn	nn	nn	--	--	nn	nn	nn	nn	--	--	np	nn	np	nn	nn	nn	np	np	nn	--	--	np	nn	--	np	np	nn	nn	--	--	--	np	--	nn	np	nn	np	nn	nn	nn	nn	np	--	--	nn	np	nn	--	--	nn	np	--	nn	np	np	np	np	np	np	np	np	--	np	np	nn	--	--	nn	--	--	np	np	np
PtRIP_9315	<lmxll>	ll	lm	ll	ll	ll	ll	lm	ll	lm	ll	ll	lm	lm	ll	lm	lm	ll	lm	--	lm	ll	--	ll	lm	lm	ll	lm	--	--	lm	lm	lm	lm	--	--	ll	lm	lm	lm	lm	lm	ll	ll	ll	--	--	ll	lm	--	ll	lm	lm	ll	--	--	--	lm	--	lm	lm	lm	ll	ll	lm	ll	lm	ll	--	--	lm	lm	lm	--	--	ll	lm	--	ll	lm	lm	ll	lm	lm	ll	ll	ll	--	lm	ll	ll	--	--	lm	--	--	lm	ll	lm
PtSIFG_0166	<nnxnp>	nn	nn	pn	pn	pn	pn	--	nn	--	--	nn	pn	pn	nn	pn	pn	nn	--	--	nn	pn	--	nn	--	pn	pn	nn	--	--	pn	nn	pn	pn	--	--	pn	nn	nn	pn	pn	nn	nn	nn	nn	--	--	pn	nn	--	nn	nn	nn	pn	--	--	--	nn	--	nn	pn	nn	nn	nn	--	nn	pn	--	--	--	pn	--	nn	--	--	nn	--	--	pn	--	--	pn	nn	nn	nn	pn	nn	--	nn	pn	nn	--	--	nn	--	--	nn	--	pn
PtSIFG_0167	<hkxhk>	kk	kk	hh	hk	hh	hh	hh	hh	hk	hk	hk	kk	hh	hk	hh	hk	hh	hh	--	hk	hh	--	hh	hh	hh	hh	kk	--	--	kk	hk	hh	hh	--	--	hk	hh	hk	hh	kk	hk	hk	kk	kk	--	--	kk	hh	--	kk	hk	kk	hh	--	--	--	hk	--	kk	hh	hk	hh	hk	hk	hk	hk	hk	--	--	hh	kk	kk	--	--	hk	kk	--	hh	kk	hh	hk	hh	kk	hk	hh	hk	--	hk	hk	hk	--	--	hh	--	--	hh	hk	kk
PtSIFG_0174	<efxeg>	fe	fe	fe	fe	eg	eg	ee	eg	fg	fe	fg	fe	ee	ee	ee	fe	fe	eg	--	ee	eg	--	fg	fe	fe	eg	eg	--	--	fe	ee	eg	fe	--	--	fg	fe	ee	ee	fg	eg	fe	fg	eg	--	--	fg	fe	--	fe	ee	fg	ee	--	--	--	fg	--	ee	eg	ee	ee	eg	fg	fe	fg	fe	--	--	fg	fg	eg	--	--	eg	ee	--	fg	ee	eg	fg	fg	ee	ee	ee	ee	--	eg	fe	eg	--	--	eg	--	--	ee	fg	ee
PtSIFG_0186	<nnxnp>	np	nn	nn	np	np	np	np	np	np	nn	np	nn	nn	nn	nn	nn	np	nn	--	np	nn	--	nn	nn	nn	np	np	--	--	np	nn	np	np	--	--	nn	np	nn	nn	np	nn	np	np	nn	--	--	np	np	--	nn	nn	nn	nn	--	--	--	np	--	np	np	np	nn	nn	np	np	np	nn	--	--	nn	nn	nn	--	--	np	nn	--	np	np	np	np	np	np	np	np	np	--	nn	np	nn	--	--	nn	--	--	np	np	nn
PtSIFG_0193	<hkxhk>	hk	hh	kk	hh	hk	kk	hk	hk	kk	hh	hh	hk	hk	kk	hk	hk	hk	hk	--	kk	hk	--	hk	hk	kk	hh	kk	--	--	hh	kk	hk	hk	--	--	hk	hh	hk	hh	hk	hk	hh	hh	hk	--	--	hk	hh	--	kk	kk	hh	kk	--	--	--	hh	--	hk	hk	kk	kk	hk	hk	hk	hh	kk	--	--	hk	hk	kk	--	--	hk	hk	--	hk	hk	hk	hk	hk	hk	hk	kk	hh	--	hk	hh	hh	--	--	kk	--	--	hk	hk	kk
PtSIFG_0203	<efxeg>	ee	fg	ef	eg	ef	ef	ef	eg	eg	ee	ee	ee	fg	fg	ee	fg	fg	ee	--	ee	ef	--	eg	ef	ef	eg	ef	--	--	ee	ee	fg	ee	--	--	ee	eg	ee	eg	ee	ef	ee	eg	ee	--	--	eg	eg	--	eg	ef	ef	ee	--	--	--	fg	--	fg	ee	ef	ee	ef	ee	eg	fg	ee	--	--	ee	ef	ee	--	--	ee	eg	--	ee	ee	fg	ee	fg	eg	ee	ef	ee	--	ee	ee	eg	--	--	ef	--	--	eg	ef	eg
PtSIFG_0206	<lmxll>	ml	ml	ll	ll	ml	ll	ml	ml	ll	ml	ml	ml	ll	ll	ml	ml	ml	ll	--	ll	ll	--	ll	ml	ml	ml	ml	--	--	ml	ml	ll	ll	--	--	ml	ml	ll	ll	ml	ll	ll	ml	ll	--	--	ll	ll	--	ml	ll	ml	ll	--	--	--	ll	--	ml	ml	ll	ml	ll	ml	ml	ll	ll	--	--	ll	ll	ll	--	--	ll	ll	--	ll	ml	ll	ml	ml	ll	ll	ll	ml	--	ml	ml	ml	--	--	ll	--	--	ml	ml	ml
PtSIFG_0209	<efxeg>	ee	ee	gf	eg	gf	ee	gf	eg	gf	eg	ef	ee	ee	gf	eg	ef	ef	ef	--	ee	ee	--	ef	ee	ee	eg	eg	--	--	ef	ef	ef	ef	--	--	ef	ef	gf	eg	ee	ee	eg	ee	ee	--	--	gf	gf	--	ef	ef	ef	ee	--	--	--	ef	--	eg	ee	ee	ee	ee	ee	eg	ee	ee	--	--	gf	ee	gf	--	--	ef	ef	--	ee	eg	ee	eg	gf	gf	gf	gf	eg	--	eg	ef	eg	--	--	gf	--	--	ee	ef	ef
PtSIFG_0219	<nnxnp>	nn	np	nn	np	np	np	nn	nn	np	nn	nn	nn	np	np	nn	np	nn	nn	--	nn	np	--	nn	np	np	nn	nn	--	--	nn	np	np	np	--	--	np	nn	np	np	nn	np	np	nn	np	--	--	nn	nn	--	nn	nn	np	np	--	--	--	np	--	np	np	nn	np	np	nn	nn	nn	np	--	--	np	np	nn	--	--	np	np	--	nn	np	nn	np	nn	nn	np	np	nn	--	nn	nn	nn	--	--	nn	--	--	np	np	nn
PtSIFG_0237	<efxeg>	ef	ef	ef	ef	ee	fg	ee	ee	ef	eg	ee	fg	fg	eg	eg	fg	fg	fg	--	eg	eg	--	fg	fg	eg	eg	ee	--	--	fg	fg	fg	eg	--	--	ef	ee	fg	ee	ee	eg	ef	eg	fg	--	--	fg	ee	--	ef	eg	ee	ee	--	--	--	fg	--	ee	ee	ee	ef	ee	fg	ef	fg	fg	--	--	ee	ef	eg	--	--	eg	eg	--	ef	ef	ef	fg	fg	fg	ee	eg	eg	--	ee	ef	fg	--	--	ee	--	--	eg	ee	eg
PtSIFG_0265	<nnxnp>	nn	pn	pn	pn	nn	nn	nn	pn	pn	nn	pn	pn	pn	--	pn	pn	pn	nn	--	pn	pn	--	pn	nn	pn	pn	pn	--	--	pn	nn	nn	nn	--	--	pn	pn	pn	nn	nn	nn	pn	pn	pn	--	--	pn	nn	--	pn	pn	nn	pn	--	--	--	pn	--	nn	pn	pn	pn	pn	nn	nn	nn	pn	--	--	pn	nn	pn	--	--	pn	nn	--	nn	nn	nn	pn	nn	nn	pn	pn	pn	--	nn	pn	nn	--	--	nn	--	--	pn	nn	pn
PtSIFG_0408	<nnxnp>	nn	np	nn	nn	nn	nn	nn	nn	nn	np	nn	np	np	np	nn	nn	nn	nn	--	np	np	--	nn	nn	nn	nn	np	--	--	nn	np	nn	nn	--	--	np	nn	np	nn	np	np	nn	np	nn	--	--	nn	nn	--	np	np	nn	np	--	--	--	np	--	np	np	nn	np	nn	np	nn	np	nn	--	--	nn	nn	np	--	--	nn	np	--	nn	nn	nn	nn	np	np	np	np	nn	--	nn	np	np	--	--	nn	--	--	nn	np	nn
PtSIFG_0424	<lmxll>	ll	ll	ll	ll	lm	ll	lm	lm	ll	lm	lm	ll	lm	lm	lm	ll	ll	ll	--	ll	lm	--	ll	lm	lm	lm	lm	--	--	ll	ll	lm	lm	--	--	lm	lm	ll	lm	ll	lm	ll	lm	ll	--	--	ll	lm	--	ll	ll	lm	lm	--	--	--	lm	--	lm	lm	lm	ll	lm	lm	ll	ll	lm	--	--	lm	ll	lm	--	--	lm	lm	--	ll	ll	ll	ll	ll	ll	lm	lm	lm	--	lm	ll	ll	--	--	lm	--	--	lm	ll	ll
PtSIFG_0437	<nnxnp>	nn	np	np	np	nn	nn	nn	nn	nn	np	nn	np	nn	nn	nn	np	np	nn	--	nn	np	--	nn	nn	nn	np	nn	--	--	nn	np	nn	np	--	--	np	nn	np	np	np	np	np	nn	np	--	--	nn	nn	--	nn	np	np	np	--	--	--	nn	--	np	nn	nn	np	nn	nn	nn	np	nn	--	--	np	nn	np	--	--	nn	nn	--	np	nn	nn	np	nn	nn	np	np	nn	--	np	nn	nn	--	--	nn	--	--	np	np	nn
PtSIFG_0440	<hkxhk>	kk	hh	hk	hk	kk	hh	kk	kk	kk	hh	hk	hh	hh	hh	kk	hk	hk	hh	--	hk	kk	--	hk	kk	hk	hk	hh	--	--	kk	hk	hk	kk	--	--	hk	kk	kk	kk	hk	kk	hk	hk	hk	--	--	hk	hk	--	hh	hk	hk	kk	--	--	--	hk	--	kk	hk	hh	hh	hh	kk	hh	kk	hh	--	--	hk	kk	hk	--	--	kk	hh	--	kk	hk	hh	hk	hk	hk	hh	hk	kk	--	hk	hk	hk	--	--	hk	--	--	hk	kk	hk
PtSIFG_0463	<lmxll>	ll	lm	ll	ll	ll	ll	ll	ll	lm	ll	lm	lm	lm	lm	lm	ll	lm	lm	--	ll	lm	--	lm	lm	lm	ll	ll	--	--	ll	ll	ll	ll	--	--	ll	lm	ll	ll	lm	ll	ll	ll	ll	--	--	lm	ll	--	lm	lm	lm	lm	--	--	--	lm	--	lm	ll	lm	ll	lm	ll	lm	lm	lm	--	--	lm	lm	lm	--	--	ll	ll	--	lm	lm	ll	lm	lm	lm	ll	ll	lm	--	ll	lm	lm	--	--	ll	--	--	lm	ll	ll
PtSIFG_0493	<hkxhk>	hh	hk	hk	hk	hh	hk	kk	kk	kk	hh	hh	kk	kk	hh	kk	kk	hh	kk	--	hk	hh	--	kk	hk	kk	hk	hk	--	--	hh	hh	kk	hk	--	--	hk	kk	hk	kk	hh	kk	hk	hk	hh	--	--	hk	kk	--	hh	kk	hk	hk	--	--	--	kk	--	hk	hk	hk	hk	hk	hk	hh	kk	hh	--	--	hk	kk	hk	--	--	hh	hk	--	hk	kk	kk	kk	kk	kk	hk	hh	hk	--	kk	hk	hk	--	--	hk	--	--	hk	hh	kk
PtSIFG_0561	<nnxnp>	np	np	np	np	nn	nn	np	np	nn	nn	nn	np	np	np	np	np	nn	nn	--	np	nn	--	np	np	np	nn	nn	--	--	np	np	nn	np	--	--	np	np	nn	np	nn	nn	np	nn	np	--	--	nn	np	--	np	nn	nn	nn	--	--	--	nn	--	np	nn	np	np	nn	nn	np	nn	nn	--	--	nn	nn	nn	--	--	nn	np	--	nn	np	nn	np	np	np	np	np	np	--	nn	np	nn	--	--	np	--	--	np	nn	np
PtSIFG_0587	<lmxll>	ll	lm	lm	lm	ll	lm	ll	ll	ll	lm	lm	lm	lm	lm	ll	lm	lm	lm	--	lm	ll	--	lm	ll	lm	ll	lm	--	--	lm	lm	ll	ll	--	--	lm	ll	ll	ll	ll	ll	lm	lm	lm	--	--	ll	lm	--	lm	ll	ll	ll	--	--	--	lm	--	lm	lm	lm	ll	lm	ll	lm	ll	lm	--	--	ll	ll	ll	--	--	ll	lm	--	ll	ll	lm	lm	ll	lm	lm	lm	ll	--	ll	lm	lm	--	--	ll	--	--	lm	ll	lm
PtSIFG_0592	<efxeg>	ee	eg	fg	ee	eg	eg	eg	eg	ee	eg	eg	fg	ef	ef	fg	ee	ee	ee	--	ef	eg	--	fg	fg	ef	ee	fg	--	--	fg	ee	eg	fg	--	--	ee	eg	eg	eg	eg	eg	ee	ee	fg	--	--	fg	eg	--	ee	ee	ef	fg	--	--	--	ef	--	fg	ef	ef	ef	ee	fg	ef	ef	ee	--	--	ef	ef	ee	--	--	ef	eg	--	ee	eg	ef	eg	fg	ef	eg	ef	ef	--	fg	ee	fg	--	--	eg	--	--	eg	eg	ef
PtSIFG_0594	<nnxnp>	nn	np	np	np	np	np	np	nn	nn	nn	np	np	nn	nn	nn	nn	np	nn	--	np	nn	--	np	np	np	nn	nn	--	--	nn	nn	np	np	--	--	nn	np	np	nn	np	nn	nn	nn	nn	--	--	nn	np	--	np	np	np	np	--	--	--	nn	--	np	nn	nn	np	nn	np	np	nn	nn	--	--	np	nn	nn	--	--	np	nn	--	nn	np	np	nn	np	np	np	nn	np	--	nn	nn	nn	--	--	nn	--	--	nn	nn	nn
PtSIFG_0596	<lmxll>	lm	lm	lm	lm	ll	ml	ll	ll	lm	ll	ll	ml	ml	ll	ll	ml	ml	ml	--	ll	ll	--	ml	ml	ll	ll	ll	--	--	ml	ml	ml	ll	--	--	lm	ll	ml	ll	lm	ll	ll	ll	ml	--	--	ml	ll	--	ll	ll	ll	ll	--	--	--	ml	--	ll	ll	ll	lm	ll	ml	lm	ml	lm	--	--	ll	lm	ll	--	--	ll	ll	--	lm	lm	lm	lm	ml	ml	lm	ll	ll	--	ll	lm	ml	--	--	ll	--	--	ll	lm	ll
PtSIFG_0629	<nnxnp>	np	np	nn	nn	nn	nn	nn	nn	nn	nn	nn	nn	nn	np	np	nn	nn	nn	--	np	nn	--	np	nn	nn	nn	np	--	--	nn	np	nn	nn	--	--	np	nn	np	nn	nn	np	nn	np	nn	--	--	nn	np	--	np	np	nn	nn	--	--	--	np	--	np	nn	nn	np	np	nn	np	np	nn	--	--	nn	nn	np	--	--	np	np	--	nn	np	np	nn	np	np	np	np	np	--	nn	nn	np	--	--	np	--	--	nn	np	nn
PtSIFG_0635	<lmxll>	lm	ll	lm	lm	lm	lm	ll	ll	ll	ll	lm	ll	lm	lm	lm	lm	lm	lm	--	lm	lm	--	ll	lm	ll	lm	lm	--	--	ll	lm	ll	lm	--	--	ll	ll	ll	ll	ll	lm	ll	ll	lm	--	--	lm	lm	--	lm	lm	ll	lm	--	--	--	lm	--	ll	ll	lm	lm	ll	lm	lm	ll	lm	--	--	ll	lm	ll	--	--	ll	ll	--	lm	ll	ll	lm	ll	--	lm	ll	lm	--	lm	--	ll	--	--	--	--	--	lm	lm	ll
PtSIFG_0640	<efxeg>	gf	ee	ee	ee	ee	ef	ef	gf	ge	ge	ee	ee	ge	gf	ge	gf	ef	ge	--	ef	gf	--	ee	ef	ef	ge	ge	--	--	ef	gf	ee	ee	--	--	gf	gf	ee	ge	ef	gf	gf	ge	gf	--	--	ge	ee	--	ef	ef	ee	ef	--	--	--	ge	--	ee	gf	ge	ef	ge	ef	ee	ef	gf	--	--	ef	gf	gf	--	--	ee	gf	--	ge	ef	ee	gf	ef	ef	ef	ge	ef	--	ge	ge	ge	--	--	gf	--	--	ge	gf	gf
PtSIFG_0715	<nnxnp>	np	np	nn	np	np	nn	nn	np	np	nn	nn	np	nn	np	np	nn	nn	nn	--	np	nn	--	nn	np	nn	nn	np	--	--	nn	np	np	np	--	--	np	nn	nn	np	np	np	nn	np	np	--	--	nn	nn	--	nn	np	np	np	--	--	--	np	--	nn	nn	np	np	np	nn	np	nn	nn	--	--	nn	nn	nn	--	--	np	nn	--	np	np	np	np	nn	nn	nn	np	nn	--	np	nn	np	--	--	np	--	--	np	np	np
PtSIFG_0740	<efxeg>	fe	eg	eg	eg	eg	fg	fg	fe	ee	ee	eg	eg	ee	fe	ee	fe	fg	ee	--	fg	fe	--	eg	fg	fg	ee	ee	--	--	fe	fe	eg	eg	--	--	fg	fg	eg	ee	fg	fe	fe	ee	fe	--	--	ee	eg	--	fg	fg	eg	fg	--	--	--	ee	--	eg	fe	ee	fe	ee	fg	eg	fg	fe	--	--	fg	fe	fe	--	--	eg	fe	--	ee	fg	eg	fe	fg	fg	fg	ee	fg	--	ee	ee	ee	--	--	fe	--	--	ee	fe	fe
PtSIFG_0745	<nnxnp>	nn	nn	nn	nn	nn	np	nn	nn	np	nn	np	np	np	np	nn	nn	nn	np	--	nn	nn	--	nn	nn	nn	nn	nn	--	--	np	nn	nn	nn	--	--	np	np	nn	np	np	np	nn	nn	nn	--	--	nn	np	--	np	np	nn	np	--	--	--	np	--	nn	np	np	np	np	np	nn	nn	np	--	--	nn	np	nn	--	--	np	nn	--	np	np	nn	np	np	nn	nn	np	np	--	nn	nn	nn	--	--	np	--	--	np	nn	np
PtSIFG_1052	<nnxnp>	pn	pn	nn	pn	pn	nn	nn	nn	pn	nn	pn	pn	nn	pn	pn	nn	pn	pn	--	nn	pn	--	nn	pn	nn	nn	pn	--	--	pn	pn	pn	nn	--	--	nn	pn	nn	pn	nn	nn	pn	pn	pn	--	--	pn	nn	--	pn	nn	pn	pn	--	--	--	pn	--	nn	pn	nn	nn	pn	pn	nn	nn	pn	--	--	nn	nn	pn	--	--	pn	pn	--	pn	nn	pn	nn	pn	nn	pn	nn	nn	--	pn	pn	nn	--	--	pn	--	--	pn	nn	pn
PtSIFG_1055	<lmxll>	lm	ll	ll	ll	lm	lm	ll	ll	ll	ll	lm	lm	lm	lm	lm	ll	lm	ll	--	ll	lm	--	lm	lm	lm	lm	ll	--	--	ll	lm	ll	lm	--	--	ll	lm	ll	ll	ll	lm	lm	lm	ll	--	--	ll	lm	--	ll	ll	lm	lm	--	--	--	lm	--	lm	ll	ll	ll	ll	ll	ll	ll	lm	--	--	lm	ll	ll	--	--	lm	ll	--	ll	lm	lm	ll	lm	ll	lm	ll	lm	--	ll	ll	lm	--	--	ll	--	--	ll	ll	ll
PtSIFG_1062	<efxeg>	gf	ef	gf	gf	gf	gf	ge	gf	ge	ee	ge	ef	ee	ee	ge	gf	gf	--	--	ef	ef	--	ge	ge	ge	ge	ef	--	--	gf	ef	gf	gf	--	--	ee	ge	ef	ge	ef	ef	ge	ee	ge	--	--	ge	ge	--	ef	ee	ge	ef	--	--	--	ef	--	ee	ef	ge	ee	gf	ef	ge	ef	ge	--	--	ge	gf	ee	--	--	gf	ef	--	gf	ge	gf	gf	ee	ef	ee	ee	gf	--	gf	ee	ee	--	--	gf	--	--	ge	ef	ge
PtSIFG_1113	<lmxll>	lm	lm	ll	lm	ll	ll	ll	lm	lm	lm	lm	lm	ll	ll	ll	ll	lm	lm	--	ll	lm	--	ll	ll	ll	lm	ll	--	--	lm	ll	lm	ll	--	--	ll	ll	lm	lm	lm	ll	lm	lm	ll	--	--	lm	lm	--	ll	lm	ll	ll	--	--	--	lm	--	ll	ll	ll	ll	ll	ll	lm	lm	ll	--	--	ll	ll	ll	--	--	ll	lm	--	lm	ll	ll	lm	lm	ll	ll	ll	lm	--	lm	lm	lm	--	--	lm	--	--	ll	lm	ll
PtSIFG_1123	<efxeg>	eg	ef	ef	ef	ef	ef	ef	ee	ee	fg	eg	fg	ee	ef	eg	ef	eg	eg	--	eg	ef	--	fg	ee	ee	eg	eg	--	--	fg	ef	ef	fg	--	--	ef	eg	ef	ee	eg	ee	ee	fg	ee	--	--	eg	fg	--	eg	eg	ee	ef	--	--	--	ef	--	ef	ef	eg	ee	ee	eg	fg	eg	ef	--	--	ee	ee	eg	--	--	ee	ee	--	eg	ef	fg	ee	fg	eg	ee	fg	eg	--	eg	eg	eg	--	--	eg	--	--	ee	ee	eg
PtSIFG_1166	<nnxnp>	np	nn	nn	nn	nn	np	np	np	np	nn	nn	np	np	np	np	nn	nn	np	--	nn	nn	--	np	np	np	nn	np	--	--	np	nn	np	nn	--	--	nn	np	nn	nn	nn	nn	nn	np	np	--	--	np	np	--	np	nn	nn	nn	--	--	--	np	--	nn	np	np	nn	np	np	np	nn	np	--	--	np	np	nn	--	--	np	np	--	np	np	np	nn	np	np	nn	nn	nn	--	nn	np	np	--	--	np	--	--	np	np	nn
PtSIFG_1212	<lmxll>	ll	lm	lm	ll	ll	lm	ll	ll	lm	ll	lm	ll	lm	lm	ll	lm	lm	lm	--	lm	lm	--	ll	lm	lm	lm	ll	--	--	lm	lm	lm	ll	--	--	ll	lm	ll	lm	lm	ll	lm	lm	ll	--	--	lm	lm	--	lm	lm	ll	ll	--	--	--	ll	--	ll	ll	lm	ll	lm	ll	lm	ll	lm	--	--	ll	lm	ll	--	--	ll	ll	--	lm	ll	lm	lm	ll	ll	lm	lm	lm	--	lm	lm	lm	--	--	ll	--	--	lm	lm	lm
PtSIFG_1252	<nnxnp>	pn	nn	nn	nn	pn	pn	nn	nn	nn	pn	pn	nn	nn	pn	nn	nn	pn	nn	--	pn	pn	--	nn	pn	nn	nn	pn	--	--	nn	pn	nn	nn	--	--	pn	nn	pn	nn	pn	pn	nn	pn	pn	--	--	nn	nn	--	pn	nn	nn	pn	--	--	--	nn	--	pn	pn	pn	nn	nn	pn	pn	nn	nn	--	--	pn	nn	pn	--	--	pn	pn	--	nn	nn	nn	nn	nn	nn	nn	nn	nn	--	nn	nn	pn	--	--	pn	--	--	pn	pn	nn
PtSIFG_1262	<lmxll>	ll	lm	ml	ll	ll	lm	ll	ll	ll	ml	ml	ml	ml	ml	ll	ml	ml	lm	--	ml	ll	--	ml	ll	lm	ll	lm	--	--	lm	lm	ll	ml	--	--	lm	ll	ll	ll	ll	ll	ml	lm	ml	--	--	ll	lm	--	lm	ll	ll	ll	--	--	--	ml	--	lm	lm	ml	ll	lm	ll	lm	ll	lm	--	--	lm	ll	ll	--	--	ll	ml	--	ll	ll	ml	lm	ll	lm	ml	ml	ml	--	ll	lm	ml	--	--	ll	--	--	ml	ll	ml
PtSIFG_1318	<nnxnp>	pn	nn	nn	nn	pn	nn	nn	pn	nn	pn	pn	pn	pn	nn	pn	pn	nn	pn	--	nn	nn	--	pn	pn	pn	nn	pn	--	--	nn	pn	pn	nn	--	--	nn	pn	pn	pn	nn	pn	pn	pn	nn	--	--	pn	nn	--	pn	nn	pn	pn	--	--	--	pn	--	pn	nn	nn	pn	nn	nn	pn	nn	nn	--	--	pn	nn	nn	--	--	pn	nn	--	nn	nn	pn	nn	pn	nn	nn	nn	nn	--	pn	pn	pn	--	--	pn	--	--	nn	nn	pn
PtSIFG_1325	<efxeg>	eg	ee	ee	eg	eg	fg	ef	ef	ef	eg	eg	ef	ef	eg	ef	ef	eg	ef	--	fg	eg	--	ef	fg	ef	ee	fg	--	--	ee	eg	ef	ef	--	--	ee	ef	fg	fg	eg	fg	ee	fg	eg	--	--	ee	fg	--	eg	ef	ee	fg	--	--	--	ef	--	fg	fg	fg	ee	ee	fg	eg	ef	ee	--	--	fg	fg	fg	--	--	eg	ef	--	ee	ef	fg	ee	ef	fg	ee	ee	ee	--	fg	ee	ef	--	--	fg	--	--	fg	eg	ef
PtSIFG_2229	<lmxll>	lm	lm	ll	lm	lm	ll	lm	lm	lm	lm	lm	lm	ll	ll	lm	lm	lm	lm	--	ll	ll	--	lm	lm	lm	lm	lm	--	--	lm	lm	ll	ll	--	--	ll	ll	ll	ll	lm	ll	ll	lm	ll	--	--	ll	ll	--	lm	ll	lm	ll	--	--	--	ll	--	lm	lm	ll	lm	ll	ll	lm	ll	ll	--	--	ll	lm	ll	--	--	ll	ll	--	ll	lm	lm	lm	ll	ll	ll	ll	lm	--	lm	lm	lm	--	--	ll	--	--	lm	lm	lm
PtSIFG_4213	<nnxnp>	np	nn	nn	np	np	np	nn	np	nn	np	nn	np	nn	np	nn	np	nn	nn	--	nn	np	--	np	np	nn	nn	np	--	--	np	np	nn	np	--	--	nn	np	nn	nn	nn	np	nn	np	nn	--	--	np	nn	--	np	np	np	nn	--	--	--	np	--	np	nn	nn	nn	np	nn	np	nn	np	--	--	np	nn	np	--	--	nn	nn	--	np	nn	np	np	nn	nn	nn	nn	nn	--	np	nn	nn	--	--	np	--	--	np	nn	nn
PtSIFG_4218	<nnxnp>	nn	np	np	nn	nn	np	nn	np	nn	np	nn	nn	nn	np	nn	nn	nn	np	--	np	np	--	np	np	np	nn	nn	--	--	nn	np	np	nn	--	--	nn	np	np	nn	nn	nn	np	np	nn	--	--	np	np	--	nn	np	np	np	--	--	--	nn	--	np	np	nn	np	np	nn	np	nn	np	--	--	np	nn	np	--	--	np	np	--	np	np	nn	np	nn	np	nn	np	nn	--	nn	np	np	--	--	np	--	--	nn	nn	np
PtSIFG_4222	<nnxnp>	np	nn	nn	np	nn	nn	nn	nn	nn	np	nn	np	nn	nn	np	nn	np	np	--	np	nn	--	np	nn	nn	np	np	--	--	np	nn	nn	np	--	--	nn	np	nn	nn	np	nn	nn	np	nn	--	--	np	np	--	np	np	nn	np	--	--	--	nn	--	nn	nn	np	nn	nn	np	np	np	nn	--	--	nn	nn	np	--	--	nn	nn	--	np	nn	np	nn	np	np	nn	np	np	--	np	np	np	--	--	np	--	--	np	nn	np
PtSIFG_4233	<efxeg>	ef	eg	eg	fg	fg	eg	ef	eg	eg	ef	fg	ee	ee	fg	ee	ef	fg	fg	--	fg	eg	--	ef	ee	ee	ef	ee	--	--	eg	fg	eg	fg	--	--	ef	fg	eg	ee	ef	ef	ee	ee	ef	--	--	fg	ef	--	ee	eg	fg	ef	--	--	--	ee	--	ef	ee	ef	fg	eg	eg	fg	ee	ef	--	--	eg	ee	ef	--	--	ee	ef	--	ef	eg	ef	ef	fg	ef	ee	fg	fg	--	eg	eg	ef	--	--	ee	--	--	ef	ee	ee
PtSIFG_4245	<lmxll>	lm	lm	lm	lm	ll	ll	ll	ll	lm	lm	lm	lm	lm	lm	lm	lm	ll	lm	--	ll	ll	--	ll	ll	ll	ll	lm	--	--	ll	ll	lm	ll	--	--	lm	ll	ll	lm	ll	ll	ll	ll	ll	--	--	lm	ll	--	ll	ll	ll	lm	--	--	--	ll	--	lm	ll	lm	ll	lm	ll	lm	ll	ll	--	--	ll	ll	lm	--	--	ll	ll	--	ll	lm	ll	ll	ll	ll	ll	lm	lm	--	lm	lm	ll	--	--	lm	--	--	ll	ll	ll
PtSIFG_4282	<efxeg>	fg	ef	ee	fg	ef	ef	ef	ef	fg	ef	ef	ee	eg	eg	ee	fg	fg	fg	--	ee	ef	--	ee	ee	eg	fg	ee	--	--	ee	fg	ef	ee	--	--	fg	ef	ef	ef	ef	ef	fg	eg	ee	--	--	ee	ef	--	fg	fg	eg	ee	--	--	--	eg	--	ee	eg	eg	eg	fg	ee	eg	eg	fg	--	--	eg	eg	fg	--	--	eg	ef	--	fg	ef	eg	ef	ee	eg	ef	eg	eg	--	ef	fg	ee	--	--	ef	--	--	ef	ef	eg
PtSIFG_4304	<efxeg>	ef	ef	ef	ef	ee	fg	ee	ee	ef	eg	ee	fg	fg	eg	eg	fg	fg	fg	--	eg	eg	--	fg	fg	eg	eg	ee	--	--	fg	fg	fg	eg	--	--	ef	ee	fg	ee	ef	eg	eg	eg	fg	--	--	fg	ee	--	ee	eg	ee	ee	--	--	--	fg	--	ee	ee	ee	ef	ee	fg	ef	fg	fg	--	--	ee	ef	eg	--	--	eg	eg	--	ef	ef	ef	fg	fg	fg	ef	eg	eg	--	ee	ef	fg	--	--	ee	--	--	eg	ef	eg
PtSIFG_4394	<abxcd>	ac	ac	bd	bc	bc	ac	ad	bc	bd	ac	bc	bc	ac	bd	ad	ac	bc	bc	--	ac	ac	--	bc	ad	ac	bd	ad	--	--	bc	bd	bc	ac	--	--	bc	bc	bd	ad	ac	ac	ac	ac	ac	--	--	bd	bd	--	bc	bd	bc	ac	--	--	--	bc	--	ad	ad	ac	ac	ac	bd	ac	ac	ac	--	--	bd	ad	bd	--	--	bc	bc	--	ac	ad	ac	ac	bd	bc	bc	bd	ad	--	ad	bc	ad	--	--	bd	--	--	ad	bc	bc
PtSIFG_4438	<efxeg>	fg	ee	ee	ee	eg	fg	ef	fg	eg	ee	eg	ee	eg	ee	ee	eg	ef	ee	--	ef	fg	--	ef	ef	ef	fg	eg	--	--	fg	fg	ee	ee	--	--	eg	ef	eg	eg	fg	fg	fg	fg	fg	--	--	ee	ef	--	ef	fg	eg	fg	--	--	--	eg	--	eg	fg	ee	fg	eg	fg	eg	fg	fg	--	--	ef	fg	eg	--	--	ee	fg	--	fg	ef	ef	fg	ef	ef	ef	eg	fg	--	ee	eg	ee	--	--	fg	--	--	ef	ef	fg
PtSIFG_4447	<lmxll>	lm	lm	lm	lm	ll	lm	ll	ll	lm	ll	ll	lm	ll	ll	ll	lm	lm	lm	--	lm	lm	--	lm	ll	ll	ll	ll	--	--	lm	lm	ll	ll	--	--	ll	ll	lm	ll	lm	ll	lm	ll	lm	--	--	ll	ll	--	lm	lm	ll	ll	--	--	--	ll	--	ll	ll	ll	lm	ll	ll	lm	lm	ll	--	--	ll	lm	ll	--	--	ll	ll	--	lm	lm	lm	lm	lm	lm	ll	ll	ll	--	ll	lm	lm	--	--	ll	--	--	ll	lm	lm
PtSIFG_4454	<abxcd>	db	cb	cb	cb	db	ad	ac	ac	ac	db	db	ac	ac	db	ac	ac	db	ac	--	ad	db	--	ac	ad	ac	cb	ad	--	--	cb	db	ac	cb	--	--	ad	ac	ad	ad	db	ad	cb	ad	db	--	--	cb	ac	--	db	ac	cb	ad	--	--	--	ac	--	ad	ad	ad	cb	cb	ad	db	ac	cb	--	--	ad	ad	ad	--	--	db	ac	--	cb	ac	ac	ac	ac	ac	cb	cb	cb	--	ad	cb	ad	--	--	ad	--	--	ad	db	ac
PtSIFG_4458	<efxeg>	fg	eg	fg	fg	fe	eg	fe	fe	fg	fe	ee	fe	fg	eg	fg	fg	fg	ee	--	eg	ee	--	fe	fe	fg	eg	fg	--	--	fe	ee	ee	fg	--	--	eg	eg	fg	eg	fg	eg	ee	ee	fe	--	--	eg	ee	--	fe	eg	fe	ee	--	--	--	ee	--	fg	eg	ee	fe	fe	fe	fe	fe	eg	--	--	ee	fg	fg	--	--	ee	ee	--	eg	ee	fg	eg	eg	fe	fe	fg	ee	--	fg	ee	eg	--	--	eg	--	--	fg	eg	fg
PtSIFG_4472	<hkxhk>	hk	kk	hk	hk	hk	hh	hk	hk	hk	hh	hh	hk	hh	hk	hh	hk	kk	hk	--	kk	kk	--	hk	hh	hk	kk	kk	--	--	hk	kk	hk	hk	--	--	hk	hh	hk	hh	kk	kk	hk	hh	hk	--	--	kk	hh	--	kk	kk	hh	kk	--	--	--	kk	--	hh	hk	hh	hh	hk	hk	hk	kk	hk	--	--	hh	kk	kk	--	--	hk	kk	--	hk	hh	kk	hk	hk	kk	hk	hh	hk	--	kk	hk	kk	--	--	hk	--	--	hk	hk	hh
PtSIFG_4493	<abxcd>	ac	ac	bd	ac	bd	ad	bd	ad	ac	ac	ac	ad	cb	cb	bd	cb	ac	ac	--	cb	ad	--	bd	bd	cb	ac	bd	--	--	bd	ac	ac	bd	--	--	cb	bd	ad	ac	ad	ad	ad	ac	bd	--	--	ad	ad	--	ac	ac	cb	cb	--	--	--	ac	--	bd	cb	cb	cb	bd	cb	cb	ac	ac	--	--	cb	cb	ad	--	--	cb	ac	--	ac	ad	cb	ad	ad	cb	ad	cb	cb	--	bd	ac	bd	--	--	ad	--	--	ad	ad	cb
PtTX2037	<efxeg>	fg	ee	ef	--	--	ef	--	ef	fg	ef	fg	eg	ee	--	eg	ee	eg	fg	fg	ee	fg	ef	ee	eg	--	ef	eg	ef	ee	fg	eg	eg	ef	ef	eg	ef	fg	ef	ee	ee	ef	--	fg	eg	ee	eg	ef	ef	eg	fg	--	eg	fg	fg	eg	ee	--	--	--	eg	ee	ee	fg	--	ef	ef	eg	ee	fg	ee	ee	eg	eg	ee	eg	fg	ef	fg	ef	eg	ef	eg	ee	eg	ef	ef	fg	fg	ef	ef	fg	ef	ee	eg	ef	fg	ef	fg
PtTX2080	<nnxnp>	np	np	np	np	nn	nn	np	nn	nn	np	nn	np	np	np	np	np	nn	nn	--	np	nn	--	np	np	np	nn	nn	--	--	np	np	nn	np	--	--	np	np	nn	np	nn	nn	np	nn	nn	--	--	nn	np	--	np	np	nn	nn	--	--	--	nn	--	np	nn	np	np	nn	nn	np	nn	nn	--	--	nn	nn	nn	--	--	nn	np	--	nn	np	nn	np	nn	np	np	np	np	--	nn	np	nn	--	--	np	--	--	np	nn	np
PtTX2093	<abxcd>	bd	ac	bd	--	--	ac	--	bd	ac	bc	ad	ad	ac	--	ad	ac	ac	ac	bd	ac	ad	ad	bc	bd	ac	ad	ad	--	bc	bc	ac	bd	bd	bc	ac	bc	ac	bc	bd	bd	ac	bc	ad	bd	ad	ad	bc	ad	bd	ad	--	bc	ac	bd	ad	bc	--	--	--	bc	ad	bd	bd	--	ac	bc	bc	bd	bd	ad	bd	ad	ac	bd	ad	bd	bc	ad	ac	ad	ad	ac	bd	bd	bd	ac	ad	bc	bc	ad	ad	bd	bd	bc	ad	bd	bc	bd
PtTX2094	<abxcd>	--	bd	ad	--	--	ad	--	bd	bc	ad	ad	ac	bd	--	bc	bc	bd	ac	ad	ac	ad	bd	bc	ac	bd	ad	bc	bc	ad	--	bc	ac	bd	ad	bd	bc	ac	ad	ad	ad	ad	ac	bc	bc	bc	bc	bc	ad	bd	ac	--	ad	ad	bc	bd	bc	--	--	--	ad	ac	bc	bd	--	bc	ac	ad	bd	ac	ad	ad	ad	bd	bd	ac	bd	ad	ad	bc	ac	--	bd	bd	bc	--	ac	ac	ac	bc	ac	ac	bd	ad	bd	bc	bd	ad	bd
PtTX2123	<hkxhk>	hk	hk	kk	hh	hk	hh	kk	hh	hk	hk	hk	kk	hk	kk	hk	hh	kk	hh	hh	hk	hh	hk	kk	kk	kk	hk	kk	hh	hk	hk	hk	kk	kk	hk	hk	kk	hh	hh	hh	hh	hk	kk	kk	kk	hk	hk	kk	hh	hk	hk	kk	hk	kk	hh	hh	hh	hk	--	hh	kk	hh	hk	hh	hk	hk	hk	kk	kk	hh	hk	hk	hh	hh	kk	hh	kk	hk	hh	hk	hk	hk	hh	hh	kk	kk	hk	hh	kk	hh	hk	hk	hk	hh	hk	hk	kk	kk	hh
PtTX2146	<abxcd>	bc	ad	ac	--	--	bd	--	ac	ac	ac	ad	ac	ac	--	ac	bd	bd	ac	bc	bc	ad	bc	ad	bd	ad	ac	ac	bc	bc	ad	ad	ad	ad	ad	ac	bd	ad	--	--	--	--	--	--	--	--	bd	bc	ad	ac	bd	--	ac	bc	ad	ad	bd	--	--	--	bd	ac	bd	ac	--	ad	bd	bd	ad	bc	--	bd	bc	bc	ad	ac	bc	bd	--	bc	ad	bc	bd	bc	bd	ac	bd	bc	ac	ac	bd	bc	ad	bc	--	bc	ac	bc	ac
PtTX2164	<abxcd>	bd	--	bc	--	--	ac	--	ac	bd	bc	bc	bd	bd	--	bd	bc	ac	bd	ad	ac	ac	ac	ad	ad	bd	ac	bc	bc	bd	ad	ac	bd	ac	bd	bd	bc	ad	bc	ac	bc	ac	ac	ad	ad	bd	bc	bd	ad	ac	--	--	ac	bc	bc	bc	ad	--	--	--	ad	bd	ac	bd	--	bd	ac	ad	ac	ad	ad	ad	bc	ac	ac	ad	ad	ad	ad	bd	ad	ac	ad	ad	ac	bc	--	bc	bc	bd	ad	bd	bd	bd	ad	bd	ad	ad	ac
PtTX3011	<nnxnp>	nn	np	np	nn	np	np	np	np	np	np	np	nn	nn	np	nn	nn	np	nn	np	np	nn	--	nn	np	nn	nn	nn	np	np	nn	np	np	nn	np	np	np	np	nn	np	nn	nn	nn	nn	np	nn	nn	nn	nn	np	nn	np	nn	np	nn	--	--	nn	--	np	np	nn	np	np	np	nn	nn	np	--	nn	np	nn	np	np	np	nn	np	nn	nn	np	np	nn	nn	np	nn	np	nn	np	np	nn	nn	np	np	nn	np	nn	np	np	np
PtTX3013	<nnxnp>	nn	nn	nn	nn	nn	nn	nn	nn	np	np	nn	np	np	nn	np	np	nn	np	nn	np	np	np	nn	nn	nn	np	nn	np	np	np	np	nn	nn	np	nn	nn	nn	nn	nn	nn	np	np	np	np	np	np	np	np	np	np	nn	nn	nn	nn	nn	nn	np	--	nn	np	nn	nn	np	np	nn	np	nn	nn	nn	nn	nn	np	--	nn	np	np	np	nn	nn	nn	nn	np	np	nn	nn	nn	nn	np	nn	np	np	np	nn	np	nn	np	nn	np
PtTX3019	<nnxnp>	nn	np	np	--	--	np	--	np	nn	nn	np	nn	nn	--	np	nn	np	nn	np	np	np	np	nn	np	nn	nn	nn	nn	np	np	np	np	np	--	np	nn	np	np	np	nn	nn	nn	nn	nn	nn	np	np	nn	np	nn	--	nn	np	np	np	np	--	--	--	nn	nn	nn	np	--	nn	nn	np	nn	nn	np	nn	np	np	nn	nn	nn	nn	nn	np	np	nn	nn	--	nn	--	nn	np	np	nn	nn	nn	--	nn	np	nn	np	np	np
PtTX3020	<abxcd>	bd	ac	ad	--	--	bc	--	ac	ad	ad	ac	ad	ad	--	ad	bc	ac	ad	bd	bc	ac	bd	ac	bc	ad	ad	ad	bc	bd	bd	bc	ac	ac	ac	ad	bc	bc	ac	ac	bd	ad	bd	ad	bc	ac	bc	bd	ac	ad	bc	--	bd	bd	ad	--	bc	--	--	--	ac	ad	ac	ad	--	ad	bc	bc	ad	bc	ac	bd	bd	ad	ac	ad	bd	bc	ac	bd	ac	bd	ac	bd	bd	--	bc	bc	ad	ac	bc	bc	ac	bc	bc	bc	ac	bc	ad
PtTX3027	<nnxnp>	--	nn	np	--	--	nn	--	nn	nn	np	np	nn	nn	--	nn	np	nn	np	nn	nn	nn	np	--	nn	nn	np	np	nn	nn	nn	np	np	np	np	np	nn	nn	nn	np	nn	nn	nn	nn	nn	np	np	np	np	np	nn	--	np	np	nn	np	np	--	--	--	nn	nn	np	nn	--	np	np	nn	np	np	nn	np	nn	nn	np	nn	np	np	nn	--	np	--	np	np	np	np	nn	nn	np	np	np	np	nn	np	nn	nn	nn	nn	nn
PtTX3029	<lmxll>	ml	ll	ml	ml	ll	ll	ml	ml	ll	ml	ll	ll	ll	ll	ml	ll	ll	ll	lm	ll	ll	ll	ll	ml	ll	ll	ll	lm	lm	ml	ml	ml	ll	ll	ll	ml	ll	ml	ml	ml	ll	ml	ll	ml	ll	ll	ml	ll	lm	ll	ll	ml	ll	lm	ll	lm	ll	--	ll	ml	ll	ml	ml	ml	ll	ml	ml	lm	lm	ll	ml	ll	ll	lm	ll	ml	lm	ll	ll	ll	ll	ll	ml	ml	ml	ll	ll	ml	ml	ll	ll	lm	ml	lm	ll	ml	ml	ml
PtTX3034	<efxeg>	ee	fg	ee	ef	ee	fg	eg	ee	ee	fg	ef	fg	fg	fg	ee	ef	ef	fg	eg	ef	ee	ef	ef	ee	fg	eg	fg	ef	eg	ee	eg	ee	ee	eg	fg	ef	ee	ee	ee	ef	eg	ef	fg	ef	ef	fg	eg	ef	ef	fg	eg	ee	ee	ef	ee	eg	ef	--	ee	eg	fg	eg	ef	ee	fg	ee	ef	fg	ee	eg	ee	eg	fg	fg	eg	ef	eg	ee	ee	fg	ef	eg	fg	fg	ef	ee	eg	eg	fg	ef	fg	ee	eg	eg	ee	ef	ee	ef
PtTX3037	<abxcd>	bc	bc	bc	--	--	ac	--	ad	bd	ac	ad	bc	bd	--	ad	bc	bc	ad	ad	bd	ad	bd	ac	bd	bc	ac	bc	ad	ad	bc	ad	bc	bc	ad	bd	bc	ad	ad	ad	ad	bd	bd	bc	bc	bd	ac	bc	ac	bd	ac	--	ac	bc	ad	--	ac	--	--	--	bc	ac	bc	ad	--	ad	ac	bc	bd	ad	ad	bc	ac	bd	bc	ac	bd	bd	bd	bd	bd	bd	ad	ad	bc	ac	bc	ac	bc	ad	ac	ac	ac	ad	bc	bd	bc	bc	ad
PtTX3045	<lmxll>	lm	ll	ll	--	--	lm	--	ll	lm	ll	lm	ll	ll	--	lm	lm	ll	lm	ll	lm	lm	lm	ll	lm	lm	lm	ll	ll	lm	ll	lm	ll	ll	ll	ll	ll	lm	lm	ll	ll	ll	ll	ll	lm	ll	lm	lm	lm	ll	ll	--	lm	ll	ll	lm	lm	--	--	--	lm	ll	ll	ll	--	lm	ll	lm	lm	--	ll	lm	lm	ll	ll	ll	ll	lm	ll	ll	lm	lm	ll	lm	lm	lm	lm	lm	lm	lm	ll	lm	lm	lm	ll	ll	lm	lm	lm
PtTX3047	<lmxll>	ll	ll	ll	--	--	ll	--	lm	lm	ll	lm	lm	ll	--	lm	ll	lm	lm	ll	ll	ll	ll	lm	ll	ll	lm	ll	lm	lm	lm	lm	lm	ll	ll	ll	lm	lm	lm	ll	ll	ll	ll	ll	ll	lm	lm	lm	lm	ll	lm	--	lm	ll	lm	lm	ll	--	--	--	ll	ll	ll	ll	--	ll	ll	ll	lm	--	lm	ll	lm	lm	lm	lm	lm	lm	ll	ll	ll	ll	lm	lm	lm	lm	ll	ll	ll	lm	ll	lm	lm	lm	lm	lm	ll	lm	lm
PtTX3049	<nnxnp>	np	np	nn	np	nn	nn	nn	np	np	nn	np	nn	nn	np	np	nn	nn	nn	--	np	nn	--	nn	nn	nn	nn	nn	--	--	np	np	nn	np	--	--	np	nn	nn	np	np	np	nn	np	np	--	--	np	nn	--	np	np	nn	nn	--	--	--	np	--	nn	nn	np	np	np	np	np	nn	np	--	--	nn	nn	nn	--	--	np	nn	--	np	np	np	nn	nn	nn	nn	np	nn	--	nn	nn	np	--	--	np	--	--	np	np	np
PtTX3052	<lmxll>	ll	ll	lm	ll	lm	lm	lm	ll	lm	ll	ll	ll	lm	lm	lm	lm	ll	ll	ll	lm	ll	lm	lm	lm	lm	ll	lm	lm	ll	ll	lm	ll	lm	ll	lm	lm	ll	ll	ll	ll	lm	ll	ll	lm	ll	lm	ll	ll	lm	lm	lm	lm	lm	ll	lm	lm	ll	--	lm	lm	lm	lm	lm	lm	ll	ll	lm	lm	lm	lm	lm	lm	ll	lm	lm	ll	ll	ll	lm	lm	ll	ll	lm	ll	lm	ll	lm	lm	ll	ll	lm	ll	ll	lm	ll	lm	ll	lm
PtTX3055	<abxcd>	bc	bd	ac	--	--	ac	--	bd	ac	bd	ad	ad	ac	--	bc	bc	ad	bd	ac	ad	ad	bc	bc	ad	bd	bd	ac	bd	bd	ad	bc	ad	ad	bd	bc	ad	bd	bc	ac	bd	ad	ac	ac	bc	ad	bd	bd	ac	bd	ac	--	bc	ac	bc	bc	bd	--	--	--	bd	ad	bc	ac	--	ad	bd	ac	ad	ad	bd	bd	bd	ac	bd	ad	ad	ad	bc	bc	bd	ac	bc	bd	bd	bd	bc	bd	bc	bd	ad	bc	bc	ad	bc	bd	bc	ad	bd
PtTX3058	<efxeg>	--	fg	ee	--	--	eg	--	ef	eg	ef	ef	ef	ee	--	ee	--	ef	eg	ef	eg	ee	ef	--	fg	--	ef	ef	ee	ef	ef	ef	ee	eg	ef	eg	fg	ef	eg	eg	ef	ee	eg	fg	ee	eg	--	eg	ee	ee	fg	--	ef	eg	eg	fg	ef	--	--	--	ef	eg	ef	eg	--	ef	ee	eg	eg	eg	ee	--	ee	ef	fg	--	eg	ee	ee	ef	eg	fg	ef	ee	ee	eg	fg	--	fg	ef	ef	fg	--	eg	fg	ef	--	fg	ef
PtTX3063	<abxcd>	bd	bc	ac	bd	ac	bc	ac	bc	bd	bd	bd	bc	ad	ad	ac	ad	bd	bd	bc	ad	bc	ac	ac	ac	ad	bd	ac	ac	bd	ac	bd	bd	ac	bc	ac	bd	ac	bc	bd	bc	bc	bc	bd	ac	bc	bd	bc	bc	ad	bd	bd	ad	ad	bd	ac	ac	ad	--	ac	ad	ad	ad	ac	ad	ad	bd	bd	ad	ad	ad	ad	bc	bd	ad	ad	bd	bd	bd	bc	ad	bc	ac	ad	bc	ad	ad	bc	ac	bd	ac	ad	bc	bc	ad	ac	bc	bc	ad
PtTX3081	<efxeg>	ee	ee	ef	eg	ee	eg	ee	eg	fg	fg	fg	ef	fg	ef	fg	eg	ef	eg	eg	fg	eg	fg	ef	ef	ef	ee	ef	eg	fg	fg	ee	ef	ef	fg	ef	ef	eg	eg	eg	eg	fg	ef	ef	ef	fg	ee	ef	eg	fg	ee	ef	ee	ef	eg	ee	ee	ee	--	eg	ef	eg	fg	eg	fg	ee	ee	ef	fg	eg	fg	ee	eg	eg	ef	eg	ef	fg	eg	fg	fg	fg	eg	eg	ef	ef	fg	eg	ef	eg	ee	ee	ee	eg	fg	fg	ef	ef	eg
PtTX3097	<nnxnp>	nn	np	np	--	--	np	--	nn	np	nn	np	nn	np	--	np	nn	np	nn	np	np	np	nn	nn	nn	nn	np	nn	nn	nn	np	nn	nn	np	nn	np	np	nn	nn	nn	np	nn	nn	nn	np	nn	nn	nn	np	nn	nn	--	nn	nn	np	--	np	--	--	--	np	np	nn	np	--	nn	np	np	nn	np	nn	np	np	np	np	nn	np	nn	np	np	nn	np	nn	np	np	np	np	nn	nn	nn	nn	nn	np	nn	nn	np	np	np	nn
PtTX3105	<abxcd>	ad	ad	bc	--	--	bc	--	bc	bd	bd	bd	ad	bc	--	bd	ac	bc	bc	ac	ac	bc	ad	bc	bc	bc	bc	ad	ac	ad	ad	ac	bc	bc	ac	bd	ac	bc	bd	bc	ad	bd	bd	ad	ad	bd	ad	ad	bc	bd	ad	--	ad	ac	bd	bc	bc	--	--	--	bc	bd	bc	bd	--	bd	ac	ac	bd	bc	bc	ad	ad	bc	bc	bd	ad	ac	bc	ad	bc	bd	bc	ad	bd	bc	ac	ac	bd	ac	ac	ac	bd	bc	ad	ac	bc	ac	ad
PtTX3107	<abxcd>	ac	bd	ac	--	--	bd	--	ac	bd	ad	bc	bc	bd	--	bc	bd	bd	bd	ac	bd	bc	bc	ad	ac	bd	bc	bc	ad	ad	ad	bd	ac	ac	ad	bd	ad	bd	ad	ac	ac	bc	ad	bc	ac	bc	bc	ad	bc	ac	bc	--	ad	bd	ac	bc	ad	--	--	--	ad	bc	ac	ac	--	bd	ad	ad	ac	ac	bc	ac	bc	bd	ac	bc	ac	ad	bc	bc	bc	bc	bd	ac	ac	ac	bd	bc	ad	ad	bc	bc	ac	ac	ad	bc	ac	ad	ac
PtTX3110	<nnxnp>	np	nn	nn	nn	np	np	np	nn	nn	np	nn	nn	nn	nn	nn	np	nn	np	--	nn	nn	--	nn	nn	nn	np	nn	--	--	nn	np	np	np	--	--	nn	nn	nn	np	nn	np	nn	nn	nn	--	--	nn	np	--	nn	nn	np	nn	--	--	--	nn	--	np	nn	nn	np	nn	np	np	np	nn	--	--	nn	np	nn	--	--	nn	np	--	np	np	np	nn	np	np	np	nn	nn	--	np	nn	np	--	--	np	--	--	nn	np	nn
PtTX3114	<efxeg>	ef	eg	fg	--	--	fg	--	fg	fg	ee	fg	ee	fg	--	eg	eg	--	ef	fg	ef	eg	eg	ee	fg	fg	ef	ef	ee	fg	ee	eg	eg	ee	ef	ee	eg	ef	eg	fg	ef	fg	fg	ee	fg	eg	ee	ef	ee	ee	ef	--	fg	ee	ee	eg	eg	--	--	--	eg	ef	fg	fg	--	ee	ef	eg	fg	fg	fg	fg	ef	ee	fg	fg	eg	fg	ef	eg	ee	fg	ee	ef	fg	ee	ef	fg	ef	ef	ef	ee	ef	ef	ef	eg	ef	fg	ef
PtTX3116	<abxcd>	bc	bc	bd	--	--	ac	--	ac	bd	bc	bc	bd	bd	bd	bd	bc	ac	bd	ad	ac	ac	ac	ad	ad	ad	ac	bc	bd	bd	ad	ac	bd	ac	bd	bd	bc	ad	bc	bc	ac	ac	ac	ad	ad	bc	bc	bd	ad	ac	ad	--	ac	bc	bc	bc	ad	--	--	--	ad	bd	ac	bd	--	bd	ac	ad	ad	ad	ad	ad	bc	ac	ac	ad	ad	ad	ad	bd	--	ac	ad	ad	ac	bc	bc	bc	bc	bd	ad	bd	bd	bd	ad	bd	ad	ad	ac
PtTX3117	<lmxll>	ll	lm	ll	lm	lm	lm	lm	lm	lm	ll	lm	ll	ll	lm	ll	lm	lm	lm	lm	lm	ll	lm	lm	lm	lm	lm	ll	lm	ll	ll	lm	ll	ll	lm	lm	ll	lm	ll	lm	lm	ll	ll	ll	ll	lm	ll	ll	ll	ll	lm	ll	lm	ll	lm	lm	lm	ll	--	ll	ll	ll	ll	lm	ll	ll	ll	ll	ll	--	lm	lm	lm	ll	ll	ll	ll	lm	lm	ll	lm	ll	lm	ll	lm	ll	lm	lm	lm	lm	ll	lm	ll	ll	ll	lm	lm	lm	ll
PtTX3120	<abxcd>	--	ad	ac	--	--	bd	--	ac	ac	ac	ad	ac	ac	--	ac	--	bd	ac	bc	bc	ad	bc	ad	bd	ad	ac	ac	bc	bc	bd	bc	ad	bd	ad	ac	bd	bd	ad	ad	bc	ac	bc	ac	bd	bd	bd	bc	ad	ac	bd	--	bc	bc	bc	ad	ad	--	--	--	bd	ac	bd	ac	--	ad	bd	bd	ad	bc	ad	--	bc	bc	ad	ac	bc	bd	ad	--	--	--	--	--	--	--	--	bc	ac	ad	bd	bc	ad	bc	bd	bc	ac	bd	ac
PtTX4001	<efxeg>	fg	ef	ee	--	--	fg	--	ee	ee	fg	ef	ef	ef	--	ee	ef	ee	fg	ef	ef	ef	eg	ee	eg	ef	ee	ee	ef	ee	ef	fg	eg	eg	fg	fg	ee	ef	ef	fg	fg	eg	ef	ee	ef	eg	fg	ee	eg	fg	ee	--	eg	ef	ee	eg	fg	--	--	--	ef	ef	ee	ee	--	fg	eg	ef	fg	eg	ef	fg	ee	ee	fg	ee	eg	eg	fg	fg	eg	ee	eg	fg	ef	ef	ef	ee	fg	ee	fg	fg	ee	fg	ee	ef	ee	eg	ef
PtTX4003	<nnxnp>	nn	pn	pn	nn	nn	nn	nn	nn	nn	pn	nn	pn	pn	pn	pn	pn	nn	pn	nn	pn	pn	nn	pn	nn	pn	nn	nn	nn	nn	pn	pn	nn	nn	np	np	pn	nn	pn	pn	nn	nn	pn	nn	pn	nn	np	nn	nn	nn	pn	pn	pn	pn	nn	nn	nn	nn	--	nn	nn	nn	pn	pn	nn	nn	pn	pn	nn	nn	pn	pn	nn	nn	nn	pn	pn	nn	nn	pn	nn	nn	nn	nn	nn	pn	nn	nn	pn	nn	pn	nn	nn	pn	nn	nn	nn	nn	pn
PtTX4030	<efxeg>	--	eg	eg	--	--	eg	--	eg	ef	eg	ee	ee	ef	--	eg	--	ef	eg	ee	fg	eg	eg	fg	eg	fg	ee	ee	ee	ee	ee	eg	fg	ef	eg	ee	ee	eg	fg	ef	ee	ef	eg	eg	ef	fg	eg	fg	fg	fg	ee	--	fg	fg	ef	ef	fg	--	--	--	eg	ee	fg	fg	--	fg	ef	eg	eg	ee	fg	--	eg	fg	eg	eg	fg	ef	eg	eg	ef	eg	ee	eg	ef	eg	ef	fg	ee	eg	fg	eg	ee	eg	eg	eg	ef	ef	fg
PtTX4033	<abxcd>	ad	bd	ac	--	--	ac	--	ac	ac	ac	ad	ad	bc	--	bd	bc	ac	ad	ac	bc	ad	ad	bc	bd	bc	ac	bd	bd	ac	ac	bc	bd	bc	ac	bc	bc	ad	ac	ad	bc	bc	ad	ad	bd	bc	bd	ad	ac	ac	ad	--	ad	ad	bd	bd	bc	--	--	--	bd	ac	bc	ad	--	ac	ac	bd	bc	ad	bc	--	--	--	--	--	--	--	--	bc	ad	ac	bc	bc	bd	bc	ac	ad	ad	ac	ac	ad	ad	bd	bd	ac	ac	ac	ac
PtTX4036	<efxeg>	ef	ee	fg	--	--	fg	--	fg	ee	ef	fg	eg	eg	--	ee	eg	ef	eg	ee	ee	ef	ef	ef	ee	ee	fg	eg	--	ee	eg	ee	ee	fg	ef	ef	fg	eg	--	ee	ee	ee	fg	ef	ef	eg	ee	fg	ee	ee	ef	--	ee	ef	ef	--	eg	--	--	--	--	eg	fg	fg	--	ef	eg	fg	eg	ef	ee	ee	ee	fg	eg	fg	eg	ef	ef	ee	ee	fg	eg	ee	eg	fg	ef	ef	ee	fg	fg	ef	--	ee	ef	fg	ee	ef	eg
PtTX4056	<efxeg>	ee	fg	fg	eg	eg	fg	ee	fg	ef	ee	eg	ef	ef	eg	ef	ee	eg	ee	eg	eg	fg	ef	ee	ef	ef	ee	ef	ef	fg	fg	eg	fg	eg	fg	eg	ee	eg	fg	ef	ee	ee	ef	ef	ee	ee	fg	eg	ee	ef	ef	ef	eg	ee	eg	ee	ee	ef	--	ee	ef	ee	ee	fg	fg	eg	ef	ee	ef	fg	fg	ef	ee	fg	ee	ef	ee	ef	ee	fg	ee	ee	eg	eg	eg	eg	eg	ef	fg	fg	ee	ee	eg	ef	fg	ef	ee	ef	fg
PtTX4058	<abxcd>	bc	ac	bd	bc	ac	ad	bd	bc	ac	bd	ac	ac	ad	ac	bc	ad	ad	ad	ac	bc	ad	ad	ac	bc	ad	ad	ac	bd	bd	bd	bc	bc	ac	ad	ad	bc	ad	bd	bc	bc	ac	bd	ac	ac	ad	ad	bd	ad	bc	bd	bc	bc	ac	bc	ac	bd	ac	--	ad	bd	ac	bc	bc	bd	ac	bd	bd	ad	bd	ad	bd	ad	ac	bc	ac	bd	bc	ac	ac	ac	ac	ad	ad	bd	bc	ad	ad	bc	bd	ac	ac	bc	bc	bd	ac	bc	bc	bc
PtTX4062	<efxeg>	gf	ge	gf	gf	ee	gf	gf	ee	ge	ee	ef	ge	gf	gf	ee	ef	ge	gf	eg	ef	gf	fg	ee	ef	ef	gf	ee	ef	ef	ee	gf	ee	gf	eg	eg	ee	gf	ef	ee	ee	ee	ge	ge	ee	fg	ef	ef	ef	ee	ef	ge	ef	ge	fg	ee	fg	ee	--	ge	ef	ge	ef	ge	ge	gf	ge	gf	fg	ee	ee	ef	ge	eg	eg	ge	ee	fg	gf	ge	ef	ef	ge	ef	gf	ef	gf	fg	ge	gf	ge	eg	fg	ee	eg	ee	ef	ef	ef
PtTX4079	<nnxnp>	np	nn	np	--	--	np	--	np	np	nn	np	nn	nn	--	nn	np	np	np	nn	nn	nn	np	np	np	np	nn	nn	np	np	np	nn	np	nn	np	np	nn	np	nn	np	nn	nn	np	nn	np	np	nn	np	np	nn	nn	--	np	nn	nn	np	nn	--	--	--	np	np	nn	np	--	np	nn	np	np	nn	np	np	nn	--	nn	np	nn	np	np	np	np	np	np	nn	nn	nn	np	nn	np	nn	nn	np	nn	np	np	np	np	nn	np
PtTX4092	<lmxll>	ll	ll	ll	lm	lm	ll	ll	lm	lm	ll	lm	lm	ll	lm	lm	ll	ll	ll	ll	ll	ll	ll	lm	ll	ll	lm	ll	lm	lm	lm	lm	lm	ll	ll	ll	lm	lm	lm	ll	ll	ll	ll	ll	ll	ll	lm	lm	ll	ll	lm	lm	lm	ll	lm	lm	ll	lm	--	ll	ll	ll	lm	ll	lm	ll	ll	ll	lm	ll	lm	ll	lm	lm	lm	lm	lm	lm	lm	lm	ll	ll	lm	lm	lm	lm	ll	ll	lm	lm	ll	lm	lm	lm	lm	lm	lm	lm	lm
PtTX4093	<abxcd>	ac	bd	ac	bc	ac	ac	ad	ad	ad	bc	bc	bc	bd	ac	bd	ad	bd	ad	bc	bd	ac	bd	ac	ac	bd	bd	ac	bd	ac	ac	bc	bd	ac	ad	bc	ad	bc	ad	ad	bd	bc	bd	bc	bd	bc	bd	ac	bd	bd	bc	ac	bc	ad	bc	ac	ad	bd	--	ad	ad	ad	bd	bc	ad	bc	bd	ad	bc	bc	ac	bd	bc	bc	bc	ad	bc	bd	bc	bd	bc	bd	bc	ad	ac	bd	bd	ac	ac	ad	bd	bc	bd	ad	ad	ac	bc	ad	ac
PtTX4112	<nnxnp>	np	nn	nn	--	--	nn	--	nn	np	np	nn	np	np	--	nn	np	nn	np	nn	nn	nn	np	np	np	np	np	np	np	nn	nn	nn	nn	nn	nn	nn	np	nn	nn	np	np	np	np	np	np	np	nn	nn	np	np	np	--	nn	np	nn	nn	np	--	--	--	np	np	np	nn	--	nn	np	np	np	nn	nn	np	np	nn	np	np	np	np	np	nn	np	np	nn	nn	np	nn	nn	np	nn	nn	np	np	nn	np	nn	np	np	np	nn
PtTX4137	<abxcd>	ac	bd	ac	ad	ac	ac	bd	bc	bc	bd	ac	bc	ac	ac	ad	ac	ac	ad	bd	ad	ad	--	bd	ac	bd	ad	ad	ad	bd	bc	ad	bc	ad	ad	bc	bd	bc	bc	bc	bd	ad	bd	bd	ac	ad	ad	ad	ad	bd	ad	ac	bc	ac	ad	ac	bd	ac	--	bc	bc	ad	ac	bc	ac	ad	bc	ac	ad	bd	bd	ac	bd	ad	bd	bc	bc	bc	bc	bd	bd	ac	bc	ac	ad	bc	ac	ac	ad	bd	bc	bd	bd	bd	ad	ad	ac	ac	bc
PtTX4147	<abxcd>	ad	bc	ad	ad	ad	bd	ad	ad	bc	ac	bd	ad	bc	bc	ac	bc	bd	bc	ad	bc	bc	bd	ac	ad	bc	bd	ad	ad	ac	bc	bc	bd	ad	ac	ac	ac	bd	ac	ac	ad	bd	bc	bd	ac	ad	bd	bc	bd	ad	bd	bc	ac	ac	ad	ad	ad	ad	--	bc	ac	bd	ad	ac	ad	bc	ac	bc	ad	ad	ad	ad	ad	bd	ad	ac	ac	ad	bd	ac	bd	bd	bd	ad	bd	ac	bc	bd	ac	bd	bc	bd	ad	ad	bc	bd	bd	bc	bc
PtTX4181	<nnxnp>	nn	nn	np	--	--	np	--	nn	np	np	np	nn	nn	--	np	--	np	np	nn	np	np	np	nn	nn	np	nn	nn	nn	nn	nn	nn	np	nn	np	nn	nn	np	np	nn	--	nn	np	np	np	nn	np	--	np	--	nn	--	np	nn	nn	nn	np	--	--	--	np	nn	nn	--	--	np	nn	np	--	nn	np	np	np	np	--	nn	np	nn	np	nn	nn	np	np	np	nn	np	nn	np	nn	np	np	nn	nn	np	np	np	nn	np	--
PtTX4214	<abxcd>	bd	ac	bd	bd	ad	ac	bc	bd	ad	bc	ad	ad	ac	ad	bd	ac	ac	ac	bd	bc	ac	ad	ac	bd	ac	ac	ad	bc	bc	bc	bc	bd	ad	ac	ac	bd	ac	bc	bd	bd	ad	bc	ad	ad	ad	ac	bc	ac	bd	bd	bc	bd	ad	bd	--	bc	ad	--	ac	bc	ad	bd	bd	bc	ad	bc	bc	ac	bd	ad	bd	ac	ad	bd	ad	bc	bc	ad	ad	ad	ad	ac	bd	bd	bd	ac	ac	bd	bc	ad	ad	bd	bd	bc	ad	bd	bc	bd
PtTX4215	<abxcd>	ac	bd	ad	--	--	bd	--	bc	bc	bd	bd	ad	ac	--	ac	bc	bc	bc	bd	ad	bd	ad	ad	--	ac	bc	ad	ac	bc	ad	bc	ad	ad	bd	bc	bc	bd	bd	bd	bd	bd	bc	ac	ad	bd	bc	ad	ad	ac	bc	--	ac	ad	bc	bd	bd	--	--	--	ac	ac	ac	bc	--	ac	ac	bc	ac	ad	bc	ac	bc	bc	ac	ac	ad	bc	bc	bd	ac	ad	ad	ad	bd	ac	ac	bd	bd	bc	ad	ac	ac	bd	ac	ad	bd	bd	ac
PtTX4228	<abxcd>	--	--	--	--	--	bc	--	ac	ad	ad	--	--	ac	--	--	bc	ac	ac	bc	--	ac	--	--	--	--	ac	bd	--	--	bd	--	ac	ac	bc	ad	--	ac	ad	ac	--	--	ad	bd	--	--	bd	--	--	--	bd	--	bd	bc	ad	ac	ac	--	--	--	--	--	ac	--	--	ad	bc	bc	ad	--	ac	bd	bd	ac	ac	ad	--	bc	--	bd	ac	ad	ac	bd	bd	--	bc	bc	--	bc	--	bc	--	ac	--	bc	--	bc	ad
SsrPt_ctg1376	<abxcd>	db	ca	db	da	db	ca	cb	db	db	ca	da	ca	ca	da	db	da	da	ca	--	da	db	--	da	db	ca	cb	ca	--	--	da	ca	db	db	--	--	da	db	db	db	da	cb	da	ca	da	--	--	cb	da	--	ca	cb	db	db	--	--	--	da	--	db	ca	ca	cb	da	db	ca	cb	da	--	--	cb	db	cb	--	--	cb	da	--	db	da	ca	da	cb	ca	ca	da	db	--	cb	ca	da	--	--	cb	--	--	da	db	da
SsrPt_ctg7141	<efxeg>	ee	gf	ef	ef	gf	ge	gf	ef	ef	ef	gf	ef	ef	ef	gf	ge	ge	ef	--	ee	gf	--	--	ge	gf	ef	ef	--	--	ge	ee	gf	gf	--	--	ge	ge	gf	gf	ge	ee	ee	ef	ge	--	--	ee	gf	--	ge	ge	ef	ee	--	--	--	ef	--	gf	ge	ef	ge	ef	ge	gf	ge	ge	--	--	gf	ge	ee	--	--	ef	ee	--	gf	ee	gf	ee	ge	ee	ge	ef	ge	--	ef	ef	ge	--	--	ee	--	--	ef	ee	ef
SsrPt_ctg7444	<efxeg>	eg	ee	eg	eg	eg	fg	ef	eg	ef	fg	fg	ef	fg	ef	fg	eg	ee	eg	--	ee	eg	--	ef	ef	ef	ee	ee	--	--	eg	ee	ef	ef	--	--	ef	fg	eg	fg	ee	ef	ef	fg	ef	--	--	ef	fg	--	ee	ee	fg	ef	--	--	--	eg	--	fg	eg	fg	fg	eg	eg	ef	ee	ef	--	--	fg	ee	eg	--	--	eg	ee	--	eg	fg	eg	eg	eg	eg	ef	ef	eg	--	ee	ef	ee	--	--	eg	--	--	ef	ef	fg
SsrPt_ctg9249	<nnxnp>	nn	np	nn	nn	nn	nn	nn	nn	np	np	nn	nn	np	nn	np	np	nn	np	--	np	np	--	np	nn	np	nn	nn	--	--	np	np	nn	nn	--	--	np	nn	np	np	nn	nn	np	nn	np	--	--	np	nn	--	nn	np	np	np	--	--	--	nn	--	np	np	nn	nn	np	nn	np	np	np	--	--	nn	nn	nn	--	--	np	np	--	nn	np	nn	nn	nn	nn	nn	np	np	--	np	nn	np	--	--	nn	--	--	nn	np	np
SsrPt_ctg946	<efxeg>	eg	ee	ee	fg	ee	ee	ee	fg	ee	ee	fg	fg	eg	fg	ef	eg	ee	ee	--	ef	eg	--	eg	fg	ee	ef	eg	--	--	ef	fg	fg	ee	--	--	ef	fg	fg	eg	ee	ee	eg	ee	eg	--	--	ef	ee	--	fg	ef	ef	ee	--	--	--	fg	--	eg	eg	ee	ef	eg	fg	ee	fg	eg	--	--	fg	eg	ef	--	--	fg	ef	--	ef	fg	ee	ee	ef	ef	ef	fg	eg	--	ef	fg	eg	--	--	fg	--	--	ef	ef	ef
***********************************************************

TABLE S2 Marker genotypes segregating in the Pinus taeda qtl pedigree that were INCLUDED in JoinMap integration mapping with both pedigrees
Data between the following two **** lines below are formatted for JoinMap input.
***********************************************************
name = QTL_integrate																																																																																																																																																																												
popt = CP																																																																																																																																																																												
nloc = 338																																																																																																																																																																												
nind = 171																																																																																																																																																																												
; IFG segregation data (non-SSR loci) were from Brown et al. 2001 Genetics 159:799, and Krutovsky et al. 2004 Genetics 168:447. 																																																																																																																																																																												
; 171 full-sib progeny of the qtl pedigree were available as DNA samples. 102 (96+6) were publicly distributed from IFG as the qtl reference set. 																																																																																																																																																																												
; 85 of the 171 were available as grafted trees in the year 2008 and have been re-established in a clonal archive at SIFG. 																																																																																																																																																																												
; SSR data for the NZPR, most PtTX, PtRIP, PtSIFG, RPtest, & SsrPt markers were generated during 2006 & 2007 using the set of re-grafted 85 progeny.  Some PtTX data were generated from the IFG publically distributed progeny set of 102 samples. 																																																																																																																																																																												
; Sample 14_2736 (IFG#117) was excluded from JoinMap analysis because of excessive missing data (398 out of 458 loci).																																																																																																																																																																												
; To provide input for the S.DiFazio perl script genojoin.pl the GeneMapper data for SSR makers were re-coded and error checked with a modified version of the S. DeFazio perl script genomap.pl.																																																																																																			
; Archival IFG data in 1,2,3,4,5,8,9,0,- format was manually recoded to a A,B,C,D,N,M format required for genojoin.pl input.
; All archival IFG genotypes, where only one allele was recorded when two different alleles were expected, e.g. -1, were changed to missing (--) after genojoin.pl recoding.																																																																																																			
; Similarly, all instances of l- were recoded to ll, n- to nn, and a-, b-, & -c were recoded to --, based on the state of archival IFG genotype codes.																																																																																																			
; Markers listed by Eckert et al. 2009 were renamed according to their original description by Cato et al. 2001: estPira_FRE79S_a = PrE79, estPira_FRCHS1A_a = PrCHS1. 																																																																																																																																																																												
; Marker estPtUOU-lp2 in the qtl segregation data was renamed PtIPST_pLP2 to sync with same marker in base pop.																																																																																																																																																																												
; Marker estSUOU_APX in the original qtl segregation data was renamed to PstASU_APX to sync with same marker in base pop, and with literature. 																																																																																																																																																																												
; Marker atubulin-F1R1A in the qtl segregation data was renamed to PtIFG_F1AR1-(tubln) to sync with same marker in base pop (marker excluded from final mapping).																																																																																																																																																																												
; Marker PtIFG_616_1 in the qtl segregation data was renamed to PtIFG_616 to sync with base marker PtIFG_616_b, which was also renamed to sync. 																																																																																																																																																																												
; Marker PtIFG_669_A in the qtl segregation data was renamed to PtIFG_669 to sync with base marker PtIFG_669_b, which was also renamed to sync. 																																																																																																																																																																												
; Additional name changes may have been made to allow full reconcilliation with marker names as originally published.																																																																																																																																																																												
; Clone IDs originally used a hyphen instead of an underscore.  Substitution was made here to avoid data corruption by the Microsoft Excel program, which will automatically convert some of the ID data into date-formated data. 																																																																																																																																																																												
; IFG sample ID	.	23	60	55	63	53	51	66	44	62	43	59	54	22	58	21	61	47	64	46	20	50	49	65	57	48	45	56	52	69	71	75	42	79	41	40	81	70	74	67	80	68	72	78	82	76	77	73	88	102	96	19	83	18	104	87	39	100	37	85	91	98	84	97	17	38	16	89	95	94	15	36	99	93	90	103	86	14	92	101	116	35	114	127	120	119	126	13	122	110	125	124	123	113	12	115	11	34	121	10	118	128	111	33	9	117	109	107	106	112	105	32	108	7	134	6	142	135	143	133	29	146	129	31	130	145	139	138	131	137	8	30	140	136	141	144	132	28	3	155	152	24	2	147	1	169	162	159	160	163	166	153	158	157	27	26	25	149	150	164	148	154	151	170	156	161	167	171	168	5	4	165
; SIFG sample ID 	.	n/a	n/a	n/a	n/a	n/a	n/a	Qtl_01	n/a	n/a	Qtl_02	Qtl_03	n/a	n/a	n/a	n/a	n/a	n/a	n/a	n/a	n/a	n/a	n/a	n/a	Qtl_04	n/a	n/a	n/a	n/a	n/a	n/a	n/a	n/a	n/a	Qtl_05	n/a	n/a	n/a	n/a	n/a	n/a	n/a	n/a	n/a	n/a	n/a	Qtl_06	n/a	n/a	n/a	n/a	n/a	n/a	n/a	n/a	n/a	Qtl_07	n/a	n/a	Qtl_08	n/a	n/a	n/a	Qtl_09	Qtl_10	n/a	n/a	Qtl_11	n/a	Qtl_12	Qtl_13	n/a	Qtl_14	n/a	n/a	n/a	Qtl_15	Qtl_16	n/a	n/a	n/a	n/a	n/a	n/a	Qtl_17	n/a	Qtl_18	n/a	Qtl_19	Qtl_20	n/a	n/a	n/a	n/a	Qtl_21	Qtl_22	Qtl_23	Qtl_24	n/a	Qtl_25	Qtl_26	Qtl_27	Qtl_28	n/a	Qtl_29	n/a	n/a	Qtl_30	Qtl_31	Qtl_32	n/a	Qtl_33	Qtl_34	Qtl_36	n/a	Qtl_35	Qtl_37	Qtl_38	Qtl_39	Qtl_40	Qtl_41	Qtl_42	Qtl_43	n/a	Qtl_44	Qtl_45	Qtl_46	Qtl_47	Qtl_48	Qtl_49	Qtl_50	Qtl_51	Qtl_52	Qtl_53	Qtl_54	Qtl_55	n/a	n/a	Qtl_56	Qtl_59	Qtl_60	Qtl_61	Qtl_57	Qtl_62	Qtl_58	Qtl_63	n/a	n/a	Qtl_64	Qtl_65	Qtl_66	n/a	Qtl_67	Qtl_68	Qtl_69	Qtl_70	Qtl_71	Qtl_72	Qtl_73	Qtl_74	Qtl_75	Qtl_76	Qtl_77	Qtl_78	Qtl_79	Qtl_80	Qtl_81	Qtl_82	Qtl_83	n/a	Qtl_84	Qtl_85
; clone ID	.	11_099	11_111	11_1140	11_1152	11_1156	11_1285	11_1304	11_1347	11_144	11_1446	11_1447	11_176	11_274	11_301	11_318	11_333	11_527	11_578	11_591	11_605	11_633	11_640	11_68	11_738	11_805	11_816	11_870	11_885	12_1280	12_1450	12_1595	12_1603	12_1604	12_1611	12_1828	12_1859	12_1893	12_1914	12_1947	12_1965	12_1967	12_1972	12_1981	12_1987	12_1988	12_2021	12_2104	13_3994	13_4029	13_4089	13_4121	13_4123	13_4186	13_4277	13_4289	13_4305	13_4331	13_4343	13_4378	13_4424	13_4459	13_4503	13_4568	13_4590	13_4607	13_4692	13_4732	13_4748	13_4885	13_4888	13_4892	13_4918	13_4920	13_4949	13_5036	13_5052	13_5101	13_5124	13_5145	14_1504	14_1540	14_1579	14_1632	14_1843	14_1866	14_1868	14_1894	14_1916	14_1922	14_1990	14_2003	14_2013	14_2067	14_2089	14_2094	14_2287	14_2289	14_2291	14_2316	14_2346	14_2347	14_2618	14_2626	14_2727	14_2736	14_2737	14_2797	14_2841	14_2903	14_2948	14_3005	14_3018	21_1035	21_1053	21_1067	21_1152	21_1181	21_1195	21_1271	21_1315	21_156	21_349	21_391	21_412	21_445	21_47	21_471	21_485	21_486	21_54	21_541	21_817	21_902	21_92	21_924	21_997	22_101	22_1013	22_1017	22_1098	22_1121	22_1123	22_1228	22_1261	22_1289	22_1307	22_1327	22_1335	22_136	22_167	22_192	22_203	22_207	22_269	22_392	22_394	22_416	22_425	22_456	22_473	22_543	22_549	22_564	22_582	22_628	22_735	22_824	22_846	22_868	22_880	22_933
; parent clone IDs in cross = 	<6-1031 x 8-1070>																																																																																																																																																																											
estPmaLU_SB12_a	<nnxnp>	--	--	nn	pn	--	--	pn	pn	nn	nn	pn	nn	--	pn	nn	pn	nn	nn	pn	pn	--	--	pn	pn	--	nn	pn	pn	--	--	--	--	pn	--	--	pn	--	nn	nn	nn	--	nn	--	nn	--	--	pn	nn	--	--	pn	--	--	--	--	--	--	nn	pn	pn	--	--	--	nn	--	nn	nn	--	--	--	pn	--	--	nn	--	pn	nn	pn	--	--	nn	--	--	--	--	--	--	--	--	--	--	--	--	pn	--	pn	--	--	--	--	--	--	--	--	--	--	--	--	--	--	--	--	--	--	pn	--	--	--	--	--	--	--	--	--	--	--	--	--	--	--	pn	--	--	--	--	--	--	--	--	--	--	pn	--	--	--	--	--	--	--	--	--	--	--	pn	nn	nn	--	--	--	--	--	--	--	--	--	--	--	--	nn	nn	--
estPmaLU_SB32_a	<nnxnp>	nn	--	nn	nn	--	pn	nn	nn	pn	nn	pn	nn	nn	nn	nn	pn	pn	pn	nn	pn	--	--	pn	nn	--	nn	pn	nn	nn	pn	nn	nn	nn	pn	pn	pn	pn	pn	nn	pn	nn	nn	pn	nn	nn	nn	pn	pn	--	--	nn	nn	nn	--	pn	nn	--	nn	nn	pn	--	nn	--	nn	nn	nn	nn	nn	pn	pn	pn	--	nn	pn	--	nn	nn	pn	--	--	nn	--	--	--	--	--	nn	--	--	--	--	--	--	nn	--	nn	pn	--	nn	--	--	--	pn	nn	--	--	--	--	--	--	pn	--	pn	--	nn	--	--	--	--	nn	--	--	--	--	--	--	--	--	--	pn	pn	--	--	--	--	--	nn	pn	--	--	pn	nn	--	--	--	--	--	--	--	--	--	--	--	nn	pn	pn	--	--	--	--	--	--	--	--	--	--	--	--	nn	pn	--
estPmaLU_SB41_a	<nnxnp>	nn	nn	pn	nn	--	pn	nn	nn	nn	nn	nn	pn	pn	nn	pn	pn	--	pn	--	pn	--	--	nn	--	--	--	nn	pn	nn	pn	pn	nn	nn	nn	pn	nn	nn	nn	nn	--	pn	--	pn	nn	pn	pn	pn	pn	--	--	pn	pn	nn	--	nn	--	--	pn	nn	pn	--	pn	--	nn	--	pn	nn	pn	nn	nn	pn	--	pn	nn	--	nn	pn	nn	--	--	pn	--	--	--	--	--	pn	--	--	--	--	--	--	nn	--	nn	pn	--	nn	--	--	--	pn	nn	--	--	--	--	--	--	nn	--	nn	--	nn	--	--	--	--	pn	--	--	--	--	--	--	--	--	--	pn	pn	--	--	--	--	--	pn	nn	--	--	--	pn	--	--	--	--	--	--	--	--	--	--	--	pn	pn	--	--	--	--	--	--	--	--	--	--	--	--	--	nn	pn	--
estPpINR_RN01G04_a	<lmxll>	ml	ll	ll	ml	--	ll	ml	ll	ml	ml	ll	ll	ll	ll	ml	ll	ll	ml	ll	ll	--	--	ll	ll	--	ll	ml	ll	ll	ml	ll	ml	ll	ml	ml	ml	ll	ll	ll	ll	ml	ll	ll	ll	ml	ml	ml	ml	--	--	ll	ml	ll	--	ml	ml	--	ml	ll	ml	--	ll	--	ml	ml	ll	ml	ml	ml	--	ll	--	ll	ll	--	ll	ll	ll	--	--	ml	--	--	--	--	--	ll	--	--	--	--	--	--	ml	--	ml	ml	--	ml	--	--	--	ml	ml	--	--	--	--	--	--	ml	--	ml	--	ll	--	--	--	--	ml	--	--	--	--	--	--	--	--	--	ml	--	--	--	--	--	--	ml	ll	--	--	ll	ll	--	ml	--	--	--	--	--	--	--	--	--	ml	ll	ml	--	--	--	--	--	--	--	--	--	--	--	--	ml	ml	--
estPtIFG_149_a	<lmxll>	ll	ml	ml	ll	ll	ml	ll	ml	ml	ll	ml	ml	ml	--	ml	ll	--	ll	--	ll	ml	ll	ll	ml	ml	ll	ll	ml	ml	--	--	--	ml	--	ml	ml	ll	ll	ml	ml	ml	--	ml	ml	ml	ml	ml	ml	--	--	ml	ll	ml	--	ll	ll	--	ml	ll	ml	--	--	--	ml	--	ml	ll	--	--	--	ml	--	ml	ml	--	ml	ll	ll	--	--	ml	--	--	--	--	--	ll	--	--	--	--	--	--	ll	--	ll	ll	--	ll	--	--	--	--	ll	--	--	--	--	--	--	ml	--	--	--	ll	--	--	--	--	ll	--	--	--	--	--	--	--	--	--	ll	ll	--	--	--	--	--	ll	ml	--	--	ml	ml	--	--	--	--	--	--	--	--	--	--	--	ml	ml	ll	--	--	--	--	--	--	--	--	--	--	--	--	ml	ll	--
estPtIFG_1576_a	<lmxll>	ml	ml	ml	ml	ll	ll	ll	ll	ll	ml	ll	ll	ml	ll	ml	ll	--	ll	ml	ml	ll	ml	ml	ml	ll	ll	ll	ml	ml	--	ll	ml	ll	ml	ml	ll	ml	ml	ml	ll	ll	ll	ll	ll	ll	ll	ml	ml	--	--	ll	ml	ll	--	ll	ll	--	ll	ml	--	--	ml	--	--	ml	ml	ll	ll	ml	ml	ml	--	ll	ll	--	ml	ml	ml	--	--	ml	--	--	--	--	--	ml	--	--	--	--	--	--	ll	--	ll	ll	--	ll	--	--	--	ml	ml	--	--	--	--	--	--	ml	--	--	--	--	--	--	--	--	ml	--	--	--	--	--	--	--	--	--	ll	ml	--	--	--	--	--	ll	ml	--	--	ll	ll	--	ml	--	--	--	--	--	--	--	--	--	ll	ll	ll	--	--	--	--	--	--	--	--	--	--	--	--	ml	ll	--
estPtIFG_1950_a	<efxeg>	fe	ee	ge	fg	fg	ge	fg	fg	fe	ee	fe	ee	--	ee	ge	fg	--	fg	ee	fg	fg	fe	fg	--	fg	fe	fg	ee	fg	--	ee	fg	fe	fe	fg	--	ge	ge	ge	fe	ee	ee	fe	ge	ge	fg	ee	fe	--	--	fg	ge	ee	--	fg	fe	--	ge	ge	fe	--	ee	--	fg	fe	ge	--	fe	ee	ge	ee	--	ge	ge	--	fg	fg	ge	--	--	fg	--	--	--	--	--	ge	--	--	--	--	--	--	fe	--	ee	ge	--	fg	--	--	--	ge	ge	--	--	--	--	--	--	ge	--	--	--	ee	--	--	--	--	ge	--	--	fg	--	--	--	--	--	--	--	fe	--	--	--	--	--	ge	ee	--	--	fg	fg	--	--	--	--	--	--	--	--	--	--	--	ee	fg	fg	--	--	--	--	--	--	--	--	--	--	--	--	fg	ee	--
estPtIFG_1956_a	<nnxnp>	nn	pn	pn	nn	pn	nn	pn	pn	pn	nn	pn	nn	nn	nn	nn	nn	--	pn	pn	pn	nn	nn	nn	--	pn	pn	pn	pn	pn	--	pn	nn	pn	pn	pn	nn	pn	nn	nn	nn	pn	nn	nn	pn	nn	nn	pn	nn	--	--	nn	pn	pn	--	nn	nn	--	nn	nn	--	--	pn	--	nn	pn	pn	nn	--	--	nn	pn	--	--	--	--	nn	pn	--	--	--	nn	--	--	--	--	--	pn	--	--	--	--	--	--	nn	--	nn	nn	--	nn	--	--	--	pn	pn	--	--	--	--	--	--	nn	--	--	--	pn	--	--	--	--	pn	--	--	--	--	--	--	--	--	--	nn	pn	--	--	--	--	--	pn	pn	--	--	pn	pn	--	--	--	--	--	--	--	--	--	--	--	nn	pn	pn	--	--	--	--	--	--	--	--	--	--	--	--	--	pn	--
estPtIFG_2166_a	<lmxll>	ml	ml	ml	ll	--	ll	ll	ml	--	ml	ml	ml	ml	ml	--	--	--	ml	--	ml	--	ml	ll	ml	ml	ll	--	ml	ll	--	ml	ml	ll	ml	ml	ml	--	--	ml	ll	ml	ml	ll	ll	ml	--	--	ll	--	--	ml	ml	ll	--	ml	ml	--	ll	ml	ll	--	ml	--	--	ll	--	ml	ll	--	--	ml	--	ml	ml	--	ll	--	--	--	--	ml	--	--	--	--	--	--	--	--	--	--	--	--	--	--	--	--	--	--	--	--	--	--	--	--	--	--	--	--	--	ml	--	--	--	--	--	--	--	--	--	--	--	ll	--	--	--	--	--	--	--	ll	--	--	--	--	--	--	--	--	--	--	--	--	--	--	--	--	--	--	--	--	--	--	--	ml	--	--	--	--	--	--	--	--	--	--	--	--	--	--	--	--
estPtIFG_2290_a	<lmxll>	ll	ll	ll	ll	lm	ll	lm	lm	lm	ll	ll	ll	ll	ll	ll	lm	--	ll	ll	ll	ll	lm	ll	lm	lm	lm	lm	lm	lm	--	ll	lm	ll	lm	--	ll	ll	ll	ll	lm	ll	ll	ll	ll	ll	ll	lm	ll	--	--	lm	ll	ll	--	ll	ll	--	lm	lm	--	--	ll	--	ll	lm	lm	ll	--	--	ll	lm	--	--	lm	--	ll	ll	--	--	--	ll	--	--	--	--	--	lm	--	--	--	--	--	--	lm	--	lm	lm	--	lm	--	--	--	ll	ll	--	--	--	--	--	--	lm	--	lm	--	lm	--	--	--	--	lm	--	--	--	--	--	--	--	--	--	lm	ll	--	--	--	--	--	lm	lm	--	--	lm	lm	--	--	--	--	--	--	--	--	--	--	--	lm	ll	lm	--	--	--	--	--	--	--	--	--	--	--	--	ll	lm	--
estPtIFG_2358_a	<nnxnp>	np	np	np	nn	nn	nn	nn	nn	np	np	nn	np	nn	nn	--	nn	np	np	nn	nn	nn	nn	nn	nn	nn	np	nn	nn	np	--	nn	np	nn	np	nn	np	nn	nn	np	nn	nn	np	np	--	np	nn	nn	np	--	--	nn	nn	np	--	np	np	--	np	nn	nn	--	np	--	np	np	np	np	nn	nn	nn	nn	--	nn	np	--	nn	np	nn	--	--	np	--	--	--	--	--	np	--	--	--	--	--	--	nn	--	nn	np	--	nn	--	--	--	nn	nn	--	--	--	--	--	--	nn	--	nn	--	np	--	--	--	--	nn	--	--	nn	--	--	--	--	--	--	np	nn	--	--	--	--	--	np	np	--	--	np	nn	--	np	--	--	--	--	--	--	--	--	--	nn	np	np	--	--	--	--	--	--	--	--	--	--	--	--	np	np	--
estPtIFG_2615_a	<lmxll>	--	ll	--	ll	ll	--	ll	ll	ml	ll	ll	ml	--	ml	ll	ml	--	--	ml	ll	ll	--	ml	--	--	ml	--	ml	ll	--	ll	ll	ml	ll	ll	ll	ml	ml	ml	ml	ml	ll	ml	ml	ll	ll	ll	ll	--	--	ml	ll	ll	--	ll	--	--	ll	ll	ll	--	ml	--	ml	ml	ml	ll	ll	ll	ll	ml	--	ml	--	--	ml	ml	ll	--	--	ll	--	--	--	--	--	ll	--	--	--	--	--	--	ml	--	--	--	--	--	--	--	--	--	ll	--	--	--	--	--	--	--	--	ll	--	ml	--	--	--	--	ml	--	--	ml	--	--	--	--	--	--	ml	ll	--	--	--	--	--	ll	ll	--	--	ml	ll	--	ml	--	--	--	--	--	--	--	--	--	ll	--	--	--	--	--	--	--	--	--	--	--	--	--	--	ll	ml	--
estPtIFG_2781_a	<nnxnp>	np	nn	nn	np	nn	np	nn	nn	nn	nn	nn	--	np	nn	np	np	--	np	np	np	nn	np	nn	nn	nn	nn	nn	nn	np	np	np	nn	np	nn	np	nn	--	np	np	nn	nn	nn	np	nn	np	np	nn	np	--	--	nn	np	nn	--	np	np	--	np	nn	nn	--	np	--	np	np	nn	np	nn	np	nn	np	--	np	np	--	nn	np	np	--	--	nn	--	--	--	--	--	nn	--	--	--	--	--	--	nn	--	nn	nn	--	np	--	--	--	np	np	--	--	--	--	--	--	nn	--	np	--	nn	--	--	--	--	nn	--	--	--	--	--	--	--	--	--	np	nn	--	--	--	--	--	nn	np	--	--	nn	nn	--	nn	--	--	--	--	--	--	--	--	--	np	nn	np	--	--	--	--	--	--	--	--	--	--	--	--	np	np	--
estPtIFG_4CL_a	<lmxll>	ll	--	lm	lm	--	lm	ll	lm	lm	--	lm	ll	ll	ll	lm	lm	ll	ll	lm	lm	--	--	ll	ll	--	lm	lm	ll	ll	lm	lm	lm	ll	ll	ll	lm	--	ll	ll	lm	lm	lm	ll	lm	ll	lm	lm	ll	--	--	ll	lm	lm	--	lm	ll	--	ll	lm	lm	--	lm	--	ll	lm	lm	ll	ll	lm	ll	lm	--	ll	ll	--	ll	lm	ll	--	--	lm	--	--	--	--	--	ll	--	--	--	--	--	--	ll	--	ll	lm	--	ll	--	--	--	lm	ll	--	--	--	--	--	--	lm	--	ll	--	ll	--	--	--	--	lm	--	--	--	--	--	--	--	--	--	ll	ll	--	--	--	--	--	lm	lm	--	--	ll	ll	--	ll	--	--	--	--	--	--	--	--	--	lm	ll	ll	--	--	--	--	--	--	--	--	--	--	--	--	ll	lm	--
estPtIFG_500_a	<nnxnp>	nn	pn	nn	nn	pn	nn	--	nn	pn	pn	pn	pn	pn	pn	pn	nn	--	nn	pn	nn	nn	pn	nn	pn	pn	nn	pn	nn	--	--	pn	nn	pn	nn	nn	nn	--	nn	--	nn	nn	nn	nn	nn	pn	pn	nn	pn	--	--	pn	nn	nn	--	nn	nn	--	pn	pn	nn	--	nn	--	nn	pn	pn	nn	pn	nn	nn	pn	--	--	--	--	nn	nn	nn	--	--	pn	--	--	--	--	--	nn	--	--	--	--	--	--	nn	--	pn	pn	--	nn	--	--	--	pn	pn	--	--	--	--	--	--	pn	--	nn	--	--	--	--	--	--	pn	--	--	nn	--	--	--	--	--	--	nn	nn	--	--	--	--	--	pn	nn	--	--	pn	pn	--	pn	--	--	--	--	--	--	--	--	--	pn	nn	nn	--	--	--	--	--	--	--	--	--	--	--	--	nn	nn	--
estPtIFG_674_a	<nnxnp>	nn	nn	pn	--	nn	pn	pn	nn	--	nn	--	--	pn	nn	nn	--	nn	--	nn	pn	nn	nn	nn	nn	pn	nn	nn	nn	nn	--	nn	nn	pn	nn	nn	pn	pn	nn	nn	pn	pn	--	pn	pn	nn	nn	nn	pn	--	--	pn	--	nn	--	nn	--	--	pn	nn	nn	--	pn	--	pn	nn	pn	nn	pn	pn	pn	nn	--	pn	nn	--	pn	pn	nn	--	--	--	--	--	--	--	--	pn	--	--	--	--	--	--	pn	--	pn	nn	--	nn	--	--	--	pn	nn	--	--	--	--	--	--	pn	--	pn	--	pn	--	--	--	--	--	--	--	--	--	--	--	--	--	--	nn	pn	--	--	--	--	--	pn	nn	--	--	--	nn	--	--	--	--	--	--	--	--	--	--	--	nn	nn	pn	--	--	--	--	--	--	--	--	--	--	--	--	pn	nn	--
estPtIFG_739_a	<lmxll>	ll	ll	lm	lm	lm	ll	lm	lm	lm	ll	ll	lm	lm	ll	ll	lm	--	ll	ll	lm	lm	lm	lm	ll	lm	lm	lm	ll	lm	--	ll	lm	lm	lm	lm	--	ll	ll	ll	lm	lm	lm	lm	ll	ll	lm	ll	lm	--	--	lm	lm	ll	--	lm	lm	--	ll	--	lm	--	ll	--	lm	ll	lm	ll	lm	ll	ll	ll	--	ll	ll	--	lm	lm	ll	--	--	ll	--	--	--	--	--	ll	--	--	--	--	--	--	lm	--	ll	ll	--	lm	--	--	--	ll	ll	--	--	--	--	--	--	ll	--	ll	--	ll	--	--	--	--	ll	--	--	lm	--	--	--	--	--	--	lm	lm	--	--	--	--	--	ll	ll	--	--	lm	lm	--	ll	--	--	--	--	--	--	--	--	--	ll	lm	lm	--	--	--	--	--	--	--	--	--	--	--	--	ll	ll	--
estPtIFG_8415_a	<nnxnp>	np	np	--	nn	np	nn	np	np	nn	np	np	nn	np	nn	np	--	--	nn	--	nn	np	np	nn	np	--	--	np	nn	np	--	nn	--	np	np	np	np	nn	nn	np	nn	nn	nn	nn	nn	np	np	nn	--	--	--	np	nn	nn	--	nn	nn	--	--	np	nn	--	nn	--	nn	np	nn	nn	np	nn	--	nn	--	np	np	--	np	np	nn	--	--	np	--	--	--	--	--	np	--	--	--	--	--	--	np	--	np	np	--	nn	--	--	--	--	np	--	--	--	--	--	--	nn	--	--	--	nn	--	--	--	--	np	--	--	nn	--	--	--	--	--	--	nn	nn	--	--	--	--	--	np	np	--	--	np	np	--	--	--	--	--	--	--	--	--	--	--	--	np	nn	--	--	--	--	--	--	--	--	--	--	--	--	nn	nn	--
estPtIFG_8429_a	<lmxll>	ll	lm	ll	lm	ll	ll	ll	lm	ll	ll	lm	lm	lm	lm	ll	ll	--	lm	lm	lm	ll	lm	ll	lm	ll	lm	ll	ll	ll	--	ll	lm	ll	lm	ll	lm	ll	ll	lm	ll	lm	lm	lm	ll	lm	ll	ll	ll	--	--	lm	lm	ll	--	lm	ll	--	ll	ll	lm	--	lm	--	ll	ll	ll	lm	lm	lm	ll	lm	--	lm	lm	--	--	ll	ll	--	--	lm	--	--	--	--	--	ll	--	--	--	--	--	--	lm	--	lm	ll	--	lm	--	--	--	lm	ll	--	--	--	--	--	--	lm	--	ll	--	ll	--	--	--	--	lm	--	--	ll	--	--	--	--	--	--	ll	ll	--	--	--	--	--	lm	ll	--	--	lm	lm	--	lm	--	--	--	--	--	--	--	--	--	lm	lm	lm	--	--	--	--	--	--	--	--	--	--	--	--	lm	ll	--
estPtIFG_8569_a	<nnxnp>	nn	nn	pn	nn	pn	pn	pn	pn	pn	nn	nn	pn	nn	pn	pn	pn	pn	nn	pn	pn	pn	pn	pn	pn	pn	nn	nn	pn	nn	--	pn	nn	nn	pn	pn	pn	nn	nn	nn	pn	nn	pn	pn	nn	pn	pn	nn	nn	--	--	pn	pn	--	--	nn	nn	--	nn	pn	pn	--	pn	--	nn	nn	pn	nn	nn	nn	pn	pn	--	pn	nn	--	pn	nn	pn	--	--	pn	--	--	--	--	--	pn	--	--	--	--	--	--	pn	--	pn	nn	--	nn	--	--	--	nn	pn	--	--	--	--	--	--	pn	--	--	--	nn	--	--	--	--	nn	--	--	nn	--	--	--	--	--	--	nn	nn	--	--	--	--	--	nn	nn	--	--	pn	--	--	pn	--	--	--	--	--	--	--	--	--	pn	nn	nn	--	--	--	--	--	--	--	--	--	--	--	--	nn	nn	--
estPtIFG_8580_a	<lmxll>	ll	ml	ml	ll	ll	ll	ml	ml	ml	ll	ml	ll	ml	ml	ml	ml	ml	ml	ll	ml	ll	ll	ml	ml	ll	ml	ll	ml	ml	--	ml	ml	ml	ml	ll	ml	ll	ml	ml	ll	ml	ll	ll	ll	ll	ll	ll	ll	--	--	ml	ml	ll	--	ll	ml	--	ll	ll	ll	--	ll	--	ll	ml	ll	ml	ll	ll	ml	ml	--	ll	ml	--	ll	ml	ml	--	--	ll	--	--	--	--	--	ll	--	--	--	--	--	--	ml	--	ml	ll	--	ml	--	--	--	ll	ml	--	--	--	--	--	--	ml	--	ll	--	ll	--	--	--	--	ml	--	--	ml	--	--	--	--	--	--	ml	ml	--	--	--	--	--	ll	ll	--	--	ll	ll	--	ml	--	--	--	--	--	--	--	--	--	ml	ml	ll	--	--	--	--	--	--	--	--	--	--	--	--	ll	ll	--
estPtIFG_8612_a	<lmxll>	ll	ml	ml	ll	ml	ll	ml	ll	ll	ml	ml	ml	ll	ll	--	ll	--	ml	ml	ml	ll	ll	ll	ml	ml	ml	ll	ll	ml	--	ml	--	ll	ml	ll	ml	ll	ll	ml	ll	ll	ll	ml	ml	ml	ll	ml	ll	--	--	ll	ll	ml	--	ll	ml	--	ml	ml	ll	--	ml	--	ll	ll	ll	ml	ll	ll	ll	ml	--	ll	ll	--	ll	ll	ml	--	--	ml	--	--	--	--	--	ml	--	--	--	--	--	--	ll	--	ml	ml	--	ml	--	--	--	ll	ml	--	--	--	--	--	--	ml	--	ll	--	ml	--	--	--	--	ll	--	--	ml	--	--	--	--	--	--	ll	ml	--	--	--	--	--	ml	ll	--	--	ll	ml	--	ll	--	--	--	--	--	--	--	--	--	ml	ll	ml	--	--	--	--	--	--	--	--	--	--	--	--	ml	ll	--
estPtIFG_8647_a	<nnxnp>	nn	nn	np	nn	nn	np	np	nn	np	nn	nn	np	nn	nn	np	nn	np	np	nn	nn	nn	nn	nn	nn	np	np	nn	nn	np	--	nn	np	np	np	nn	np	np	np	np	np	nn	np	np	np	np	nn	nn	nn	--	--	nn	nn	nn	--	np	nn	--	np	nn	nn	--	nn	--	np	np	--	np	nn	nn	nn	nn	--	np	np	--	nn	np	np	--	--	np	--	--	--	--	--	nn	--	--	--	--	--	--	nn	--	nn	nn	--	nn	--	--	--	nn	np	--	--	--	--	--	--	np	--	--	--	nn	--	--	--	--	nn	--	--	nn	--	--	--	--	--	--	--	nn	--	--	--	--	--	np	np	--	--	nn	nn	--	nn	--	--	--	--	--	--	--	--	--	nn	np	np	--	--	--	--	--	--	--	--	--	--	--	--	np	np	--
estPtIFG_8702_a	<abxcd>	db	ca	da	ca	ca	cb	ca	ca	--	--	db	da	da	cb	cb	--	--	cb	--	cb	ca	ca	da	db	ca	cb	da	db	db	--	cb	ca	ca	da	ca	da	db	cb	cb	cb	da	da	da	db	db	ca	cb	ca	--	--	da	da	db	--	ca	db	--	--	cb	da	--	da	--	da	db	ca	cb	db	cb	cb	cb	--	db	db	--	ca	db	cb	--	--	--	--	--	--	--	--	--	--	--	--	--	--	--	da	--	db	cb	--	ca	--	--	--	db	db	--	--	--	--	--	--	--	--	--	--	cb	--	--	--	--	--	--	--	ca	--	--	--	--	--	--	da	ca	--	--	--	--	--	--	db	--	--	da	--	--	cb	--	--	--	--	--	--	--	--	--	cb	--	--	--	--	--	--	--	--	--	--	--	--	--	--	cb	cb	--
estPtIFG_8725_a	<nnxnp>	nn	nn	pn	nn	nn	pn	nn	nn	pn	nn	nn	pn	nn	pn	nn	pn	--	--	--	nn	nn	nn	pn	pn	pn	--	nn	pn	nn	--	pn	nn	nn	nn	nn	nn	pn	pn	nn	nn	pn	pn	nn	pn	pn	nn	pn	pn	--	--	nn	nn	pn	--	pn	pn	--	pn	nn	pn	--	pn	--	pn	nn	pn	pn	nn	pn	nn	pn	--	nn	nn	--	nn	nn	pn	--	--	pn	--	--	--	--	--	nn	--	--	--	--	--	--	nn	--	nn	nn	--	nn	--	--	--	pn	nn	--	--	--	--	--	--	pn	--	pn	--	pn	--	--	--	--	nn	--	--	pn	--	--	--	--	--	--	pn	pn	--	--	--	--	--	nn	nn	--	--	nn	pn	--	nn	--	--	--	--	--	--	--	--	--	pn	nn	pn	--	--	--	--	--	--	--	--	--	--	--	--	nn	pn	--
estPtIFG_8738_a	<nnxnp>	nn	nn	np	nn	nn	nn	nn	np	np	nn	np	--	nn	nn	np	np	--	np	--	nn	nn	np	nn	np	nn	--	np	np	np	--	nn	nn	np	nn	np	np	nn	nn	nn	np	np	np	np	nn	np	nn	nn	nn	--	--	nn	np	nn	--	np	np	--	nn	np	nn	--	np	--	nn	np	np	np	nn	np	nn	nn	--	nn	nn	--	np	nn	np	--	--	nn	--	--	--	--	--	nn	--	--	--	--	--	--	nn	--	np	np	--	np	--	--	--	np	nn	--	--	--	--	--	--	np	--	--	--	np	--	--	--	--	np	--	--	--	--	--	--	--	--	--	np	nn	--	--	--	--	--	np	np	--	--	nn	np	--	--	--	--	--	--	--	--	--	--	--	nn	nn	np	--	--	--	--	--	--	--	--	--	--	--	--	np	nn	--
estPtIFG_8781_a	<lmxll>	lm	lm	lm	ll	lm	lm	ll	ll	lm	ll	lm	ll	ll	ll	lm	ll	lm	ll	lm	lm	lm	ll	lm	lm	lm	lm	lm	ll	lm	--	lm	ll	ll	ll	ll	lm	lm	ll	lm	ll	ll	ll	lm	ll	lm	ll	ll	ll	--	--	ll	lm	lm	--	ll	lm	--	ll	lm	lm	--	lm	--	ll	ll	ll	lm	ll	ll	lm	ll	--	lm	ll	--	ll	ll	lm	--	--	ll	--	--	--	--	--	lm	--	--	--	--	--	--	ll	--	ll	ll	--	ll	--	--	--	ll	ll	--	--	--	--	--	--	lm	--	ll	--	ll	--	--	--	--	ll	--	--	ll	--	--	--	--	--	--	ll	lm	--	--	--	--	--	lm	lm	--	--	ll	lm	--	lm	--	--	--	--	--	--	--	--	--	ll	ll	ll	--	--	--	--	--	--	--	--	--	--	--	--	ll	ll	--
estPtIFG_8837_a	<lmxll>	lm	ll	ll	ll	lm	ll	ll	ll	lm	lm	lm	ll	ll	ll	lm	lm	ll	ll	ll	lm	ll	ll	ll	lm	ll	ll	lm	ll	ll	--	lm	ll	ll	lm	ll	ll	lm	lm	ll	lm	ll	ll	lm	lm	lm	lm	lm	--	--	--	lm	lm	ll	--	ll	lm	--	lm	ll	ll	--	ll	--	ll	ll	--	--	--	ll	lm	ll	--	lm	--	--	ll	ll	lm	--	--	ll	--	--	--	--	--	ll	--	--	--	--	--	--	ll	--	lm	lm	--	lm	--	--	--	ll	ll	--	--	--	--	--	--	lm	--	--	--	lm	--	--	--	--	ll	--	--	lm	--	--	--	--	--	--	--	lm	--	--	--	--	--	lm	lm	--	--	ll	lm	--	--	--	--	--	--	--	--	--	--	--	ll	ll	ll	--	--	--	--	--	--	--	--	--	--	--	--	lm	ll	--
estPtIFG_893_a	<nnxnp>	nn	np	nn	nn	np	nn	nn	nn	np	np	nn	nn	np	nn	np	nn	--	--	--	nn	nn	np	nn	--	nn	np	np	np	nn	--	np	nn	np	--	nn	np	np	np	np	np	nn	np	np	nn	np	np	np	np	--	--	nn	--	nn	--	nn	nn	--	np	nn	np	--	np	--	np	nn	nn	nn	np	np	np	np	--	nn	nn	--	np	np	np	--	--	np	--	--	--	--	--	np	--	--	--	--	--	--	np	--	nn	np	--	nn	--	--	--	np	nn	--	--	--	--	--	--	np	--	--	--	np	--	--	--	--	nn	--	--	np	--	--	--	--	--	--	nn	nn	--	--	--	--	--	nn	nn	--	--	np	np	--	--	--	--	--	--	--	--	--	--	--	nn	np	np	--	--	--	--	--	--	--	--	--	--	--	--	np	np	--
estPtIFG_8939_a	<efxeg>	ge	fe	ge	ee	ge	fe	ge	ge	ee	ge	ee	--	ge	fg	fg	fg	--	fe	ge	ee	fe	fg	fe	fg	fe	ee	ee	fg	fg	--	ge	ge	fg	fe	fe	fe	fe	ee	ge	fe	fe	--	ee	fe	ge	fg	ee	fe	--	--	fg	ge	fg	--	fe	ee	--	ge	ge	fe	--	ge	--	fg	ge	ge	fg	ge	ee	fe	ee	--	ge	fe	--	ge	fg	fe	--	--	ge	--	--	--	--	--	fg	--	--	--	--	--	--	ge	--	fg	ee	--	fg	--	--	--	fe	ge	--	--	--	--	--	--	--	--	fe	--	fg	--	--	--	--	ge	--	--	ee	--	--	--	--	--	--	ee	ee	--	--	--	--	--	fg	--	--	--	fe	fg	--	ge	--	--	--	--	--	--	--	--	--	ge	fe	fe	--	--	--	--	--	--	--	--	--	--	--	--	ge	ee	--
estPtIFG_8972_a	<nnxnp>	nn	nn	--	nn	nn	pn	pn	nn	pn	nn	nn	pn	nn	nn	pn	nn	--	pn	nn	nn	nn	nn	nn	nn	pn	pn	nn	nn	pn	nn	nn	pn	pn	pn	nn	pn	--	pn	pn	pn	nn	pn	pn	pn	pn	nn	nn	nn	--	--	nn	nn	nn	--	pn	nn	--	pn	nn	nn	--	nn	--	pn	--	pn	pn	nn	nn	nn	nn	--	pn	pn	--	nn	pn	pn	--	--	pn	--	--	--	--	--	nn	--	--	--	--	--	--	nn	--	nn	nn	--	nn	--	--	--	nn	pn	--	--	--	--	--	--	pn	--	nn	--	nn	--	--	--	--	nn	--	--	--	--	--	--	--	--	--	pn	nn	--	--	--	--	--	pn	pn	--	--	nn	nn	--	pn	--	--	--	--	--	--	--	--	--	nn	pn	pn	--	--	--	--	--	--	--	--	--	--	--	--	pn	pn	--
estPtIFG_9008_a	<nnxnp>	nn	pn	pn	--	pn	nn	nn	pn	pn	nn	pn	--	pn	pn	pn	pn	--	nn	pn	nn	nn	pn	nn	pn	pn	pn	pn	nn	nn	--	nn	pn	nn	nn	nn	pn	pn	pn	nn	pn	nn	nn	pn	pn	pn	pn	pn	pn	--	--	pn	nn	nn	--	pn	nn	--	pn	nn	pn	--	nn	--	pn	pn	nn	nn	pn	pn	nn	nn	--	nn	pn	--	pn	pn	pn	--	--	nn	--	--	--	--	--	pn	--	--	--	--	--	--	nn	--	nn	pn	--	nn	--	--	--	nn	pn	--	--	--	--	--	--	nn	--	nn	--	pn	--	--	--	--	nn	--	--	--	--	--	--	--	--	--	pn	nn	--	--	--	--	--	nn	--	--	--	pn	pn	--	pn	--	--	--	--	--	--	--	--	--	nn	pn	pn	--	--	--	--	--	--	--	--	--	--	--	--	pn	nn	--
estPtIFG_9036_a	<lmxll>	ll	ml	ll	ml	ll	ml	ml	ml	ll	ll	ll	ml	ll	ll	ml	ml	--	ll	ll	ll	ll	ml	ml	ml	ll	ll	--	ml	ml	--	ml	ml	ll	ml	ml	ml	ll	ml	ll	ml	ml	ml	ll	ll	ll	ml	ml	ll	--	--	ml	ll	ml	--	ll	ml	--	ml	ml	ll	--	ml	--	ll	ll	ll	ml	ml	ml	ml	ml	--	ll	ll	--	ml	ml	ml	--	--	ml	--	--	--	--	--	ml	--	--	--	--	--	--	--	--	ll	ll	--	ml	--	--	--	ll	ll	--	--	--	--	--	--	ll	--	ll	--	ll	--	--	--	--	ll	--	--	ml	--	--	--	--	--	--	ml	ml	--	--	--	--	--	ll	--	--	--	--	ll	--	--	--	--	--	--	--	--	--	--	--	ll	ml	ll	--	--	--	--	--	--	--	--	--	--	--	--	ml	ll	--
estPtIFG_9053_a	<abxcd>	db	cb	cb	cb	ad	ac	ac	ad	ac	cb	db	ac	db	ac	ac	ad	cb	cb	db	cb	ac	db	cb	ac	ad	ac	cb	cb	db	--	ac	cb	ad	cb	ad	ad	db	db	ad	ac	ad	db	ac	ad	ad	ac	db	--	--	--	cb	db	ac	--	ad	ad	--	ac	db	ad	--	db	--	ad	db	db	ad	ac	db	ad	db	--	ad	ad	--	cb	ac	db	--	--	ad	--	--	--	--	--	db	--	--	--	--	--	--	cb	--	ac	ad	--	ac	--	--	--	cb	cb	--	--	--	--	--	--	db	--	--	--	ad	--	--	--	--	ad	--	--	ac	--	--	--	--	--	--	ac	db	--	--	--	--	--	ad	ac	--	--	ad	ac	--	cb	--	--	--	--	--	--	--	--	--	ad	ad	ad	--	--	--	--	--	--	--	--	--	--	--	--	db	ac	--
estPtIFG_9102_a	<nnxnp>	nn	nn	np	nn	np	np	nn	nn	nn	nn	nn	np	np	nn	nn	np	--	np	np	np	np	nn	nn	np	np	np	nn	np	nn	--	np	nn	nn	nn	np	nn	nn	nn	nn	np	np	nn	np	nn	nn	np	np	np	--	--	np	np	nn	--	nn	np	--	np	np	np	--	np	--	nn	nn	nn	nn	np	nn	nn	np	--	np	nn	--	nn	nn	nn	--	--	np	--	--	--	--	--	np	--	--	--	--	--	--	np	--	nn	np	--	nn	--	--	--	--	nn	--	--	--	--	--	--	nn	--	nn	--	np	--	--	--	--	np	--	--	np	--	--	--	--	--	--	np	np	--	--	--	--	--	np	--	--	--	np	np	--	nn	--	--	--	--	--	--	--	--	--	np	np	np	--	--	--	--	--	--	--	--	--	--	--	--	nn	np	--
estPtIFG_9113_a	<lmxll>	ll	ll	lm	ll	lm	lm	ll	ll	ll	lm	ll	ll	ll	lm	ll	ll	ll	ll	lm	ll	ll	lm	lm	lm	lm	lm	ll	lm	ll	--	lm	ll	lm	lm	lm	lm	ll	lm	lm	lm	lm	lm	ll	ll	lm	ll	ll	--	--	--	lm	ll	lm	--	ll	ll	--	ll	ll	ll	--	lm	--	ll	lm	--	--	lm	lm	lm	lm	--	lm	--	--	ll	lm	lm	--	--	lm	--	--	--	--	--	ll	--	--	--	--	--	--	lm	--	ll	ll	--	ll	--	--	--	ll	ll	--	--	--	--	--	--	ll	--	--	--	ll	--	--	--	--	ll	--	--	lm	--	--	--	--	--	--	--	ll	--	--	--	--	--	ll	lm	--	--	lm	ll	--	--	--	--	--	--	--	--	--	--	--	lm	ll	ll	--	--	--	--	--	--	--	--	--	--	--	--	ll	lm	--
estPtIFG_9151_a	<hkxhk>	hk	hh	kk	kk	hh	hk	hh	hk	kk	hk	kk	hk	hh	hh	kk	hk	hk	hh	kk	hk	hk	kk	hk	hh	kk	hk	kk	hk	hk	--	kk	kk	hk	hk	hk	hk	hk	hk	hk	kk	kk	hk	hk	hk	hk	hk	hk	hh	--	--	hk	kk	kk	--	kk	hk	--	hh	kk	hk	--	kk	--	hk	kk	kk	hk	hh	hk	hk	hk	--	kk	hk	--	hh	kk	hh	--	--	hk	--	--	--	--	--	hh	--	--	--	--	--	--	hk	--	hk	hk	--	hh	--	--	--	kk	hh	--	--	--	--	--	--	kk	--	--	--	--	--	--	--	--	hk	--	--	hh	--	--	--	--	--	--	hk	hk	--	--	--	--	--	hk	kk	--	--	hk	hh	--	hh	--	--	--	--	--	--	--	--	--	kk	hh	hk	--	--	--	--	--	--	--	--	--	--	--	--	--	kk	--
estPtIFG_9156_a	<lmxll>	ll	ml	ll	ml	ll	ml	ml	ll	ml	ll	ml	ml	ml	ll	ml	ml	ll	ll	ll	ll	ml	ml	ll	ml	ll	ml	ml	ml	ml	--	ml	ml	ml	ml	ll	ll	ll	ll	ll	ml	ll	ll	ml	ll	ml	ml	ll	ml	--	--	ml	ml	ml	--	ml	ll	--	ml	ml	ll	--	ll	--	ll	ml	ll	ml	ml	ml	ml	ml	--	ll	ml	--	ll	ll	ll	--	--	ll	--	--	--	--	--	ml	--	--	--	--	--	--	ml	--	ll	ll	--	--	--	--	--	ml	ll	--	--	--	--	--	--	--	--	--	--	--	--	--	--	--	ll	--	--	ml	--	--	--	--	--	--	ml	ll	--	--	--	--	--	ml	ml	--	--	ml	ml	--	ll	--	--	--	--	--	--	--	--	--	ll	ml	ll	--	--	--	--	--	--	--	--	--	--	--	--	ml	ml	--
estPtIFG_C4H-1_a	<lmxll>	lm	lm	lm	ll	--	ll	lm	ll	ll	lm	lm	ll	ll	ll	lm	ll	lm	lm	lm	lm	--	--	ll	lm	--	lm	ll	ll	lm	lm	lm	ll	ll	lm	ll	lm	ll	ll	lm	ll	ll	ll	lm	lm	lm	ll	lm	ll	--	--	ll	ll	lm	--	ll	lm	--	lm	lm	ll	--	lm	--	ll	ll	lm	--	ll	ll	ll	lm	--	ll	ll	--	ll	ll	lm	--	--	lm	--	--	--	--	--	lm	--	--	--	--	--	--	ll	--	ll	lm	--	lm	--	--	--	ll	lm	--	--	--	--	--	--	lm	--	ll	--	lm	--	--	--	--	ll	--	--	--	--	--	--	--	--	--	ll	lm	--	--	--	--	--	lm	ll	--	--	ll	lm	--	ll	--	--	--	--	--	--	--	--	--	lm	ll	lm	--	--	--	--	--	--	--	--	--	--	--	--	lm	ll	--
estPtIFG_C4H-2_a	<nnxnp>	np	np	np	nn	--	np	nn	nn	np	np	nn	nn	np	np	nn	np	np	nn	--	nn	--	--	nn	np	--	np	np	nn	nn	np	nn	nn	np	nn	np	nn	nn	nn	np	--	nn	nn	np	nn	nn	nn	np	--	--	--	np	np	np	--	--	nn	--	nn	--	np	--	np	--	np	np	np	nn	nn	np	np	nn	--	nn	np	--	--	nn	nn	--	--	nn	--	--	--	--	--	np	--	--	--	--	--	--	np	--	nn	np	--	nn	--	--	--	--	nn	--	--	--	--	--	--	--	--	--	--	nn	--	--	--	--	np	--	--	--	--	--	--	--	--	--	nn	np	--	--	--	--	--	nn	--	--	--	np	nn	--	--	--	--	--	--	--	--	--	--	--	--	np	nn	--	--	--	--	--	--	--	--	--	--	--	--	nn	np	--
estPtIFG_COMT-2_a	<hkxhk>	hk	kk	kk	hk	--	hk	kk	hk	hk	hh	hh	hk	hk	hk	kk	hk	hk	hh	hk	kk	--	--	hh	kk	--	hk	hk	kk	hk	hk	hk	hh	hk	hh	hh	kk	hk	hk	hk	hk	kk	hh	hk	hk	hh	hh	hh	hh	--	--	hh	hk	kk	--	hk	kk	--	hk	hk	hk	--	hk	--	hk	--	hk	hh	hk	hh	kk	hh	--	kk	kk	--	kk	--	hk	--	--	hk	--	--	--	--	--	hk	--	--	--	--	--	--	hk	--	kk	kk	--	kk	--	--	--	hh	kk	--	--	--	--	--	--	kk	--	kk	--	hh	--	--	--	--	kk	--	--	--	--	--	--	--	--	--	hk	hk	--	--	--	--	--	kk	kk	--	--	hk	hh	--	kk	--	--	--	--	--	--	--	--	--	hk	hk	hh	--	--	--	--	--	--	--	--	--	--	--	--	kk	hk	--
estPtIFG_SAHH_a	<hkxhk>	kk	hk	hk	hk	--	hh	hk	hk	kk	hk	hk	hh	hk	hh	hk	hk	hk	hk	hk	hk	--	--	hh	hh	--	hk	kk	hh	hh	--	hk	kk	hk	kk	kk	hk	hh	hk	hh	hh	hk	hk	hh	hh	hk	kk	hk	--	--	--	hk	hk	hh	--	hk	hk	--	kk	hk	kk	--	hk	--	hk	kk	hk	hk	kk	--	hk	hk	--	--	hh	--	hk	hk	--	--	--	kk	--	--	--	--	--	hh	--	--	--	--	--	--	kk	--	kk	kk	--	hk	--	--	--	kk	hk	--	--	--	--	--	--	hk	--	hh	--	hh	--	--	--	--	hk	--	--	--	--	--	--	--	--	--	hk	hh	--	--	--	--	--	hk	hk	--	--	hk	hk	--	hk	--	--	--	--	--	--	--	--	--	kk	hk	hk	--	--	--	--	--	--	--	--	--	--	--	--	hk	kk	--
estPtIFG_SB32b_a	<lmxll>	ml	--	ll	ll	--	ml	ll	ll	ml	ml	ll	ml	ml	ml	ll	ml	ml	ml	ml	ml	--	--	ml	ll	--	--	ml	ll	ml	ll	ml	ml	ml	ml	ll	ll	ll	ml	ll	ml	ml	ll	ll	ll	ll	ml	ll	ml	--	--	ll	ll	ll	--	ll	ml	--	ll	ml	ll	--	ml	--	ml	ml	ml	ll	ml	ml	ll	ll	--	ll	ll	--	ml	ml	ml	--	--	ll	--	--	--	--	--	ll	--	--	--	--	--	--	ml	--	ml	ll	--	ll	--	--	--	ll	ml	--	--	--	--	--	--	ml	--	ml	--	ml	--	--	--	--	ll	--	--	--	--	--	--	--	--	--	ml	ml	--	--	--	--	--	ml	ll	--	--	ml	ml	--	--	--	--	--	--	--	--	--	--	--	ll	ll	ml	--	--	--	--	--	--	--	--	--	--	--	--	ml	ml	--
estPtNCS_22C8_a	<efxeg>	ee	--	eg	gf	--	ef	--	eg	gf	ee	eg	ee	gf	gf	eg	gf	eg	--	eg	ef	--	--	--	gf	--	gf	gf	ee	--	eg	ef	gf	ee	ee	ee	eg	gf	gf	--	gf	ee	ee	gf	eg	gf	eg	gf	gf	--	--	gf	ee	ee	--	ef	ef	--	eg	ef	eg	--	ee	--	eg	eg	ee	ef	eg	eg	ee	ee	--	ef	gf	--	gf	gf	gf	--	--	ee	--	--	--	--	--	eg	--	--	--	--	--	--	ee	--	ef	gf	--	ee	--	--	--	ef	eg	--	--	--	--	--	--	ef	--	ef	--	gf	--	--	--	--	ef	--	--	gf	--	--	--	--	--	--	ee	ef	--	--	--	--	--	ee	ee	--	--	gf	gf	--	gf	--	--	--	--	--	--	--	--	--	ee	eg	gf	--	--	--	--	--	--	--	--	--	--	--	--	gf	ee	--
estPtNCS_2N7G_a	<abxcd>	ca	--	da	cb	--	ca	--	da	db	ca	db	ca	cb	cb	da	da	ca	--	cb	cb	--	--	--	db	--	cb	da	da	--	--	ca	cb	--	cb	da	--	--	ca	--	--	--	da	--	--	db	--	ca	--	--	--	ca	--	ca	--	--	da	--	ca	--	--	--	--	--	ca	da	db	--	--	--	cb	cb	--	--	--	--	--	cb	--	--	--	cb	--	--	--	--	--	ca	--	--	--	--	--	--	cb	--	db	da	--	da	--	--	--	db	ca	--	--	--	--	--	--	da	--	cb	--	da	--	--	--	--	db	--	--	db	--	--	--	--	--	--	da	ca	--	--	--	--	--	db	da	--	--	cb	db	--	cb	--	--	--	--	--	--	--	--	--	ca	cb	da	--	--	--	--	--	--	--	--	--	--	--	--	db	ca	--
estPtNCS_6C5A_a	<lmxll>	ll	--	ml	ll	--	ll	--	ml	ll	ml	ml	ml	ml	ml	ll	ll	ll	--	ml	ml	--	--	--	ml	--	ll	ll	ml	--	--	ll	ml	--	ml	ml	--	--	ll	--	--	--	ml	--	--	ml	--	ll	--	--	--	ml	--	ll	--	--	ml	--	ll	--	--	--	--	--	ll	ll	ml	--	--	--	ll	ml	--	--	--	--	--	ll	--	--	--	ml	--	--	--	--	--	ll	--	--	--	--	--	--	ml	--	ml	ll	--	ml	--	--	--	ml	ll	--	--	--	--	--	--	ml	--	ll	--	ll	--	--	--	--	ll	--	--	ll	--	--	--	--	--	--	ll	ll	--	--	--	--	--	ml	ml	--	--	ll	ll	--	ml	--	--	--	--	--	--	--	--	--	ml	ml	ml	--	--	--	--	--	--	--	--	--	--	--	--	ml	ll	--
estPtNCS_6N3C_a	<nnxnp>	np	np	np	nn	--	nn	np	np	np	nn	nn	nn	nn	nn	nn	np	np	nn	np	np	--	--	nn	np	--	np	np	nn	nn	nn	nn	np	np	nn	np	nn	nn	np	nn	nn	np	nn	nn	nn	np	np	nn	nn	--	--	nn	nn	nn	--	nn	nn	--	np	np	np	--	np	--	nn	np	np	nn	np	nn	np	nn	--	nn	nn	--	np	np	np	--	--	np	--	--	--	--	--	nn	--	--	--	--	--	--	np	--	nn	nn	--	nn	--	--	--	np	nn	--	--	--	--	--	--	nn	--	nn	--	nn	--	--	--	--	nn	--	--	--	--	--	--	--	--	--	nn	nn	--	--	--	--	--	nn	np	--	--	nn	np	--	nn	--	--	--	--	--	--	--	--	--	np	nn	nn	--	--	--	--	--	--	--	--	--	--	--	--	nn	np	--
estPtNCS_CCoAOMT_a	<efxeg>	ef	eg	ee	eg	--	eg	eg	eg	eg	--	ef	ee	eg	gf	gf	ee	eg	gf	gf	gf	--	--	--	--	--	gf	--	gf	--	--	--	--	--	ee	eg	--	--	--	gf	--	--	--	--	--	--	--	--	--	--	--	ee	--	ee	--	--	ef	--	gf	--	--	--	--	--	ee	ef	ee	--	--	--	gf	gf	--	--	--	--	--	ef	--	--	--	ef	--	--	--	--	--	ef	--	--	--	--	--	--	ee	--	ef	gf	--	eg	--	--	--	ee	ef	--	--	--	--	--	--	ef	--	gf	--	--	--	--	--	--	gf	--	--	--	--	--	--	--	--	--	--	eg	--	--	--	--	--	gf	ef	--	--	ee	--	--	--	--	--	--	--	--	--	--	--	--	ef	eg	ee	--	--	--	--	--	--	--	--	--	--	--	--	gf	gf	--
NZPR0102c	<abxcd>	--	--	--	--	--	--	ac	--	--	bd	bd	--	--	--	--	--	--	--	--	--	--	--	--	ad	--	--	--	--	--	--	--	--	--	cb	--	--	--	--	--	--	--	--	--	--	--	cb	--	--	--	--	--	--	--	--	--	cb	--	--	cb	--	--	--	cb	cb	--	--	ac	--	cb	ac	--	bd	--	--	--	bd	bd	--	--	--	--	--	--	ac	--	bd	--	ad	ac	--	--	--	--	ac	cb	bd	ad	--	ad	ac	cb	bd	--	cb	--	--	ad	bd	bd	--	bd	bd	bd	--	bd	cb	ad	ac	cb	ac	ad	ad	--	bd	ad	ad	cb	bd	ad	cb	cb	ac	ad	bd	ac	--	--	ac	ad	ac	bd	cb	ad	cb	bd	--	--	cb	ad	ac	--	ac	cb	ac	ad	cb	bd	bd	ac	bd	cb	ac	bd	bd	ac	ac	cb	cb	--	bd	ac
NZPR0116	<nnxnp>	--	--	--	--	--	--	nn	--	--	pn	pn	--	--	--	--	--	--	--	--	--	--	--	--	pn	--	--	--	--	--	--	--	--	--	pn	--	--	--	--	--	--	--	--	--	--	--	nn	--	--	--	--	--	--	--	--	--	pn	--	--	nn	--	--	--	pn	--	--	--	nn	--	nn	nn	--	nn	--	--	--	nn	--	--	--	--	--	--	--	pn	--	pn	--	pn	nn	--	--	--	--	pn	nn	pn	nn	--	nn	--	nn	pn	--	pn	--	--	nn	pn	pn	--	pn	nn	nn	--	pn	pn	pn	nn	nn	nn	--	nn	--	nn	nn	--	pn	pn	pn	nn	nn	nn	pn	pn	nn	--	--	pn	nn	nn	nn	nn	pn	--	nn	--	--	pn	nn	nn	--	nn	--	nn	nn	nn	nn	--	--	nn	nn	pn	nn	pn	pn	pn	pn	nn	--	pn	pn
NZPR0143	<efxeg>	ge	fe	ge	ge	ee	fe	ge	ge	ee	ge	ee	fg	ge	fe	fg	fe	--	fe	ge	ee	fe	fg	fe	fg	fe	ge	ee	fg	fg	ee	ge	ge	fg	fe	fe	fg	fe	ee	ge	fe	fg	fg	ee	fg	ge	fg	ee	fe	--	--	fg	ge	fg	--	fe	ge	--	ge	ge	fe	--	--	fg	fg	ge	ge	fg	ge	ee	fe	ee	ge	ge	fe	--	ge	fg	fe	--	--	ge	--	--	ge	--	fe	fg	ee	ee	--	--	--	--	ge	ee	ge	ee	--	fg	ee	ee	fe	fe	ge	--	--	ee	fe	ee	--	ee	ge	fe	--	fg	fe	fe	ge	ee	ge	ee	ee	--	ee	fg	ge	fg	fg	fe	ee	ee	ge	ee	fg	ge	--	fg	ee	ge	ge	fe	fg	ee	ge	ee	--	--	--	fe	ee	--	ee	ee	ge	fe	fe	fg	fg	ee	ee	fe	ge	fg	ee	ee	ee	ee	ee	ge	ee	fe
NZPR0206	<efxeg>	ge	fe	fg	ge	ee	fg	fg	fg	ee	fe	ge	fg	fe	fg	ee	ge	--	fg	fe	ge	fg	fe	fg	ee	fg	ee	ee	fg	fg	fg	ee	fg	fe	ge	fg	fe	ee	ee	fe	ee	fg	fe	ee	ge	ee	ee	ee	ee	--	--	ge	fg	fg	--	fe	ge	--	ee	fg	fe	--	fe	--	fe	fg	fg	ge	ee	fe	ee	fe	--	ge	ge	--	fe	fe	ee	--	--	fe	--	--	--	--	--	fe	--	--	--	--	--	--	fe	--	ge	ee	--	ge	--	--	--	ee	fg	--	--	--	--	--	--	ee	--	ge	--	ee	--	--	--	--	fg	--	--	--	--	--	--	--	--	--	ee	ge	--	--	--	--	--	ge	ge	--	--	fe	ee	--	ee	--	--	--	--	--	--	--	--	--	fg	fe	fe	--	--	--	--	--	--	--	--	--	--	--	--	ee	--	--
NZPR0274	<abxcd>	bc	ad	ac	ac	bd	bc	ad	ac	bd	ad	ad	bd	bd	bc	ac	bd	--	bc	bd	bd	ad	bd	bd	--	ad	ac	bd	ad	bd	ad	bd	bd	bc	bc	ad	ac	ac	bc	ac	bd	bc	ac	ad	ad	ad	bd	ac	bd	--	--	ac	ac	ac	--	ac	bd	--	ac	bc	ad	--	bd	--	bc	bd	bd	ad	bd	bd	ad	ac	--	ac	ad	--	bd	bd	ad	--	--	ad	--	--	--	--	--	ad	--	--	--	--	--	--	bd	--	bc	bd	--	ad	--	--	--	ad	bc	--	--	--	--	--	--	bd	--	bd	--	bd	--	--	--	--	ad	--	--	--	--	--	--	--	--	--	bc	ad	--	--	--	--	--	bc	ad	--	--	bc	bd	--	ac	--	--	--	--	--	--	--	--	--	ac	ac	bc	--	--	--	--	--	--	--	--	--	--	--	--	bd	bd	--
NZPR0290	<abxcd>	ad	db	cb	ac	ac	cb	ac	ac	ad	db	ad	db	ad	db	cb	ac	--	ac	--	ac	ac	ad	ac	db	ac	ad	cb	db	ac	cb	db	ac	ad	ad	ac	cb	cb	cb	cb	ad	db	db	ad	cb	cb	ac	db	ad	--	--	ac	cb	db	--	ac	ad	--	cb	cb	ad	--	--	db	ac	ad	cb	ac	ad	db	cb	db	ac	cb	cb	--	ac	ac	cb	--	--	ac	--	--	cb	--	ad	cb	db	ac	--	--	--	--	ad	ad	db	cb	--	ac	ad	db	db	cb	cb	--	--	cb	db	ad	--	cb	ac	cb	--	db	db	db	cb	ac	cb	ad	db	--	ac	ac	ad	ad	ad	cb	cb	ad	db	db	ac	ac	--	cb	db	ac	db	cb	ac	db	db	ac	--	--	db	ac	cb	--	ac	ad	db	ac	ac	cb	ac	ad	cb	db	cb	ad	ad	ac	db	db	ac	ac	db	ad
NZPR0351	<abxcd>	bc	bd	ac	ac	bd	bc	bd	ad	ac	ad	ac	bc	bd	bd	ac	ad	--	bd	ac	ad	bc	ac	bc	bd	--	ad	ac	bc	bc	ad	ac	ac	bc	bc	bc	ad	ad	bc	--	ac	ac	ad	bc	ad	bd	ad	ad	bd	--	--	bc	ac	ac	--	ac	bc	--	bd	ac	ac	--	ac	bc	bc	ad	ac	bc	bd	ad	bc	ac	ac	ac	ad	--	bd	ac	bd	--	--	ad	--	--	ad	--	ad	bc	bc	bc	--	--	--	--	bd	bd	bc	ad	--	ad	bd	ac	ad	ac	bd	--	--	bc	ad	ac	--	ac	ac	bd	--	bd	ac	ad	ac	ac	ad	ad	ad	--	bc	bc	bc	bd	ad	ad	bc	bd	ad	ac	bd	ad	--	ad	ac	bd	bd	bc	bd	ad	bd	bd	--	--	bd	bc	ac	--	bc	bd	ac	bd	bc	bc	bd	bd	bd	ad	bd	ad	bd	ac	bd	bd	ac	bc	ac	bc
NZPR0440	<hkxhk>	--	--	--	--	--	--	hk	--	--	kk	hh	--	--	--	--	--	--	--	--	--	--	--	--	hk	--	--	--	--	--	--	--	--	--	hh	--	--	--	--	--	--	--	--	--	--	--	hh	--	--	--	--	--	--	--	--	--	hh	--	--	hk	--	--	--	hk	kk	--	--	hh	--	kk	hk	--	kk	--	--	--	kk	kk	--	--	--	--	--	--	hk	--	hh	--	hh	kk	--	--	--	--	kk	hk	hh	hk	--	hh	hk	hh	hk	--	hk	--	--	kk	hk	hk	--	hk	hk	hh	--	hk	kk	hk	kk	hh	hk	hh	kk	--	kk	hk	hh	hk	hk	hk	hk	hh	hh	hk	hk	hh	--	--	hh	hk	kk	kk	hk	hh	hk	kk	--	--	hk	hk	hk	--	kk	hk	hk	kk	kk	kk	hk	hk	hk	hk	kk	hk	hk	hk	hk	hk	hk	--	kk	hh
NZPR0458	<efxeg>	eg	ef	eg	ee	ee	fg	fg	eg	ef	eg	ee	eg	eg	ef	fg	ef	--	ef	ee	ef	eg	ef	ee	fg	eg	ef	ee	ef	eg	eg	ef	ee	ee	fg	eg	ef	fg	ef	ee	ee	ee	ee	eg	ef	ef	eg	fg	eg	--	--	fg	fg	ef	--	eg	eg	--	fg	fg	ef	--	--	--	eg	ee	ee	eg	eg	ef	eg	eg	--	ef	ef	--	eg	eg	fg	--	--	fg	--	--	--	--	--	--	--	--	--	--	--	--	ef	--	eg	fg	--	ef	--	--	--	eg	fg	--	--	--	--	--	--	ee	--	ef	--	ee	--	--	--	--	eg	--	--	--	--	--	--	--	--	--	ee	fg	--	--	--	--	--	eg	ef	--	--	fg	eg	--	eg	--	--	--	--	--	--	--	--	--	ef	ef	fg	--	--	--	--	--	--	--	--	--	--	--	--	fg	ef	--
NZPR0473	<nnxnp>	--	--	--	--	--	--	pn	--	--	pn	nn	--	--	--	--	--	--	--	--	--	--	--	--	nn	--	--	--	--	--	--	--	--	--	pn	--	--	--	--	--	--	--	--	--	--	--	pn	--	--	--	--	--	--	--	--	--	nn	--	--	--	--	--	--	pn	pn	--	--	nn	--	nn	pn	--	pn	--	--	--	pn	pn	--	--	--	--	--	--	pn	--	nn	--	nn	nn	--	--	--	--	pn	pn	pn	pn	--	pn	pn	nn	pn	--	pn	--	--	pn	pn	nn	--	nn	nn	pn	--	pn	nn	nn	pn	--	pn	pn	nn	--	nn	nn	pn	pn	nn	nn	nn	pn	pn	nn	pn	nn	--	--	pn	nn	nn	nn	pn	pn	nn	pn	--	--	nn	pn	pn	--	nn	nn	nn	pn	pn	pn	nn	nn	pn	pn	nn	nn	pn	nn	pn	pn	nn	--	pn	pn
NZPR0563	<abxcd>	bd	bd	cb	cb	ad	cb	ad	ad	bd	bd	ad	ad	bd	ac	ac	ac	bd	bd	ac	ad	ac	ac	cb	ad	bd	ac	--	bd	cb	bd	ac	cb	--	bd	cb	bd	cb	cb	ac	ac	ad	ac	bd	cb	cb	ad	cb	ad	--	--	ad	ad	bd	--	bd	ad	--	cb	ac	cb	--	ac	--	ad	bd	cb	bd	bd	ac	ac	ac	--	cb	ac	--	bd	ac	cb	--	--	bd	--	--	--	--	--	cb	--	--	--	--	--	--	ac	--	--	ad	--	ac	--	--	--	--	--	--	--	--	--	--	--	--	--	ac	--	ad	--	--	--	--	bd	--	--	--	--	--	--	--	--	--	cb	ad	--	--	--	--	--	cb	ad	--	--	ad	ad	--	ad	--	--	--	--	--	--	--	--	--	cb	ad	ad	--	--	--	--	--	--	--	--	--	--	--	--	cb	bd	--
NZPR0826	<abxcd>	bc	ad	ad	bd	ad	ac	ac	ad	bc	bc	bd	ac	ac	bc	bc	bd	--	ad	bd	ac	bd	bc	--	ad	ad	ac	bc	bd	ad	bc	ac	ac	ac	ac	bd	bd	bc	bd	ad	bc	ad	ad	ad	bd	ac	bd	ac	--	--	--	bc	bd	ac	--	ad	ad	--	bc	ac	bc	--	--	ac	ac	ad	bd	ad	bc	bd	bc	bd	bc	bd	ac	--	bc	ac	ad	--	--	ad	--	--	bc	--	ad	ac	ad	bd	--	--	--	--	bc	bc	ac	ac	--	bc	bc	bd	bd	bc	ac	--	--	ac	ac	bd	--	ad	ac	bc	--	ad	ad	bd	ac	ac	bd	bc	bd	--	bd	bc	ac	ac	bc	ad	bd	ac	ac	ad	bc	ad	--	bd	bc	bd	ad	bc	ad	bc	bd	ac	--	--	bd	ac	bc	--	ac	ad	ad	bc	ad	bc	ad	bd	ad	ac	ad	bd	bc	bd	bc	bc	ad	ad	ac	bd
NZPR0917	<lmxll>	ll	ll	lm	ll	ll	lm	ll	lm	lm	ll	lm	lm	lm	lm	lm	ll	--	ll	ll	ll	lm	ll	ll	lm	ll	ll	ll	lm	lm	lm	lm	lm	lm	ll	lm	lm	lm	ll	ll	lm	lm	lm	lm	lm	lm	lm	lm	lm	--	--	lm	ll	lm	--	lm	ll	--	lm	ll	lm	--	lm	--	lm	ll	lm	ll	ll	--	ll	lm	--	ll	ll	--	ll	ll	ll	--	--	lm	--	--	--	--	--	ll	--	--	--	--	--	--	lm	--	ll	ll	--	ll	--	--	--	lm	ll	--	--	--	--	--	--	lm	--	lm	--	ll	--	--	--	--	ll	--	--	--	--	--	--	--	--	--	ll	ll	--	--	--	--	--	lm	lm	--	--	lm	ll	--	ll	--	--	--	--	--	--	--	--	--	lm	lm	ll	--	--	--	--	--	--	--	--	--	--	--	--	lm	ll	--
NZPR0933	<abxcd>	bc	ac	bc	ad	bd	ad	ac	--	bc	ac	bc	bc	bd	bc	ad	bd	--	bd	bc	bd	bc	ac	ac	ac	bc	bc	ac	ac	ad	bd	ad	--	bd	ac	ad	ac	bc	ad	bc	ad	ad	ac	bd	bc	bc	ad	ac	bd	--	--	ac	bd	ac	--	bd	ad	--	ad	ac	bd	--	ac	ac	bc	bd	bc	bc	ac	ac	ac	ad	bc	ac	bc	--	ac	ac	ac	--	--	ac	--	--	bd	--	ad	ad	bc	bd	--	--	--	--	ad	ad	bc	bc	--	ad	ad	bc	ac	bd	bc	--	--	ad	ad	ad	--	bc	ac	bd	--	bd	ac	ac	bc	ad	bc	ac	bc	--	bd	bd	ad	ad	ac	ad	ad	ac	bc	ac	ac	ad	--	--	ad	bc	bc	bd	bc	bd	ac	ac	--	--	ac	ad	ac	--	ad	bd	bc	ad	bd	bc	bd	bc	bc	ac	ac	ac	bd	bc	ad	bd	bc	ac	bd	ad
NZPR0943	<abxcd>	ac	ac	bd	ac	bd	bd	bc	ac	bc	bc	bc	bd	ad	ac	ad	ad	--	bd	ad	ad	bd	ac	ac	ad	ad	bd	bc	ad	ac	ad	bd	ac	bc	bc	ad	ac	ac	bc	bc	ad	ad	bc	bd	bc	bc	ad	ad	ad	--	--	bd	ad	ac	--	bc	bd	--	bd	ac	bd	--	bd	bd	bc	ac	bc	bc	bd	ac	ac	ad	bc	bd	bc	--	ac	bc	ac	--	--	ad	--	--	ac	--	bd	ad	bd	bd	--	--	--	--	bd	bd	bc	bd	--	ac	ad	bc	bc	ad	ac	--	--	bd	bc	ac	--	ac	ac	bc	--	bd	bd	bd	ad	ac	ad	ac	ac	--	bc	bd	ac	bd	ac	ad	bd	ad	bc	bc	ad	bd	--	bd	ac	bc	ac	bd	ad	ad	ac	bd	--	--	bc	ac	ad	--	ac	ad	bd	bd	bd	ad	bc	bc	bd	bc	bd	bd	bc	bd	ac	ad	ad	ac	bd	ac
NZPR0947	<lmxll>	--	--	--	--	--	--	lm	--	--	lm	ll	--	--	--	--	--	--	--	--	--	--	--	--	ll	--	--	--	--	--	--	--	--	--	ll	--	--	--	--	--	--	--	--	--	--	--	lm	--	--	--	--	--	--	--	--	--	lm	--	--	--	--	--	--	lm	lm	--	--	ll	--	ll	lm	--	lm	--	--	--	lm	lm	--	--	--	--	--	--	ll	--	lm	--	ll	ll	--	--	--	--	ll	lm	ll	lm	--	--	ll	lm	ll	--	lm	--	--	lm	lm	ll	--	ll	lm	ll	--	lm	lm	lm	ll	--	ll	lm	lm	--	lm	ll	ll	ll	lm	lm	lm	lm	--	ll	ll	--	--	--	lm	lm	lm	ll	ll	ll	ll	lm	--	--	lm	ll	lm	--	ll	ll	ll	ll	ll	ll	lm	lm	ll	lm	lm	ll	ll	ll	ll	ll	lm	--	lm	lm
NZPR1004	<lmxll>	ll	ll	ll	ll	lm	ll	lm	lm	lm	ll	ll	ll	ll	ll	ll	lm	--	ll	ll	lm	ll	lm	ll	lm	ll	lm	lm	lm	lm	ll	ll	lm	lm	lm	ll	ll	ll	ll	ll	lm	ll	ll	lm	ll	lm	lm	lm	ll	--	--	lm	ll	ll	--	lm	ll	--	lm	lm	lm	--	ll	ll	ll	lm	ll	ll	lm	lm	lm	lm	ll	ll	lm	--	ll	ll	ll	--	--	ll	--	--	ll	--	ll	lm	ll	lm	--	--	--	--	lm	ll	ll	ll	--	ll	ll	lm	ll	ll	ll	--	--	lm	ll	ll	--	lm	lm	lm	--	ll	lm	ll	lm	lm	lm	ll	ll	--	lm	lm	ll	ll	ll	ll	lm	ll	lm	lm	lm	ll	--	lm	lm	ll	ll	lm	lm	ll	lm	lm	--	--	lm	lm	lm	--	lm	ll	lm	ll	lm	lm	lm	lm	lm	ll	lm	lm	lm	ll	ll	lm	lm	ll	lm	ll
NZPR1078	<nnxnp>	np	np	nn	nn	np	np	np	nn	np	np	np	nn	nn	np	nn	np	--	np	nn	np	np	nn	np	nn	np	nn	np	np	nn	np	nn	nn	np	nn	np	nn	nn	np	nn	np	nn	nn	np	nn	nn	nn	nn	nn	--	--	nn	nn	nn	--	np	nn	--	nn	nn	np	--	np	nn	nn	nn	nn	np	np	np	nn	np	np	nn	np	--	nn	np	nn	--	--	np	--	--	nn	--	nn	nn	np	nn	--	--	--	--	nn	np	nn	np	--	nn	nn	np	nn	nn	np	--	--	np	nn	nn	--	np	nn	nn	--	nn	np	np	nn	np	nn	np	np	--	np	nn	np	nn	np	np	np	nn	nn	nn	nn	np	--	nn	np	nn	np	nn	np	nn	np	np	--	--	nn	nn	np	--	nn	np	nn	nn	np	np	nn	nn	nn	nn	nn	nn	np	np	np	np	nn	nn	nn	np
NZPR1680	<lmxll>	ll	ll	ll	ll	lm	lm	lm	lm	lm	ll	lm	lm	ll	lm	ll	lm	--	lm	ll	ll	lm	ll	ll	ll	lm	lm	lm	ll	ll	ll	lm	ll	lm	ll	ll	lm	ll	ll	ll	ll	lm	lm	lm	lm	lm	lm	lm	ll	--	--	lm	ll	lm	--	lm	lm	--	lm	ll	lm	--	--	lm	lm	ll	lm	lm	lm	ll	ll	ll	lm	lm	lm	--	ll	ll	ll	--	--	ll	--	--	ll	--	lm	ll	lm	lm	--	--	--	--	lm	lm	lm	lm	--	ll	lm	lm	lm	ll	ll	--	--	lm	lm	ll	--	ll	ll	lm	--	lm	lm	ll	ll	ll	ll	lm	ll	--	lm	ll	ll	lm	ll	ll	lm	ll	ll	lm	ll	lm	--	lm	ll	lm	ll	lm	lm	ll	ll	lm	--	--	lm	ll	ll	--	ll	lm	lm	lm	lm	ll	ll	lm	lm	lm	lm	lm	lm	lm	ll	ll	ll	ll	lm	ll
NZPR1702_b	<nnxnp>	nn	nn	np	--	nn	np	np	nn	np	nn	np	np	np	nn	np	nn	--	nn	np	nn	np	nn	np	np	np	nn	np	np	nn	np	np	nn	nn	nn	nn	np	nn	np	np	np	np	nn	np	nn	nn	np	nn	nn	--	--	np	np	nn	--	np	np	--	np	nn	np	--	--	--	nn	np	nn	np	nn	nn	nn	np	--	np	nn	--	np	nn	nn	--	--	np	--	--	--	--	--	nn	--	--	--	--	--	--	nn	--	nn	np	--	nn	--	--	--	np	np	--	--	--	--	--	--	np	--	nn	--	nn	--	--	--	--	np	--	--	--	--	--	--	--	--	--	nn	np	--	--	--	--	--	nn	np	--	--	nn	np	--	nn	--	--	--	--	--	--	--	--	--	np	np	nn	--	--	--	--	--	--	--	--	--	--	--	--	nn	nn	--
NZPR413	<nnxnp>	--	--	--	--	--	--	pn	--	--	nn	--	--	--	--	--	--	--	--	--	--	--	--	--	--	--	--	--	--	--	--	--	--	--	nn	--	--	--	--	--	--	--	--	--	--	--	nn	--	--	--	--	--	--	--	--	--	pn	--	--	--	--	--	--	pn	nn	--	--	nn	--	pn	nn	--	pn	--	--	--	pn	nn	--	--	--	--	--	--	nn	--	nn	--	nn	pn	--	--	--	--	nn	--	pn	pn	--	nn	nn	pn	pn	--	--	--	--	pn	pn	nn	--	pn	nn	pn	--	pn	--	nn	pn	nn	nn	pn	pn	--	pn	--	nn	pn	pn	nn	pn	nn	nn	nn	nn	pn	--	--	pn	pn	nn	pn	pn	pn	nn	nn	--	--	pn	nn	nn	--	nn	nn	nn	nn	pn	pn	pn	nn	pn	nn	pn	nn	nn	nn	nn	pn	pn	--	nn	pn
PbRAMS	<lmxll>	--	ll	ll	lm	lm	ll	lm	lm	ll	lm	ll	lm	ll	lm	ll	lm	ll	lm	lm	ll	ll	--	--	--	ll	ll	ll	lm	--	ll	ll	lm	lm	--	lm	--	ll	lm	ll	--	ll	lm	ll	lm	ll	ll	--	lm	--	--	lm	ll	--	--	lm	lm	--	lm	ll	ll	--	lm	--	lm	ll	lm	--	lm	lm	ll	lm	--	ll	lm	--	lm	lm	ll	--	--	lm	--	--	--	--	--	ll	--	--	--	--	--	--	lm	--	lm	lm	--	--	--	--	--	--	lm	--	--	--	--	--	--	ll	--	lm	--	--	--	--	--	--	ll	--	--	--	--	--	--	--	--	--	lm	ll	--	--	--	--	--	ll	--	--	--	lm	--	--	--	--	--	--	--	--	--	--	--	--	lm	lm	lm	--	--	--	--	--	--	--	--	--	--	--	--	--	--	--
PitaIFG_1A7_6	<nnxnp>	nn	nn	nn	pn	pn	nn	pn	nn	nn	nn	pn	nn	nn	pn	nn	nn	nn	nn	nn	nn	nn	pn	nn	pn	pn	pn	pn	pn	nn	pn	pn	pn	pn	nn	nn	pn	nn	pn	pn	pn	pn	pn	pn	pn	pn	nn	nn	pn	pn	nn	nn	nn	pn	nn	nn	--	pn	nn	nn	nn	pn	nn	nn	nn	pn	nn	nn	nn	nn	nn	nn	pn	nn	pn	pn	pn	pn	nn	pn	nn	nn	pn	nn	nn	pn	pn	pn	nn	pn	pn	nn	nn	nn	pn	pn	nn	nn	pn	pn	pn	pn	pn	nn	pn	--	nn	nn	pn	pn	pn	nn	nn	nn	pn	pn	pn	nn	nn	nn	nn	nn	pn	nn	pn	pn	pn	nn	nn	pn	pn	nn	pn	pn	pn	pn	pn	nn	pn	pn	pn	pn	nn	nn	nn	nn	pn	pn	nn	nn	pn	pn	pn	pn	pn	pn	nn	pn	nn	pn	pn	pn	nn	nn	nn	pn	nn	nn	pn	pn	pn	nn
PitaIFG_2020_1	<efxeg>	ee	ef	ef	ge	ge	ef	ee	ee	ef	ee	ge	ee	ee	gf	ef	ef	ee	ef	ef	gf	ee	gf	ge	ge	ee	gf	ge	gf	ef	--	ge	ge	ge	ee	ee	gf	ef	ge	ge	ge	ge	gf	ge	gf	gf	ee	ef	ee	ge	ef	ef	ef	gf	ee	ee	--	ge	ef	ee	ef	ge	ef	ee	ee	ge	ef	ee	ee	ef	ee	ee	gf	gf	gf	ge	ge	ge	ef	ge	ee	ef	ee	ef	ge	gf	ge	ge	ef	ge	ge	gf	ee	gf	gf	ge	ee	ef	ge	gf	ge	gf	gf	ee	ef	--	ge	ee	ge	ee	ge	ee	ef	ee	ge	gf	ge	gf	ee	ge	ef	ef	ee	ef	gf	ge	ee	ge	ef	gf	ge	ef	ge	ef	ef	ge	ef	ee	gf	ef	gf	ef	ee	ee	ee	ee	ge	gf	ef	ee	ge	ee	ge	ge	gf	gf	ef	ge	ge	ge	gf	gf	ef	ef	ef	gf	ee	ef	--	gf	gf	ef
PitaIFG_2361_1	<nnxnp>	pn	--	pn	nn	nn	pn	pn	pn	pn	pn	--	pn	pn	nn	pn	pn	pn	pn	pn	nn	pn	nn	nn	nn	pn	nn	nn	nn	pn	nn	nn	nn	nn	pn	pn	nn	pn	nn	nn	nn	nn	nn	nn	nn	nn	pn	pn	pn	nn	pn	pn	pn	nn	pn	pn	--	nn	pn	pn	pn	nn	pn	pn	pn	nn	pn	pn	pn	pn	pn	pn	nn	nn	nn	nn	nn	nn	pn	nn	pn	pn	pn	pn	pn	nn	nn	nn	pn	nn	nn	pn	pn	nn	nn	nn	pn	pn	nn	nn	nn	nn	nn	pn	pn	nn	nn	pn	nn	pn	--	pn	pn	pn	nn	nn	nn	pn	pn	pn	--	pn	nn	pn	nn	nn	nn	nn	pn	nn	nn	pn	nn	nn	nn	nn	nn	--	nn	pn	nn	pn	pn	pn	pn	--	nn	nn	pn	pn	nn	--	nn	nn	--	nn	--	nn	nn	nn	nn	--	pn	pn	pn	nn	pn	pn	pn	nn	nn	pn
PpSIFG_3129	<lmxll>	--	--	--	--	--	--	ml	--	--	ml	ll	--	--	--	--	--	--	--	--	--	--	--	--	ml	--	--	--	--	--	--	--	--	--	ml	--	--	--	--	--	--	--	--	--	--	--	ll	--	--	--	--	--	--	--	--	--	ml	--	--	ml	--	--	--	--	ll	--	--	ml	--	ll	ml	--	ll	--	--	--	--	ml	--	--	--	--	--	--	ml	--	ml	--	ml	--	--	--	--	--	ll	--	ml	ml	--	ml	ll	ll	ll	--	--	--	--	ll	ll	ll	--	ll	ll	ll	--	ml	ml	--	ll	ml	--	ml	ml	--	ll	--	ll	ml	ll	ll	ml	ml	ll	ll	ml	ml	--	--	ll	--	ll	ll	ml	ll	ml	ml	--	--	ml	ll	ll	--	ll	ll	ll	ll	ll	ll	ml	ml	ll	ll	--	ml	ll	ll	ll	ml	ll	--	ml	ll
PpSIFG_3145	<abxcd>	--	--	--	--	--	--	bd	--	--	ad	ac	--	--	--	--	--	--	--	--	--	--	--	--	cb	--	--	--	--	--	--	--	--	--	bd	--	--	--	--	--	--	--	--	--	--	--	ac	--	--	--	--	--	--	--	--	--	cb	--	--	bd	--	--	--	bd	--	--	--	cb	--	ac	ad	--	ad	--	--	--	ad	--	--	--	--	--	--	--	ad	--	--	--	cb	ac	--	--	--	--	ad	bd	bd	bd	--	ad	ad	ac	ad	--	bd	--	--	bd	bd	ac	--	cb	cb	ad	--	--	cb	ac	bd	bd	ac	ad	ac	--	ac	ad	bd	bd	ac	ac	ac	bd	bd	cb	ad	cb	--	--	ad	ac	cb	ac	bd	ad	ac	bd	--	--	ac	bd	ad	--	cb	cb	cb	ad	cb	ad	cb	ac	cb	bd	cb	ac	ad	ac	ad	ad	cb	--	bd	ac
PpSIFG_3147	<nnxnp>	--	--	--	--	--	--	nn	--	--	pn	pn	--	--	--	--	--	--	--	--	--	--	--	--	pn	--	--	--	--	--	--	--	--	--	pn	--	--	--	--	--	--	--	--	--	--	--	nn	--	--	--	--	--	--	--	--	--	pn	--	--	nn	--	--	--	pn	nn	--	--	nn	--	pn	nn	--	nn	--	--	--	nn	nn	--	--	--	--	--	--	nn	--	pn	--	pn	nn	--	--	--	--	pn	pn	pn	nn	--	nn	pn	pn	pn	--	nn	--	--	nn	pn	pn	--	nn	pn	nn	--	pn	nn	pn	nn	nn	nn	pn	nn	--	nn	nn	pn	pn	pn	nn	nn	pn	pn	pn	nn	nn	--	--	pn	nn	pn	nn	nn	nn	pn	nn	--	--	--	nn	nn	--	nn	pn	pn	nn	nn	nn	nn	pn	nn	pn	nn	pn	pn	nn	pn	pn	nn	--	pn	pn
PrCHS1	<nnxnp>	nn	nn	pn	nn	--	nn	nn	pn	pn	nn	pn	nn	nn	nn	pn	pn	nn	pn	nn	nn	nn	pn	nn	pn	nn	nn	pn	pn	pn	nn	nn	nn	pn	nn	pn	pn	nn	nn	nn	pn	pn	pn	pn	nn	pn	nn	nn	nn	--	--	nn	pn	nn	--	pn	pn	--	nn	pn	nn	--	nn	--	nn	pn	pn	nn	nn	pn	nn	nn	--	nn	nn	--	pn	nn	pn	--	--	nn	--	--	--	--	--	nn	--	--	--	--	--	--	nn	--	pn	pn	--	pn	--	--	--	pn	nn	--	--	--	--	--	--	pn	--	nn	--	--	--	--	--	--	pn	--	--	pn	--	--	--	--	--	--	pn	nn	--	--	--	--	--	pn	--	--	--	nn	--	--	--	--	--	--	--	--	--	--	--	--	nn	nn	pn	--	--	--	--	--	--	--	--	--	--	--	--	--	--	--
PrE79	<lmxll>	lm	lm	lm	ll	ll	lm	ll	ll	ll	lm	lm	ll	lm	lm	lm	ll	lm	lm	lm	ll	ll	--	lm	ll	lm	ll	ll	ll	ll	lm	ll	ll	ll	--	lm	--	--	lm	lm	--	lm	ll	ll	lm	ll	ll	lm	ll	--	--	ll	ll	lm	--	ll	lm	--	ll	ll	ll	--	lm	--	lm	ll	ll	lm	ll	ll	ll	ll	--	lm	ll	--	ll	lm	lm	--	--	lm	--	--	--	--	--	ll	--	--	--	--	--	--	ll	--	ll	lm	--	lm	--	--	--	--	lm	--	--	--	--	--	--	ll	--	--	--	--	--	--	--	--	ll	--	--	--	--	--	--	--	--	--	ll	lm	--	--	--	--	--	ll	--	--	--	ll	--	--	--	--	--	--	--	--	--	--	--	--	ll	lm	--	--	--	--	--	--	--	--	--	--	--	--	--	--	--	--
PrMADS3	<nnxnp>	np	nn	--	np	nn	np	np	np	nn	nn	np	np	np	np	nn	np	np	np	nn	np	np	--	--	--	np	nn	nn	np	--	np	nn	np	nn	--	np	--	nn	nn	nn	nn	np	nn	nn	np	nn	np	--	nn	--	--	np	np	--	--	nn	np	--	nn	np	nn	--	nn	--	nn	np	np	--	nn	nn	nn	nn	--	np	nn	--	nn	nn	nn	--	--	nn	--	--	--	--	--	nn	--	--	--	--	--	--	nn	--	--	nn	--	--	--	--	--	--	np	--	--	--	--	--	--	nn	--	np	--	--	--	--	--	--	np	--	--	--	--	--	--	--	--	--	nn	np	--	--	--	--	--	np	--	--	--	nn	--	--	--	--	--	--	--	--	--	--	--	--	np	nn	nn	--	--	--	--	--	--	--	--	--	--	--	--	--	--	--
PstASU_APX	<lmxll>	ll	lm	ll	lm	ll	ll	ll	--	lm	ll	lm	ll	lm	lm	ll	ll	--	ll	--	lm	ll	ll	ll	lm	lm	lm	ll	ll	ll	ll	ll	--	lm	--	ll	lm	--	ll	lm	--	ll	ll	lm	--	lm	ll	ll	--	--	--	ll	ll	ll	--	lm	--	--	ll	ll	--	--	--	--	ll	--	lm	lm	--	--	--	lm	--	lm	--	--	--	ll	--	--	--	lm	--	--	--	--	--	ll	--	--	--	--	--	--	lm	--	lm	ll	--	ll	--	--	--	lm	ll	--	--	--	--	--	--	ll	--	--	--	ll	--	--	--	--	--	--	--	--	--	--	--	--	--	--	ll	ll	--	--	--	--	--	lm	ll	--	--	--	lm	--	lm	--	--	--	--	--	--	--	--	--	ll	lm	ll	--	--	--	--	--	--	--	--	--	--	--	--	lm	ll	--
PsUME_Ps3_A	<efxeg>	fe	fg	fg	fg	ee	ge	ge	ee	ge	fg	fe	ge	fe	ge	ge	ee	fg	ge	fe	fg	ge	fe	fg	ge	ee	ge	fg	fe	fe	fe	ge	fg	ee	fg	ee	ge	fe	fe	ee	ge	ee	fe	ge	ee	ee	ge	fe	fg	ee	fg	ge	fe	ge	fe	ee	ee	ge	ge	fe	ee	ee	fe	ge	ee	fg	fe	ee	ge	fe	--	fe	ee	ee	--	ee	fg	ge	fe	ge	fe	ee	ge	fg	ge	ee	ge	fe	ge	ge	ee	fg	fe	fe	fg	ee	ge	ee	fg	ge	ee	ee	fg	fg	fg	fg	fe	ee	ge	fe	ee	fe	fg	ee	fe	ee	ee	fg	fg	ge	ee	ee	ee	ge	fg	fg	fe	fe	ge	fe	ge	fe	fe	ee	fe	ge	ee	ee	ge	ge	fg	ee	ge	fe	fe	--	ge	ee	fg	fe	fg	ee	fg	ee	ee	ee	ee	fg	fe	ge	fg	--	fe	ee	--	ge	fg	--	fg	fe	ge	fg
PsUME_S43_63	<abxcd>	ac	bd	bc	bc	ad	ac	ad	bd	bc	bc	bc	bc	ad	ad	bc	bd	ac	ad	bc	bd	ad	ac	ac	ad	bc	bd	bd	ac	bc	bd	bc	bc	ac	ac	bc	ad	bd	ac	ac	bc	bc	ad	bc	bd	ad	bc	bc	ac	ac	bd	ac	bd	bd	bd	bc	--	bc	bd	bd	bd	bc	bc	ad	ad	bc	bc	ad	ad	bd	ad	bd	bc	bc	bd	bd	ad	bc	ad	bc	bd	bd	ad	ac	bd	bc	ad	ad	ac	ac	--	ac	bd	bc	ad	ad	ad	bd	bc	bd	ad	bc	bd	bc	ad	ac	ad	ac	bc	bc	bd	bc	ac	ad	ad	ad	bc	bc	bc	ac	bd	bd	bd	ac	ac	ac	ad	ac	bd	bd	ad	ac	bd	bc	ad	bd	ac	ad	bc	ac	ad	ac	ad	bd	ad	ad	ad	bd	ad	bc	ac	bc	ac	ac	bd	ad	ac	bc	ac	bd	ad	bd	ad	bd	ac	ac	ad	ad	bc	ad	bc	bc
PsyGPD	<lmxll>	ll	ml	--	ml	ll	ml	ml	ml	ll	ll	ll	ml	ml	ml	ll	ll	ml	ml	ml	ll	ml	--	ll	ll	ml	ml	ll	ml	ll	ml	ll	ml	ml	--	ml	--	ll	ll	ml	ll	ml	ml	ll	ll	ll	ll	--	ll	--	--	ll	ml	--	--	ml	ll	--	ll	ml	--	--	ml	--	ml	ml	ml	--	ll	ml	--	ml	--	ll	ll	--	ll	ml	ll	--	--	ml	--	--	--	--	--	ml	--	--	--	--	--	--	ml	--	ll	ll	--	--	--	--	--	--	ml	--	--	--	--	--	--	ll	--	ll	--	--	--	--	--	--	ml	--	--	--	--	--	--	--	--	--	ll	ll	--	--	--	--	--	ll	--	--	--	ml	--	--	--	--	--	--	--	--	--	--	--	--	ml	ml	--	--	--	--	--	--	--	--	--	--	--	--	--	--	--	--
PtAGP	<efxeg>	fg	ge	--	ge	--	fg	fg	ee	ee	fg	ee	fg	ge	ge	fe	fe	fg	ge	ge	ge	fg	--	fg	--	ge	ge	fe	fe	fe	fg	fg	ge	ee	--	fe	--	fg	fg	ge	fe	fe	fe	ee	fg	ee	fg	fg	fg	--	--	fg	fe	--	--	ee	fe	--	fg	fe	ge	--	ge	--	fg	fe	ee	--	ge	ee	fg	ge	--	ge	ge	--	ee	fg	fe	--	--	ge	--	--	--	--	--	fg	--	--	--	--	--	--	ge	--	ee	fe	--	--	--	--	--	--	fg	--	--	--	--	--	--	ee	--	ge	--	--	--	--	--	--	ee	--	--	--	--	--	--	--	--	--	fe	fg	--	--	--	--	--	ee	--	--	--	ge	--	--	--	--	--	--	--	--	--	--	--	--	fg	ge	--	--	--	--	--	--	--	--	--	--	--	--	--	--	--	--
PthCAB	<nnxnp>	nn	np	np	np	np	np	np	nn	np	np	nn	np	nn	np	np	nn	np	np	nn	np	np	nn	np	np	nn	np	np	np	--	nn	np	np	nn	np	nn	nn	nn	nn	nn	np	nn	nn	np	nn	nn	np	nn	np	--	--	np	nn	np	--	nn	nn	--	nn	nn	nn	--	nn	--	nn	nn	nn	np	np	nn	nn	nn	--	nn	nn	--	np	np	nn	--	--	nn	--	--	--	--	--	nn	--	--	--	--	--	--	np	--	np	nn	--	np	--	--	--	nn	nn	--	--	--	--	--	--	nn	--	nn	--	--	--	--	--	--	nn	--	--	--	--	--	--	--	--	--	np	nn	--	--	--	--	--	--	--	--	--	nn	--	--	--	--	--	--	--	--	--	--	--	--	nn	nn	nn	--	--	--	--	--	--	--	--	--	--	--	--	--	--	--
PtIFG_138_A	<lmxll>	lm	--	lm	ll	lm	ll	lm	lm	ll	lm	--	ll	ll	ll	lm	ll	lm	ll	lm	ll	lm	lm	lm	lm	lm	ll	ll	lm	ll	lm	ll	ll	lm	lm	lm	lm	ll	ll	lm	ll	lm	lm	lm	lm	ll	lm	ll	ll	ll	ll	ll	ll	ll	ll	ll	ll	lm	lm	ll	ll	ll	lm	lm	lm	ll	lm	ll	lm	lm	lm	lm	lm	lm	ll	ll	ll	ll	ll	lm	lm	lm	ll	ll	lm	lm	lm	ll	lm	lm	ll	ll	ll	lm	lm	lm	ll	ll	lm	lm	ll	ll	ll	lm	ll	ll	ll	ll	ll	ll	ll	ll	ll	ll	lm	ll	ll	lm	lm	lm	ll	ll	lm	ll	lm	lm	lm	lm	lm	lm	lm	ll	ll	lm	ll	ll	ll	lm	lm	ll	ll	ll	ll	ll	lm	--	ll	lm	lm	lm	ll	--	lm	lm	lm	lm	ll	lm	ll	lm	ll	--	lm	lm	ll	lm	lm	lm	ll	ll	lm	ll
PtIFG_138_B	<nnxnp>	nn	--	np	np	np	nn	nn	np	nn	nn	--	nn	np	nn	nn	np	np	np	np	nn	np	nn	np	np	nn	nn	nn	np	nn	nn	np	nn	nn	nn	np	np	nn	np	np	nn	np	np	np	np	nn	np	nn	np	nn	np	nn	np	nn	nn	nn	--	nn	nn	nn	nn	np	nn	nn	np	np	nn	nn	nn	np	nn	np	nn	np	np	nn	np	nn	np	nn	np	np	np	nn	nn	np	np	nn	np	np	np	np	np	np	nn	np	nn	nn	np	nn	nn	nn	np	nn	nn	nn	np	nn	np	np	np	np	nn	nn	np	np	nn	np	nn	nn	np	nn	np	nn	nn	nn	nn	nn	nn	nn	np	nn	nn	np	np	np	nn	nn	nn	np	nn	nn	np	nn	np	--	nn	nn	np	nn	nn	--	nn	np	np	nn	np	nn	np	np	np	--	np	np	np	np	nn	nn	np	np	nn	np
PtIFG_149_2	<lmxll>	ll	ll	lm	ll	lm	lm	ll	ll	ll	lm	lm	ll	ll	lm	ll	ll	ll	ll	lm	ll	lm	lm	lm	lm	lm	lm	ll	ll	ll	lm	ll	ll	lm	lm	lm	lm	ll	lm	lm	ll	lm	lm	ll	ll	lm	ll	ll	lm	lm	lm	ll	ll	lm	lm	ll	--	ll	ll	ll	lm	lm	lm	lm	ll	ll	lm	ll	lm	lm	lm	lm	lm	lm	ll	ll	ll	lm	lm	ll	ll	ll	ll	lm	lm	lm	ll	ll	ll	ll	lm	lm	ll	lm	ll	lm	ll	ll	ll	ll	ll	lm	ll	ll	ll	lm	ll	ll	ll	ll	lm	ll	ll	ll	lm	lm	ll	lm	ll	ll	ll	lm	lm	--	ll	ll	ll	lm	ll	ll	lm	ll	lm	--	ll	lm	ll	lm	lm	ll	lm	lm	ll	lm	lm	--	ll	ll	lm	lm	ll	lm	lm	ll	lm	ll	ll	lm	lm	ll	ll	--	ll	lm	lm	lm	lm	lm	ll	ll	lm	lm
PtIFG_1588_A	<nnxnp>	nn	--	--	pn	nn	pn	pn	nn	nn	pn	--	pn	pn	pn	pn	nn	nn	pn	nn	--	nn	nn	pn	nn	nn	nn	nn	pn	pn	pn	pn	nn	nn	nn	nn	pn	pn	nn	pn	pn	nn	pn	pn	pn	pn	nn	pn	pn	nn	nn	pn	pn	pn	pn	pn	--	pn	nn	nn	nn	pn	nn	pn	pn	nn	nn	pn	nn	pn	nn	nn	pn	pn	pn	nn	nn	nn	nn	nn	--	--	nn	pn	pn	pn	pn	pn	pn	pn	nn	pn	pn	nn	nn	nn	nn	nn	nn	pn	nn	nn	pn	nn	pn	pn	pn	nn	nn	pn	pn	pn	nn	pn	nn	pn	pn	nn	pn	pn	pn	nn	pn	--	pn	nn	pn	nn	pn	pn	pn	pn	pn	nn	pn	pn	nn	pn	nn	pn	nn	pn	nn	nn	pn	--	pn	nn	nn	pn	pn	nn	nn	pn	nn	nn	pn	pn	nn	nn	pn	--	pn	pn	pn	nn	pn	nn	pn	pn	nn	nn
PtIFG_1593_21	<abxcd>	ac	ac	ac	ac	bd	ac	bd	bc	bd	ac	ad	ac	ad	ad	ad	bd	ad	ad	ac	bd	ac	bd	ac	bd	ad	bc	bd	bd	bd	--	ad	bd	bd	bd	ad	ac	ac	ac	ad	bd	ad	ac	bc	ad	bd	bd	bc	ad	bd	ad	bd	ac	ad	bc	bc	ac	bd	bc	bd	bd	ad	ac	ac	ac	bd	ac	ac	bc	bc	ad	bc	ac	ad	bc	bc	ac	ad	ad	bd	bc	ad	bd	bc	ac	bd	ac	bc	ac	bd	bd	bd	ac	ac	bc	ac	ac	ac	ad	ac	ac	bc	ac	ad	ac	--	ad	bc	ad	ad	ad	bc	bc	bd	bd	ac	bc	ad	bd	bc	bd	ad	ad	--	bc	bd	ad	ad	ad	ad	bc	ad	bd	bc	bc	bd	ad	bd	bd	ac	ad	bd	bc	ad	bd	--	ac	ad	bd	bc	bd	bd	bd	ad	bd	ad	bc	bc	bc	bc	bc	ac	bd	bc	bd	ad	ac	bc	--	ac	bc	ac
PtIFG_1623_A	<hkxhk>	hh	hk	hk	hk	hh	hk	hk	hk	hh	--	hh	kk	hk	hk	kk	hk	hh	hk	hk	hh	hk	kk	hk	kk	hk	hk	hh	--	kk	hh	hk	--	hk	kk	hk	kk	hk	hh	hk	hk	kk	kk	hh	kk	hk	kk	hh	hk	hh	kk	kk	hk	kk	hk	hk	hk	hk	hk	hk	hk	kk	hk	kk	kk	hk	--	kk	hk	hh	hk	hh	hh	hk	hk	hk	hk	kk	hk	kk	hk	hk	kk	hh	hk	kk	hk	kk	hh	hh	hh	hk	hh	kk	hk	hh	hk	hh	hk	kk	hh	hh	hk	hh	hk	kk	hh	hh	hh	hh	hk	hh	hk	hk	kk	kk	hk	hk	hk	hh	hk	hk	hh	hh	hh	kk	hk	kk	kk	hk	hh	hk	hk	--	kk	hk	hk	hk	hh	hk	kk	hk	kk	hh	hk	--	hh	hh	hh	hk	hh	hk	hh	hh	hk	hk	hk	--	kk	hh	hh	--	hk	kk	--	hh	hh	hh	hk	hk	hh	hk
PtIFG_1635_A	<efxeg>	ef	ee	eg	ef	ef	ee	eg	eg	ee	ee	ef	ef	fg	ee	eg	ee	fg	ee	ef	eg	ef	ee	ef	eg	fg	fg	fg	eg	eg	fg	ee	fg	eg	ee	fg	ee	ee	ee	eg	fg	fg	ef	ef	ee	ef	ef	fg	fg	fg	eg	eg	eg	ee	fg	eg	ef	fg	fg	fg	ef	fg	eg	fg	fg	ef	eg	fg	ef	ef	eg	ef	ee	ee	eg	fg	ef	ee	ee	fg	ef	ef	eg	ee	fg	ee	ef	fg	fg	ef	ee	ef	eg	ee	eg	ef	eg	fg	eg	ee	ef	fg	ee	ee	ee	--	ef	ee	ef	fg	eg	ee	ef	eg	ee	ef	ee	ef	ef	ef	ef	ee	ef	eg	eg	eg	--	ee	fg	eg	ef	eg	--	fg	eg	eg	ef	ef	ee	eg	eg	fg	ef	ef	ee	ef	eg	fg	eg	ef	ef	ef	fg	fg	eg	eg	ee	ee	eg	ef	eg	fg	ee	ef	ee	ee	ef	ef	fg	ef	fg	eg
PtIFG_1636_2	<lmxll>	ml	--	ml	ll	ml	ml	ml	ml	ll	ml	--	ml	ll	ll	ml	ml	ml	ml	ll	ll	ml	ml	ml	ll	ll	ll	ml	ml	ml	ml	ml	--	ll	--	ml	ll	ml	ml	ll	ll	ml	ml	ll	ml	ll	ml	ml	ml	ml	ll	ml	ml	ml	ll	ll	--	ll	ml	ml	ll	ml	ll	ml	ml	ml	ll	ll	ll	ll	ll	ll	ml	ll	ll	ml	ll	ll	ml	ll	ll	ll	ml	ml	ll	ml	ml	ml	ll	--	ml	ml	ml	ll	ll	ll	ll	ml	ml	ml	ll	ml	ll	ll	ml	ll	ml	ml	ml	ll	ml	ml	ml	ll	ml	ml	ml	ml	ll	ll	ll	ml	ml	ll	ll	ll	ll	ll	ml	ml	ml	ml	ml	ll	ll	ml	ll	ll	ml	ml	ml	ll	ll	ll	ll	--	ll	ml	ml	ll	ll	ml	ll	ll	ml	ll	ml	ll	ml	ml	ml	--	ml	ml	ml	ll	ml	ll	ml	ll	ml	ml
PtIFG_1636_3	<hkxhk>	--	--	hh	--	hh	hk	hh	hh	hk	--	--	hh	hk	hh	--	hk	--	hk	--	--	kk	hk	hk	hk	hh	--	hk	kk	hk	hk	hk	--	hk	--	--	hh	kk	kk	hh	kk	hk	kk	hk	hk	hh	kk	hk	hk	hh	--	--	kk	--	hh	kk	--	--	--	hk	--	hh	--	--	--	--	--	hk	--	--	--	--	hh	--	--	hk	hk	--	--	--	hh	--	hk	hk	kk	hk	hh	--	hk	hk	kk	--	hh	hk	hk	hh	--	--	hh	--	hk	hk	hk	--	--	hk	--	hh	hh	--	hk	--	hh	--	kk	--	hk	hk	hk	hh	--	--	kk	--	hh	hk	hh	hk	kk	--	--	--	hk	hk	hk	hh	--	--	--	kk	hk	--	--	hk	--	--	hk	hh	kk	hk	hk	--	hh	hh	--	--	--	hk	hk	kk	hh	--	hh	kk	hk	kk	--	hk	kk	--	--	hk
PtIFG_1636_54	<abxcd>	ac	--	bd	ac	bc	ad	bd	bc	ad	bd	--	bc	ad	ac	ad	ad	ad	bd	bd	bd	ac	ad	ad	bc	bc	bc	ad	ac	bc	bd	bd	bc	bd	bc	ac	bd	ac	ac	bc	ac	bc	ac	bc	bc	bd	ac	bd	ad	bd	ad	ad	ac	bc	bd	ac	bc	ad	bd	bd	ad	bc	bc	bc	ad	ac	--	bc	ac	ad	ad	bc	bc	ad	ad	bd	ad	bd	bc	ac	bd	bc	bc	ad	ac	bd	bc	bd	bc	ad	--	--	bd	bc	ad	bd	bd	bd	bd	bd	ad	bc	ad	ad	bc	bd	ac	bd	bd	ac	ad	bc	bc	ac	ac	bc	bc	ad	ad	bd	ad	ad	ac	bd	bc	bc	--	bc	ac	ac	ad	bd	ad	bc	--	bc	ad	bc	ad	ac	bc	ac	bd	bc	ad	bd	bc	bd	ac	bd	ad	ac	bc	bc	bc	ac	bc	ad	bd	ac	bd	bd	bd	ac	ad	ac	ad	ad	ac	bd	ad	ad
PtIFG_1672_A	<efxeg>	fe	gf	ee	ee	gf	fe	--	ge	ee	ee	ee	ee	gf	gf	ee	ge	fe	--	fe	ge	fe	ee	--	gf	ee	ee	ge	fe	fe	ge	ee	ee	fe	--	fe	ge	ge	fe	fe	ee	ee	ge	fe	ge	gf	ge	ee	fe	fe	ee	fe	ge	ee	ge	ee	ge	ee	fe	ge	ge	ee	ee	gf	gf	ee	ee	gf	gf	ge	gf	ge	ee	ee	ge	ee	gf	ee	gf	ee	ge	ge	fe	fe	ge	ee	gf	fe	fe	fe	ge	fe	ge	ge	gf	gf	fe	ge	ee	ge	gf	ee	ge	ee	gf	fe	ge	fe	ee	ee	ge	ee	fe	gf	gf	gf	ee	ee	ee	fe	ge	ge	ge	fe	fe	fe	fe	gf	ge	ge	fe	fe	ge	--	gf	ge	ee	ge	ee	gf	gf	fe	gf	ge	gf	--	gf	ge	gf	fe	fe	ee	fe	fe	ge	gf	fe	ee	fe	gf	gf	--	gf	ge	fe	fe	gf	gf	ee	gf	ee	fe
PtIFG_1869_2	<lmxll>	ml	ll	ll	ml	ml	ml	ll	ll	ml	ml	ll	ml	ll	ll	ml	ll	ll	ll	ml	ll	ml	ml	ll	ll	ml	ll	ml	ll	ll	ml	ll	ll	ml	ll	ml	ll	ml	ll	ll	ml	ll	ml	ml	--	ml	ll	ml	ml	ml	ml	ll	ll	ml	ml	ll	ll	ll	ml	ll	ll	ml	ml	ml	ml	ll	ml	ll	ml	ll	ll	ll	ll	ml	ll	ll	ml	ll	ll	ll	ml	ml	--	--	ll	ml	ml	ml	ml	ml	ml	ll	ml	ll	ll	ml	ll	ml	ml	ml	ml	--	ml	ml	ll	ll	ml	ml	ll	ml	ll	ll	ml	ml	ll	ml	ll	ml	ll	ll	ll	ml	ml	ll	ll	ll	ll	ml	ll	ll	ll	ml	ml	ml	ll	ll	ml	ml	ml	ll	ll	ml	ll	ml	ll	ml	ll	ll	ll	ml	ml	ml	ml	ml	ll	ll	ml	ll	ml	ll	ll	ml	ll	ll	ll	ll	ml	ml	ml	ml	ml	ll
PtIFG_1889_1	<efxeg>	gf	eg	eg	ef	gf	ef	ee	ee	ee	gf	ee	ef	eg	eg	ee	eg	eg	ee	ef	ee	ef	gf	ee	eg	gf	eg	gf	ee	ee	gf	ee	ee	eg	ee	ef	ee	ef	ee	ee	gf	ee	ef	gf	ef	ef	ef	gf	gf	gf	eg	eg	ee	gf	ef	eg	--	eg	ef	gf	gf	gf	gf	ef	gf	eg	gf	ee	ef	eg	eg	eg	ee	ef	eg	ee	ef	ee	ee	ee	gf	gf	eg	eg	eg	ef	ef	ef	gf	gf	ee	eg	ef	ee	ee	ef	ee	ef	ef	ee	ef	ef	ef	ef	ee	eg	ef	ef	ee	ef	eg	eg	gf	gf	ee	ef	ee	ef	ee	ee	eg	ef	gf	eg	ee	ee	eg	ef	ee	ee	ee	eg	ef	--	eg	eg	gf	ef	gf	eg	eg	gf	ef	ef	ee	ef	eg	eg	eg	ef	ef	gf	gf	gf	eg	eg	ef	eg	ef	eg	eg	gf	eg	ee	ee	eg	ef	--	ef	ef	gf	eg
PtIFG_1902_1	<nnxnp>	--	pn	nn	--	pn	pn	pn	pn	pn	nn	nn	nn	nn	nn	pn	nn	pn	pn	nn	pn	pn	pn	nn	nn	pn	nn	nn	nn	nn	--	pn	pn	nn	nn	pn	pn	pn	pn	pn	pn	nn	nn	nn	pn	nn	pn	pn	pn	pn	nn	nn	nn	nn	nn	pn	--	nn	--	pn	nn	pn	--	pn	nn	nn	nn	pn	--	pn	pn	pn	pn	nn	nn	nn	pn	nn	pn	pn	nn	nn	pn	nn	nn	nn	nn	nn	nn	pn	nn	pn	pn	nn	nn	pn	nn	pn	nn	pn	pn	pn	nn	pn	nn	--	pn	pn	nn	nn	pn	nn	pn	pn	pn	pn	nn	pn	pn	pn	pn	nn	nn	pn	pn	pn	pn	nn	nn	nn	nn	pn	nn	nn	nn	pn	nn	pn	nn	pn	pn	pn	pn	nn	pn	pn	pn	nn	nn	pn	pn	nn	pn	nn	pn	pn	nn	pn	pn	nn	pn	pn	nn	pn	nn	nn	nn	nn	--	pn	pn	nn
PtIFG_1916_1	<nnxnp>	pn	pn	pn	nn	nn	pn	pn	pn	nn	nn	nn	pn	nn	nn	pn	pn	nn	nn	pn	pn	pn	pn	nn	pn	nn	pn	pn	nn	nn	nn	nn	pn	nn	nn	pn	pn	pn	pn	pn	pn	pn	nn	pn	nn	pn	pn	nn	nn	nn	pn	nn	nn	pn	pn	pn	pn	nn	nn	nn	pn	pn	nn	pn	nn	nn	nn	nn	pn	nn	nn	nn	nn	nn	nn	pn	pn	pn	nn	pn	pn	pn	pn	pn	nn	nn	nn	nn	nn	nn	pn	nn	pn	pn	nn	nn	pn	nn	pn	nn	nn	pn	nn	nn	pn	--	pn	nn	nn	pn	nn	nn	pn	nn	pn	nn	nn	pn	pn	nn	pn	pn	nn	nn	nn	pn	pn	nn	nn	nn	nn	pn	nn	nn	pn	nn	pn	nn	pn	pn	pn	nn	pn	pn	nn	--	nn	pn	pn	pn	nn	pn	pn	nn	pn	pn	nn	pn	pn	nn	pn	nn	pn	--	nn	pn	pn	--	--	pn	pn	pn
PtIFG_1916_2	<nnxnp>	pn	nn	pn	pn	nn	pn	nn	nn	pn	nn	pn	pn	nn	nn	pn	nn	pn	nn	pn	nn	pn	pn	pn	nn	pn	nn	pn	pn	pn	nn	pn	pn	pn	pn	pn	nn	nn	pn	pn	pn	pn	nn	pn	nn	nn	nn	nn	nn	pn	pn	pn	pn	pn	nn	pn	pn	nn	nn	pn	nn	pn	pn	pn	pn	pn	pn	pn	nn	nn	pn	nn	pn	pn	nn	pn	nn	pn	nn	pn	nn	nn	pn	nn	nn	pn	nn	pn	pn	pn	nn	pn	pn	nn	nn	nn	pn	nn	nn	nn	nn	pn	nn	pn	nn	--	nn	pn	nn	pn	nn	pn	pn	nn	nn	nn	pn	nn	pn	pn	nn	nn	nn	nn	pn	pn	pn	nn	nn	nn	pn	pn	nn	pn	nn	nn	pn	nn	pn	nn	nn	pn	nn	nn	nn	nn	nn	nn	nn	pn	pn	pn	pn	nn	pn	nn	pn	pn	nn	nn	nn	nn	nn	nn	nn	pn	nn	nn	--	pn	pn	pn
PtIFG_1916_4	<nnxnp>	pn	pn	pn	nn	nn	nn	pn	nn	pn	nn	nn	pn	nn	pn	nn	nn	pn	nn	pn	nn	pn	pn	pn	nn	pn	pn	nn	pn	pn	nn	pn	nn	pn	nn	nn	pn	nn	pn	pn	nn	nn	nn	pn	pn	pn	nn	pn	pn	pn	nn	nn	nn	pn	nn	nn	nn	nn	nn	nn	nn	nn	pn	pn	pn	nn	pn	pn	nn	pn	pn	pn	pn	pn	pn	nn	pn	pn	pn	nn	nn	pn	pn	pn	pn	pn	nn	pn	nn	nn	nn	nn	nn	pn	nn	pn	pn	pn	nn	nn	nn	pn	pn	nn	pn	--	pn	nn	nn	pn	nn	pn	nn	nn	nn	nn	pn	nn	nn	nn	pn	pn	nn	nn	nn	nn	pn	nn	pn	nn	nn	nn	nn	pn	pn	nn	pn	pn	nn	pn	nn	nn	pn	nn	pn	nn	pn	pn	pn	nn	nn	nn	nn	pn	pn	nn	pn	pn	pn	pn	pn	nn	nn	pn	nn	pn	nn	nn	--	pn	nn	nn
PtIFG_1917_A	<lmxll>	lm	ll	lm	ll	lm	ll	ll	ll	lm	lm	lm	ll	lm	lm	--	ll	lm	lm	lm	lm	lm	ll	ll	ll	lm	lm	ll	ll	ll	lm	ll	ll	ll	ll	ll	ll	lm	ll	lm	ll	ll	ll	lm	lm	lm	ll	ll	lm	ll	lm	ll	lm	ll	ll	lm	ll	ll	ll	ll	lm	ll	ll	lm	lm	lm	ll	ll	ll	ll	ll	ll	lm	lm	lm	ll	ll	ll	ll	lm	lm	ll	lm	ll	lm	ll	ll	ll	lm	lm	lm	ll	ll	lm	ll	lm	lm	lm	lm	ll	ll	lm	ll	lm	lm	--	ll	ll	ll	ll	ll	--	ll	lm	ll	lm	ll	ll	lm	ll	lm	ll	lm	ll	lm	lm	ll	ll	ll	ll	ll	ll	lm	ll	ll	ll	lm	lm	ll	lm	lm	lm	lm	lm	ll	ll	ll	ll	ll	ll	ll	ll	lm	lm	lm	ll	lm	lm	lm	lm	lm	ll	ll	ll	lm	lm	ll	lm	--	ll	--	ll
PtIFG_1918_3	<nnxnp>	pn	nn	nn	pn	pn	nn	--	pn	nn	nn	pn	pn	nn	pn	nn	nn	nn	--	pn	nn	pn	nn	--	pn	pn	pn	nn	pn	pn	nn	nn	pn	nn	pn	pn	nn	pn	pn	pn	pn	pn	pn	pn	pn	nn	pn	nn	nn	nn	nn	nn	pn	pn	nn	pn	--	nn	nn	nn	nn	pn	pn	pn	nn	pn	pn	pn	pn	nn	nn	pn	pn	nn	nn	nn	nn	nn	pn	pn	nn	pn	pn	nn	pn	nn	pn	nn	pn	nn	nn	nn	nn	pn	nn	nn	nn	nn	nn	nn	nn	pn	nn	nn	pn	nn	pn	nn	nn	pn	nn	pn	pn	pn	pn	pn	pn	nn	nn	nn	nn	nn	pn	--	pn	pn	nn	pn	pn	pn	nn	nn	nn	pn	nn	pn	nn	pn	nn	pn	pn	pn	nn	pn	nn	nn	pn	nn	pn	nn	nn	pn	pn	pn	pn	nn	pn	nn	nn	pn	nn	nn	nn	pn	nn	pn	nn	--	pn	nn	nn	nn
PtIFG_1918_A	<lmxll>	ml	ll	ll	ml	ml	ml	--	ml	ll	ll	ml	ll	ml	ll	ll	ml	ll	--	ll	ml	ml	ml	--	ll	ml	ml	ll	ll	ll	ml	ml	ml	ml	ml	ml	ll	ll	ll	ml	ml	ll	ll	ml	ll	ll	ml	ll	ml	ml	ml	--	ml	ll	ll	ml	--	ll	ml	ml	ml	ml	ml	ll	ml	ml	ml	ml	ml	ll	ll	ll	ml	ll	ll	ll	ml	ll	ll	ll	ml	ml	ll	ml	ll	ll	ml	ll	ll	ll	ll	ml	ml	ml	ml	ml	ll	ll	ll	ml	ml	ll	ml	ll	ll	ml	ml	ll	ll	ml	ml	ll	ml	ll	ll	ll	ll	ll	ll	ml	ll	ml	ll	--	ml	ml	ml	ll	ml	ll	ll	ml	ll	ll	ml	ml	ml	ll	ll	ml	ll	ll	ll	ll	ll	ml	ml	ll	ll	ml	ml	ll	ll	ll	ll	ml	ml	ll	ml	ml	ll	ll	ll	ml	ml	ml	ll	--	ml	ml	ml	ml
PtIFG_1A7_A	<abxcd>	ad	ad	bc	bd	ac	ad	bc	ac	bc	bc	ad	ac	ad	ac	ac	bc	ad	ad	--	bc	bc	bc	ad	ac	ac	ad	bd	bc	ad	bd	ac	bd	ad	ac	ac	bd	ad	ad	bd	ad	ad	bc	ac	bd	ac	ac	bd	ad	ac	ad	ac	ac	bc	bd	bd	--	ad	ad	ac	ad	ad	ac	ac	bd	ad	ac	ac	bc	bd	ac	bc	bc	bc	ad	bd	bc	ad	ad	ad	bc	ac	ad	bc	bd	bd	ad	ac	bd	bd	bd	ac	bc	ad	bc	bd	bc	ad	bc	ad	bd	bc	ac	ad	ac	--	ad	bd	ad	ac	bd	ac	bc	ad	ad	bd	bd	ad	bd	bd	bc	bd	bd	bd	bc	bd	bd	bc	ad	ad	ac	bd	bd	bd	bc	bc	ad	ad	ad	bc	bd	bc	bd	bd	ac	bc	ad	bd	bc	ad	bd	bd	bd	ac	ac	ad	ad	ac	ad	bc	bd	ad	ad	ac	bd	ad	bc	ac	bd	bd	bd	ac
PtIFG_1D9_2	<nnxnp>	pn	pn	nn	pn	nn	nn	nn	pn	pn	pn	nn	pn	nn	pn	nn	nn	pn	pn	pn	pn	pn	pn	nn	nn	nn	pn	nn	nn	nn	pn	nn	nn	nn	nn	pn	nn	pn	nn	pn	nn	nn	nn	nn	nn	pn	nn	nn	pn	nn	nn	pn	nn	pn	nn	pn	pn	nn	pn	pn	nn	nn	nn	nn	nn	pn	nn	nn	pn	pn	nn	nn	nn	nn	pn	pn	nn	pn	nn	nn	nn	nn	pn	pn	nn	nn	nn	pn	pn	nn	pn	nn	pn	pn	nn	nn	pn	nn	pn	pn	nn	pn	pn	pn	nn	nn	pn	pn	nn	pn	pn	nn	nn	nn	pn	nn	pn	pn	nn	pn	nn	nn	nn	nn	nn	nn	nn	nn	pn	pn	pn	--	nn	nn	nn	pn	pn	nn	pn	pn	nn	pn	pn	nn	nn	pn	pn	pn	nn	nn	pn	nn	pn	nn	pn	nn	pn	pn	pn	nn	nn	pn	pn	nn	nn	nn	pn	pn	nn	nn	pn	pn
PtIFG_2006_C	<lmxll>	--	ll	ml	ll	ml	ll	ml	ml	ll	ll	ll	ll	ml	ml	--	ll	ll	ml	ll	--	ml	ml	ml	ml	ml	ml	ml	ll	--	ml	ll	--	--	ml	ll	ll	--	ml	--	ll	--	ll	ml	ll	ml	ll	ll	ll	ml	ll	--	ll	--	ml	ml	--	ll	ll	ml	ml	ml	ml	ll	--	ml	--	ll	ll	ll	--	ll	ml	ll	ml	ll	ll	--	ml	ml	ml	ll	ll	ml	ll	ml	ll	--	ml	ml	ml	ll	ml	ll	ll	ml	--	ml	ll	--	ll	ll	ml	ll	--	ll	ml	ml	ml	ll	ll	ml	ll	--	ll	--	ml	ll	ml	ml	ll	--	ll	ml	ll	ml	ll	ml	ml	ml	--	ll	ml	ml	ml	--	--	ll	--	ll	ml	ll	--	ll	--	ml	ll	ll	ll	ll	ll	ll	ll	--	ll	ml	ml	ml	ll	ml	ll	ll	ll	ml	ll	ll	ml	--	ml	--	--	ll
PtIFG_2009_A	<efxeg>	ef	ef	gf	ef	ef	ef	ee	gf	ef	ee	eg	eg	ef	ee	ee	gf	ef	ee	ee	ee	ef	gf	ef	eg	ee	ee	ef	ee	eg	ef	ee	ee	ef	gf	gf	gf	eg	ee	ee	ee	gf	gf	eg	eg	ef	ef	ef	eg	ee	eg	gf	gf	gf	eg	ef	eg	eg	ee	ef	gf	ee	gf	ef	gf	ee	gf	ee	eg	eg	eg	ee	eg	gf	eg	gf	ef	eg	eg	ee	ee	eg	ee	gf	eg	ee	eg	gf	gf	ef	eg	gf	ef	ef	ef	gf	eg	ee	eg	gf	ee	eg	eg	gf	eg	--	ef	eg	ef	gf	eg	--	gf	ee	eg	ee	--	ee	--	eg	ee	ef	eg	--	ef	ee	ee	gf	gf	gf	gf	ee	ee	eg	--	ef	eg	eg	gf	ef	ef	eg	ef	eg	ef	ef	ef	ee	eg	ee	ee	eg	gf	gf	eg	ef	gf	ef	gf	gf	ee	ee	eg	ee	gf	gf	ee	gf	ef	ee	ee	gf
PtIFG_2068_A	<efxeg>	gf	--	fe	--	gf	gf	gf	fe	ge	ge	--	ge	fe	gf	ge	ee	ee	fe	ee	ge	--	gf	fe	fe	gf	fe	gf	ee	ge	fe	ee	gf	ge	gf	ge	ee	gf	fe	fe	ge	fe	ee	gf	ee	gf	ge	ee	ee	gf	ee	ee	ee	gf	gf	gf	fe	ge	ge	gf	ge	fe	gf	ge	fe	fe	gf	gf	ge	ee	ge	ee	gf	ee	fe	gf	ee	ge	gf	gf	ee	gf	ee	gf	ge	fe	fe	gf	--	fe	fe	ee	ee	gf	ge	ee	gf	gf	ee	gf	ee	ge	fe	ge	gf	gf	fe	gf	fe	ee	ee	gf	ge	fe	ee	fe	gf	ee	gf	gf	ee	ge	ee	fe	ge	gf	ge	gf	gf	gf	ee	ge	gf	fe	fe	ee	gf	ge	ge	ge	gf	ge	fe	ge	gf	--	fe	ge	ge	ee	ge	ge	ge	gf	ee	ge	fe	fe	ee	fe	ee	--	ee	fe	--	ge	gf	ee	fe	ee	fe	ee
PtIFG_2086_13	<abxcd>	bd	ac	ac	ad	bc	bc	bc	bd	bc	ac	ad	bc	bd	ac	bc	ad	ac	ad	ad	ad	bd	ac	ac	ac	bd	bc	ac	ac	ad	bd	bc	ac	bd	ac	bc	bd	ad	ad	bd	bc	bd	ad	ad	bd	bd	bc	bc	bc	ad	bd	ac	ad	ac	ac	bd	--	bc	bd	bd	ad	bd	ad	ac	bd	ad	ad	bc	bc	bd	bc	ad	bd	bd	bd	ad	ad	bd	ad	bc	bc	bd	bd	ac	bc	bd	bc	ad	bc	bc	bc	bd	ac	ad	ac	ad	bd	bd	ac	bc	bd	bc	bd	bd	bd	--	ad	bd	bd	ad	bd	ad	ac	bd	bd	ac	bd	ad	ac	bc	ad	ad	bd	ac	ac	bd	ad	ad	bc	ad	ad	bd	bd	bd	ad	bc	ad	ad	ac	bc	bc	bd	ac	ac	ac	bc	ac	bd	ac	bd	ad	bd	ac	bd	bd	ad	bd	bc	ad	ac	ad	bc	ad	ad	ac	bd	bc	bd	ac	bc	bd	ac
PtIFG_2086_2	<nnxnp>	pn	pn	pn	nn	pn	nn	pn	pn	pn	nn	nn	nn	nn	nn	nn	pn	pn	nn	pn	pn	pn	pn	nn	pn	pn	pn	pn	nn	nn	nn	nn	pn	pn	nn	pn	nn	nn	pn	nn	nn	pn	nn	nn	nn	pn	pn	nn	nn	pn	pn	nn	nn	nn	nn	nn	nn	nn	pn	pn	nn	pn	pn	nn	nn	pn	pn	nn	pn	nn	pn	nn	nn	nn	nn	pn	pn	pn	pn	pn	nn	pn	nn	nn	nn	nn	nn	nn	nn	nn	pn	nn	nn	pn	pn	pn	nn	nn	pn	nn	pn	pn	nn	pn	nn	--	nn	nn	pn	nn	nn	nn	pn	nn	pn	nn	nn	pn	nn	nn	nn	pn	nn	nn	nn	pn	pn	pn	nn	nn	nn	nn	nn	nn	pn	nn	pn	nn	pn	nn	pn	nn	pn	pn	nn	pn	nn	pn	pn	nn	nn	pn	pn	nn	pn	nn	nn	pn	pn	pn	nn	nn	pn	nn	nn	pn	nn	pn	pn	nn	pn	pn
PtIFG_2090_1	<lmxll>	lm	lm	ll	ll	ll	lm	ll	ll	ll	lm	lm	ll	ll	lm	lm	ll	ll	lm	lm	ll	ll	ll	ll	lm	ll	ll	ll	lm	ll	lm	lm	ll	ll	ll	ll	lm	lm	lm	lm	ll	ll	ll	ll	lm	lm	ll	lm	ll	lm	lm	ll	ll	lm	lm	--	--	lm	lm	lm	ll	ll	lm	lm	ll	lm	lm	lm	ll	lm	lm	lm	lm	lm	lm	lm	ll	ll	lm	lm	--	lm	lm	ll	lm	lm	lm	lm	ll	ll	lm	lm	ll	ll	ll	ll	lm	--	lm	ll	ll	--	lm	lm	lm	ll	ll	lm	lm	ll	lm	lm	ll	lm	lm	lm	ll	ll	lm	lm	lm	ll	lm	--	ll	ll	lm	ll	ll	lm	ll	ll	lm	lm	ll	ll	ll	lm	lm	ll	lm	--	ll	lm	lm	ll	lm	lm	lm	lm	lm	lm	ll	ll	lm	ll	ll	ll	ll	ll	lm	lm	lm	ll	ll	ll	lm	ll	ll	lm	lm	ll
PtIFG_2090_2	<lmxll>	lm	ll	ll	lm	ll	lm	ll	lm	lm	ll	ll	ll	lm	lm	ll	lm	--	ll	ll	ll	lm	lm	lm	ll	ll	ll	lm	lm	ll	ll	ll	lm	lm	ll	lm	ll	lm	lm	ll	lm	lm	lm	ll	ll	ll	lm	ll	lm	ll	lm	lm	lm	ll	ll	lm	--	lm	ll	ll	lm	ll	ll	ll	lm	lm	ll	ll	lm	lm	lm	ll	ll	lm	lm	ll	lm	lm	ll	ll	ll	ll	ll	lm	lm	ll	ll	ll	ll	ll	lm	lm	ll	ll	lm	ll	lm	--	ll	ll	lm	ll	lm	lm	ll	ll	lm	ll	ll	lm	lm	ll	ll	lm	lm	--	ll	lm	lm	ll	lm	lm	lm	--	ll	ll	ll	ll	lm	lm	lm	ll	lm	ll	lm	ll	lm	ll	lm	lm	ll	lm	ll	ll	lm	ll	ll	ll	lm	ll	lm	lm	ll	ll	ll	lm	ll	lm	ll	lm	ll	ll	ll	lm	lm	lm	ll	lm	lm	ll	lm	lm
PtIFG_2090_4	<lmxll>	ml	ll	ll	ll	ml	ll	ml	ll	ml	ml	ml	ll	ll	ll	ml	ll	--	ll	ll	ml	ll	ll	ll	ml	ml	ll	ll	ll	ml	ll	ll	ll	ll	ml	ll	ll	ml	ml	ml	ml	ml	ml	ml	ml	ml	ml	ml	ml	ml	ll	ml	ml	ll	ll	--	--	ll	ll	ml	ll	ml	ll	ll	ll	ml	ll	ml	ml	ll	ml	ml	ll	ll	ml	ll	ll	ll	ml	ll	ll	ll	ml	ml	ml	ll	ml	ll	ll	ml	ll	--	ml	ml	ll	ml	ll	--	ll	ml	ml	ml	ll	ll	ll	--	ll	ll	ll	ml	ml	ml	ml	ml	ll	ll	ml	ml	ll	ml	--	ml	ll	--	ll	ml	ml	ll	ll	ml	ml	ml	ll	ml	ml	ml	ll	ll	ml	ll	ml	ll	ml	ml	ml	ml	ml	ml	ml	ll	ll	ll	ll	ml	ml	ll	ll	ll	ll	ll	ml	ml	ll	ll	ll	ll	ll	ll	ll	ml	ll	ml
PtIFG_2113_1	<efxeg>	ee	ee	eg	ee	eg	gf	eg	ee	ee	gf	ef	ef	gf	ef	gf	ee	ee	ef	gf	gf	eg	ee	gf	ef	gf	eg	ee	--	ee	gf	ee	ef	gf	ef	gf	ef	eg	gf	gf	ee	gf	eg	eg	ee	ef	gf	ee	eg	ee	ee	eg	ef	ef	eg	gf	ef	ef	eg	gf	ef	ef	ef	ef	ef	ef	ef	ef	gf	eg	gf	gf	eg	gf	gf	gf	ef	eg	eg	eg	ef	ef	eg	ee	gf	eg	gf	ee	eg	ef	ef	ef	gf	eg	ee	eg	gf	gf	eg	ee	gf	gf	ee	--	eg	ee	eg	ee	eg	ee	gf	ef	eg	ee	eg	ee	ef	ee	ee	eg	ee	gf	gf	gf	ee	ef	eg	ef	ee	gf	eg	gf	eg	eg	eg	ee	gf	ef	ef	eg	eg	eg	ee	gf	ef	eg	gf	ee	eg	ef	ee	ee	ee	ee	ef	ef	gf	gf	ef	eg	ef	ef	gf	ee	gf	ef	ef	ef	ee	ee	eg	ee
PtIFG_2145_1	<nnxnp>	--	nn	--	nn	pn	--	pn	nn	pn	pn	--	pn	nn	pn	pn	nn	nn	nn	nn	pn	--	pn	nn	nn	pn	nn	--	--	pn	nn	nn	--	pn	pn	pn	nn	--	nn	nn	pn	nn	nn	pn	nn	pn	pn	nn	nn	pn	nn	nn	nn	pn	pn	pn	nn	pn	pn	pn	pn	nn	pn	--	nn	nn	--	pn	pn	nn	pn	nn	nn	nn	nn	pn	nn	pn	pn	pn	nn	pn	--	pn	nn	nn	nn	pn	nn	nn	nn	nn	nn	pn	pn	--	pn	pn	nn	pn	nn	pn	nn	pn	pn	--	nn	pn	--	nn	nn	pn	pn	nn	nn	nn	pn	nn	pn	pn	nn	pn	nn	nn	pn	pn	pn	pn	pn	pn	nn	pn	pn	pn	nn	nn	pn	pn	pn	pn	pn	pn	nn	pn	pn	pn	--	pn	pn	nn	pn	pn	pn	pn	nn	pn	nn	nn	nn	nn	nn	pn	pn	nn	nn	pn	pn	nn	nn	nn	nn	pn
PtIFG_2145_28	<abxcd>	ad	bc	bd	ac	ad	ad	bc	bc	bd	ad	ac	ac	bd	bc	bc	bc	bd	bc	ac	bc	ac	bd	ac	bd	ad	ad	ad	bc	bc	ad	bc	ac	bd	bc	--	bc	ac	bc	bd	ad	ac	ac	ad	ac	ac	ac	ad	ad	ad	bd	bd	bd	ac	ac	bd	bc	bd	ac	ad	ad	ad	ad	ad	ad	--	--	ac	ac	ad	bd	bc	bc	ac	bd	bd	ac	bc	bc	bd	ac	ac	bd	bd	ad	bc	ac	ad	ad	ad	bc	bc	ad	bc	bd	ac	bc	ad	bc	bc	ac	ac	ac	bc	bc	bd	ac	bc	ac	ac	bd	bd	ad	ad	bc	ac	bc	ac	bc	bc	ad	bc	ad	bd	bc	bd	ac	bc	ac	bd	ac	bd	ac	ad	bd	bd	ac	ac	bc	bd	bd	ad	ac	ac	bc	ac	bd	ad	bd	ac	ac	ac	ad	ad	bd	bd	bc	bd	bc	ac	bd	ad	bd	ac	bc	bc	ac	ac	ac	ac	ad	bd
PtIFG_2145_3	<lmxll>	ll	ml	ml	ll	ml	ll	ml	ml	ml	ll	ll	ml	ll	ml	ll	ll	ml	ll	ll	ll	ll	ml	ll	ll	ml	ll	ml	ll	ml	ll	ml	ml	ll	ml	ml	ll	ll	ll	ml	ml	ml	ml	ml	ml	ll	ll	ll	ll	ml	ml	ll	ml	ll	ll	ll	ll	ml	ll	ml	ll	ll	ll	ml	ll	ll	ll	ml	ll	ml	ll	ll	ml	ll	ml	ml	ll	ll	ll	ml	ll	ll	ll	ll	ml	ml	ll	ml	ml	ll	ll	ll	ml	ml	ml	ll	ll	ll	ml	ml	ml	ml	ml	ll	ll	ml	ml	ml	ml	ml	ll	ll	ml	ll	ml	ll	ll	ll	ml	ml	ml	ll	ml	ll	ml	ll	--	ll	ml	ll	ml	ll	--	ml	ll	ml	ml	ll	ml	ml	ml	ml	ml	ll	ll	ml	ll	ml	ml	ll	ml	ll	ml	ll	ml	ll	ml	ll	ml	ll	ml	ll	ll	ml	ml	ll	ll	ll	ml	ml	ml	ml
PtIFG_2145_76	<abxcd>	bc	bc	bc	ac	bd	bd	ad	ac	bc	ac	bd	ac	ad	ac	bc	ad	bc	ac	bc	bd	bc	ac	bd	ad	bd	bc	bd	ad	bd	bc	bd	ad	ad	ad	ac	bd	bc	ad	bc	ad	ad	ad	bd	ad	bc	ad	ad	ac	bd	ad	ad	bd	bd	ad	ac	ac	ad	ac	bc	bd	bd	bd	bd	ac	ac	--	bd	ac	ac	bc	ad	bd	bd	ac	ac	ad	ac	bd	bd	bd	ad	bc	bc	ad	ad	bd	bd	ac	bd	bc	ad	bc	bc	ad	bd	ac	ad	bc	ac	ad	bc	bc	ac	ad	ad	ac	bc	bd	ac	ac	bd	bd	ad	ac	ad	bc	ac	ad	bc	ad	ad	ad	ad	ad	bd	bd	ad	ac	bc	ac	bc	ad	ad	bd	ac	ac	bd	bc	ac	ad	ac	bc	ad	bd	bc	ac	ac	bd	ad	ac	ad	bc	bd	ac	ad	ac	bc	ac	ad	bd	bc	bc	ad	ad	ad	bc	ac	bd	ac	ac	ac
PtIFG_2146_2	<hkxhk>	kk	kk	hh	kk	hh	hh	hk	kk	hk	hk	hk	hh	hk	kk	hk	hk	hk	hh	hk	hk	hh	kk	kk	hk	hk	hk	hk	hk	kk	hk	hh	kk	hk	hk	--	kk	kk	hk	hk	hk	hk	hk	hh	hk	hk	hk	hk	hh	hh	hk	hh	hk	kk	hk	hk	--	kk	hh	kk	hh	hh	hh	hh	hk	kk	hh	hk	hh	kk	kk	--	hk	hh	hk	kk	kk	hh	kk	hk	kk	--	hk	kk	kk	kk	hh	hk	hh	hh	hh	hk	kk	hk	hh	hh	hk	--	hk	kk	hk	hh	hk	--	kk	--	kk	hk	hk	kk	kk	kk	kk	hk	hk	hh	hh	hh	kk	kk	hk	kk	kk	hh	hk	hh	kk	hh	kk	hk	hh	hk	hk	hk	hk	hh	hh	hk	kk	hk	kk	hh	hk	hk	kk	hh	hh	kk	hk	kk	hk	kk	kk	hk	hh	hh	--	hk	hk	hk	hh	hk	hk	hh	hk	hh	kk	hk	hk	kk	hh	kk
PtIFG_2197_1	<nnxnp>	np	nn	nn	np	nn	nn	nn	nn	np	np	nn	nn	np	np	nn	np	np	np	nn	nn	np	np	np	nn	np	np	nn	nn	nn	np	np	np	np	np	np	nn	nn	np	np	np	nn	np	np	np	np	nn	np	nn	np	np	np	np	nn	np	np	nn	np	np	nn	np	nn	nn	np	np	np	nn	np	nn	np	nn	np	np	nn	nn	nn	nn	nn	np	nn	np	np	nn	np	np	np	np	np	np	nn	nn	np	np	nn	nn	np	nn	nn	np	nn	np	np	nn	np	nn	--	np	nn	nn	nn	np	nn	np	nn	np	np	nn	nn	nn	np	nn	np	np	nn	nn	nn	nn	np	np	nn	np	np	np	np	np	np	nn	nn	nn	np	np	np	np	nn	nn	nn	nn	nn	np	np	nn	nn	nn	nn	np	nn	np	nn	np	nn	np	np	nn	nn	nn	nn	nn	nn	nn	nn	np	nn
PtIFG_2220_A	<efxeg>	fg	--	fe	ee	fe	ge	fg	fe	ee	fg	--	fe	ee	ee	fe	ee	fe	ge	fe	ge	fg	fg	fg	ee	fe	ee	ee	fg	ge	fe	ge	ee	fg	fg	fg	fe	ee	ee	fg	ee	fg	fg	ee	fe	ee	fe	ee	ee	ee	ee	ee	fg	fg	ge	ge	--	fg	fe	ge	fe	fg	fg	fe	fe	ee	fg	ge	fe	fe	fg	fg	fg	ge	ee	ge	ee	ee	ee	fe	fg	fg	ee	ee	fg	fg	fg	ee	fg	fe	ge	ee	ge	fg	fg	fg	ge	ee	fe	fg	ee	ge	fg	ge	fe	ee	ge	ee	fe	fe	ee	ge	ee	ge	fe	ee	ee	ee	fg	fg	ge	ge	fg	ee	fe	fg	fg	fe	fe	fe	fg	ge	ee	fe	ee	ee	ee	fg	fg	ge	ee	ee	ge	ee	ee	--	ge	fg	fe	fe	ee	fe	fe	fe	fg	fe	ee	fe	fe	fg	ee	--	fe	fg	--	fg	fe	fe	fg	ee	fg	ge
PtIFG_2220_B	<lmxll>	ll	--	ml	ml	ll	ll	ll	ll	ml	ll	--	ll	ml	ll	ll	ml	ll	ll	ml	ml	ll	ll	ll	ml	ml	ml	ll	ll	ll	ll	ll	ml	ml	ml	ml	ml	ml	ml	ml	ml	ll	ll	ml	ml	ml	ml	ll	ll	ll	ml	ll	ll	ll	ml	ml	--	ll	ml	ll	ml	ll	ml	ll	ml	ll	ml	ml	ml	ml	ml	ml	ll	ll	ml	ll	ml	ml	ll	ml	ml	ll	ll	ll	ml	ll	ll	ll	ml	ll	ll	ll	ll	ml	ml	ml	ml	ll	ml	ll	ml	ll	ml	ml	ll	ml	ll	ll	ll	ml	ll	ll	ll	ml	ll	ml	ll	ll	ml	ml	ml	ll	ml	ml	ml	ml	ml	ml	ll	ll	ll	ll	ll	ml	ml	ll	ll	ml	ll	ll	ll	ml	ml	ml	ml	--	ll	ml	ll	ml	ml	--	ml	ml	ll	ml	ll	ml	ll	ll	ll	--	ml	ll	ll	ml	ll	ml	ll	ml	ll	ll
PtIFG_2253_A	<abxcd>	bd	bd	cb	cb	ad	ca	ad	ad	ca	bd	ca	ca	cb	ca	ad	ca	ad	ca	bd	cb	ca	bd	cb	cb	ca	ca	ad	bd	bd	bd	ca	bd	ad	bd	bd	ca	bd	bd	bd	ca	ad	ad	ca	ad	ad	ca	bd	cb	ca	cb	ca	bd	ca	ad	ad	--	ca	ca	bd	ad	ad	cb	ca	ad	cb	cb	ad	ca	bd	bd	cb	ad	ad	ad	bd	cb	bd	bd	ca	bd	bd	ad	bd	bd	ad	ca	bd	ca	ad	ca	cb	bd	bd	ca	ca	ca	ad	ca	ad	ad	ad	ca	cb	bd	--	bd	ad	ad	bd	bd	bd	bd	ad	bd	ad	ad	cb	cb	cb	bd	ad	bd	ad	ca	cb	bd	ca	cb	bd	ca	bd	bd	ad	bd	ca	ca	ad	cb	ca	cb	ca	ca	bd	bd	ca	ca	ad	ca	bd	cb	bd	bd	ca	ca	--	ad	cb	bd	ca	ca	ad	ca	ad	ad	ca	bd	bd	cb	bd	ca	cb
PtIFG_2291_A	<lmxll>	ll	--	ll	ml	ll	ml	ml	ml	ll	ll	--	ll	ml	ll	ml	ml	ll	ml	--	ll	ml	ml	ml	ll	ml	ml	ll	ll	ll	ml	ml	ml	ml	ml	ml	ll	ll	ll	ml	ml	ll	ll	ml	ll	ll	ml	ml	ll	ml	ml	ll	ml	ll	ll	ml	ml	ll	ml	ml	ml	ml	ml	ll	ml	ml	ml	ml	ml	ml	ll	ll	ml	ml	ll	ll	ml	ll	ll	ll	ml	ml	ll	ml	ll	ll	ml	ll	ll	ll	ll	--	ml	ml	ml	ml	ll	ll	ll	ml	ll	ll	ml	ll	ll	ll	ml	ml	ll	ml	ml	--	ml	ll	ll	ll	ll	ll	ml	ml	ml	ml	ll	ml	ml	ml	ml	ll	ml	ll	ll	ml	ll	ml	ml	ll	ml	ml	ll	ml	ll	ll	ll	ll	ll	--	ml	ml	ll	ll	ml	--	ll	ll	ll	ml	ml	ll	ml	ml	ll	--	ll	ml	ml	ml	ml	ll	ml	ml	ml	ml
PtIFG_2295_2	<nnxnp>	nn	nn	nn	nn	pn	pn	nn	pn	nn	nn	nn	nn	nn	nn	--	pn	pn	pn	nn	nn	nn	pn	nn	nn	pn	nn	pn	pn	nn	nn	nn	nn	pn	pn	nn	nn	nn	nn	pn	pn	pn	pn	nn	nn	nn	nn	nn	pn	nn	nn	nn	pn	pn	nn	pn	--	nn	nn	pn	nn	nn	pn	nn	nn	nn	pn	pn	nn	nn	pn	pn	pn	pn	nn	pn	nn	nn	nn	nn	pn	pn	pn	nn	pn	pn	nn	pn	nn	nn	pn	nn	pn	pn	nn	pn	nn	nn	nn	nn	nn	nn	pn	pn	nn	--	pn	nn	pn	nn	nn	nn	nn	nn	nn	nn	nn	nn	pn	nn	pn	pn	pn	nn	nn	pn	pn	nn	nn	nn	pn	nn	nn	nn	pn	nn	nn	pn	pn	pn	pn	nn	pn	pn	nn	pn	pn	pn	nn	nn	nn	pn	nn	pn	pn	nn	pn	nn	nn	pn	nn	nn	nn	pn	nn	nn	nn	nn	nn	nn	pn	pn
PtIFG_2323_A	<nnxnp>	nn	pn	nn	nn	pn	nn	pn	nn	pn	nn	pn	nn	nn	nn	nn	nn	--	pn	--	pn	nn	nn	nn	pn	pn	pn	pn	pn	pn	pn	pn	pn	pn	pn	pn	nn	pn	nn	nn	nn	pn	nn	nn	pn	nn	nn	pn	pn	pn	pn	nn	pn	pn	nn	nn	--	nn	nn	nn	pn	pn	pn	nn	nn	pn	pn	nn	nn	nn	pn	nn	nn	pn	nn	nn	nn	pn	pn	pn	nn	nn	pn	nn	nn	nn	nn	pn	nn	pn	pn	pn	pn	pn	nn	nn	nn	nn	pn	nn	nn	nn	nn	pn	nn	--	pn	nn	pn	pn	pn	nn	nn	pn	pn	nn	nn	pn	nn	nn	pn	pn	pn	nn	nn	pn	pn	pn	pn	pn	pn	pn	pn	nn	nn	pn	pn	pn	pn	nn	nn	pn	pn	pn	pn	nn	nn	pn	pn	nn	nn	pn	pn	pn	nn	pn	nn	pn	nn	nn	nn	pn	pn	nn	nn	pn	nn	nn	nn	nn	nn	nn
PtIFG_2361_2	<lmxll>	ll	--	lm	lm	ll	ll	ll	lm	lm	lm	--	lm	lm	ll	lm	lm	ll	ll	lm	lm	ll	ll	ll	--	lm	lm	lm	ll	lm	lm	lm	lm	ll	ll	lm	ll	lm	ll	ll	lm	lm	ll	lm	lm	ll	lm	lm	ll	ll	lm	ll	lm	lm	lm	lm	--	lm	lm	lm	lm	lm	lm	ll	--	lm	--	--	ll	lm	--	lm	lm	lm	lm	lm	ll	--	ll	lm	lm	lm	ll	ll	lm	lm	ll	--	ll	ll	--	ll	lm	lm	lm	ll	--	lm	lm	--	ll	lm	lm	lm	--	ll	--	ll	lm	lm	lm	lm	ll	ll	ll	ll	lm	lm	lm	ll	lm	lm	lm	ll	ll	ll	ll	ll	lm	lm	ll	ll	lm	lm	ll	lm	ll	ll	lm	ll	ll	--	ll	--	ll	--	ll	lm	ll	lm	ll	lm	ll	ll	lm	ll	ll	lm	ll	lm	ll	--	ll	lm	ll	ll	ll	ll	lm	ll	lm	lm
PtIFG_2393_1	<efxeg>	ge	--	ee	ge	ee	ef	gf	ge	gf	ef	--	ef	ee	ge	ee	ge	gf	ee	ge	gf	ee	ee	ge	ee	ef	gf	gf	ef	ge	ge	gf	ge	ge	gf	ee	ge	ge	gf	gf	ef	ee	ef	ee	gf	ee	ge	ee	ef	ef	ee	ef	ee	ge	gf	ge	--	ge	ee	ee	ef	ee	ef	ef	ge	ge	ef	ee	ef	ee	gf	ee	ef	ee	ef	ge	gf	ef	ge	gf	ee	ee	gf	ef	ef	ge	gf	ee	ef	ee	gf	gf	ge	ee	ee	ee	gf	ee	gf	ge	ee	ee	ge	ee	gf	gf	ee	ge	gf	gf	ee	ee	ge	gf	gf	ge	gf	ef	ef	ee	ee	ge	ef	ef	gf	ef	ee	ef	ge	ge	ef	ee	ge	ge	ef	ge	ef	ee	ee	gf	ge	ef	ge	ef	gf	--	gf	ge	gf	ge	ef	--	gf	ge	ef	gf	ee	ee	gf	gf	ge	--	gf	ee	gf	ef	ee	ef	gf	ee	ef	ef
PtIFG_2441_1	<nnxnp>	nn	nn	np	nn	np	np	nn	nn	nn	nn	nn	np	np	nn	np	np	nn	np	nn	nn	np	np	nn	np	np	nn	nn	np	nn	nn	nn	nn	nn	nn	np	nn	nn	nn	nn	np	np	np	np	nn	np	nn	np	np	np	np	--	np	nn	nn	nn	--	nn	np	nn	np	np	np	np	nn	nn	--	np	np	np	nn	np	nn	np	np	nn	nn	np	nn	nn	np	np	nn	np	np	nn	np	np	np	np	nn	nn	nn	np	np	np	nn	np	nn	nn	np	np	nn	np	nn	--	nn	nn	nn	nn	np	nn	nn	nn	np	nn	nn	np	np	np	np	nn	np	np	nn	np	np	np	nn	nn	np	np	nn	nn	np	nn	np	np	np	nn	nn	np	np	np	nn	np	nn	nn	nn	nn	np	nn	nn	nn	np	np	np	np	nn	nn	nn	np	nn	np	nn	np	np	np	nn	np	np	nn
PtIFG_2479_1	<efxeg>	ee	gf	ge	ef	ge	ef	gf	ge	gf	ee	gf	ef	ef	ee	ef	ef	ee	ge	ge	ge	ef	ef	ee	gf	ee	gf	gf	gf	gf	ge	gf	ef	gf	gf	ge	ee	ge	ee	ee	ef	ee	ee	ef	ee	ef	ef	ge	ef	gf	ge	ef	gf	gf	ef	ef	ge	ef	ef	ef	ge	ge	ge	ee	ee	gf	ge	ef	ef	ef	gf	gf	ee	ee	ef	gf	ee	ge	ge	gf	ef	ee	ef	gf	gf	ee	ef	gf	ef	gf	gf	gf	ge	gf	ef	gf	ee	ee	ge	ee	ef	ee	ee	--	ge	ge	ge	ee	ee	ge	ge	ee	ef	gf	gf	ge	ef	ge	ef	ef	ge	ge	gf	ef	ef	ef	gf	ge	gf	ge	ef	ge	ef	--	ee	ge	ge	gf	gf	ee	ef	gf	gf	ge	ge	ef	ee	gf	gf	ef	ef	ef	gf	gf	ee	gf	ef	gf	ee	ef	ef	ge	ge	ef	ef	ge	ee	--	ef	ef	gf	ee
PtIFG_2538_5	<nnxnp>	--	nn	nn	nn	pn	pn	--	pn	pn	pn	nn	pn	nn	nn	nn	pn	nn	--	nn	nn	pn	nn	--	nn	nn	pn	pn	pn	nn	nn	pn	pn	pn	pn	nn	pn	nn	pn	nn	pn	pn	pn	pn	nn	nn	pn	pn	nn	pn	nn	nn	pn	pn	nn	nn	nn	pn	nn	pn	pn	pn	pn	pn	nn	nn	pn	nn	pn	nn	nn	nn	pn	nn	nn	nn	nn	nn	pn	nn	nn	nn	pn	pn	pn	nn	nn	pn	nn	pn	nn	pn	nn	nn	pn	nn	nn	pn	pn	nn	nn	nn	nn	nn	nn	pn	pn	pn	pn	nn	pn	nn	nn	nn	pn	pn	nn	pn	pn	pn	pn	nn	nn	pn	nn	pn	pn	pn	pn	nn	nn	nn	nn	--	pn	pn	pn	pn	nn	nn	pn	--	pn	nn	nn	--	nn	pn	pn	nn	pn	pn	nn	nn	--	--	--	nn	nn	nn	pn	--	pn	pn	nn	nn	pn	nn	pn	nn	nn	pn
PtIFG_2538_B	<efxeg>	fg	fg	ee	fg	ef	ef	--	ef	ee	ee	fg	ee	fg	ef	ef	ee	ef	--	ee	ee	ee	ee	--	ef	ef	eg	eg	ee	fg	eg	ef	eg	fg	ee	ef	ee	fg	fg	eg	ef	eg	ee	ef	eg	ef	ef	fg	fg	ef	fg	ef	ef	ee	ee	eg	--	fg	fg	ef	ef	fg	ef	ef	eg	fg	ef	fg	fg	eg	ef	ee	ee	ee	fg	eg	ee	fg	eg	ee	ee	ef	eg	ee	eg	eg	fg	ef	eg	eg	eg	ef	ee	fg	ee	eg	ee	fg	ee	fg	eg	ee	ef	eg	ef	fg	ef	eg	fg	ef	eg	ef	ee	ef	fg	eg	eg	ef	eg	eg	eg	fg	fg	fg	ee	eg	eg	eg	fg	ef	fg	eg	ee	--	ee	ee	fg	eg	fg	ee	eg	--	eg	eg	ef	--	fg	eg	ee	fg	eg	eg	eg	ef	ef	fg	eg	ef	fg	ee	eg	--	fg	ef	fg	fg	ee	ef	eg	fg	eg	ee
PtIFG_2564_B	<nnxnp>	nn	nn	nn	nn	np	nn	nn	nn	nn	np	nn	nn	np	np	np	np	np	nn	np	np	np	nn	nn	nn	np	nn	np	nn	nn	np	np	nn	nn	nn	nn	nn	np	np	np	nn	np	np	nn	nn	nn	np	np	np	nn	nn	nn	nn	nn	np	np	nn	np	nn	np	nn	nn	np	nn	np	nn	np	np	nn	np	np	np	np	nn	np	nn	nn	np	np	np	nn	nn	nn	np	np	np	np	np	np	nn	nn	np	np	np	nn	np	nn	np	np	np	np	np	np	np	np	--	np	nn	np	nn	nn	nn	np	nn	np	nn	nn	np	nn	nn	nn	nn	np	nn	nn	nn	nn	nn	nn	np	np	nn	np	np	np	nn	np	nn	nn	np	np	np	np	nn	nn	np	np	nn	np	nn	np	nn	nn	np	nn	np	np	np	np	np	nn	np	np	nn	nn	np	nn	nn	nn	nn	np	np
PtIFG_2568_A	<lmxll>	ll	ml	ll	ml	ll	ml	ml	ll	ll	ml	ll	ll	ll	ml	ml	ll	ll	ll	ll	ll	ll	ml	ml	ml	ml	ll	ml	ml	ml	--	ml	ml	ll	ml	ml	ml	--	ml	ml	ml	ml	ml	ll	ll	ll	ml	ml	ml	ml	ll	ml	ll	ml	ml	ll	ll	ll	ml	ll	ll	ml	ml	ml	ll	ml	ml	ll	ml	ml	ml	ml	ml	ml	ll	ml	ll	ml	ml	ll	ll	ml	ll	ml	ml	ml	ml	ml	ll	ll	ll	ml	ll	ll	ml	ml	ll	ll	ll	ml	ml	ll	ml	ll	ll	--	ml	ll	ml	ml	ml	--	ml	ll	ml	ll	ml	ml	ll	ll	ll	ml	ll	ml	ll	ll	ml	ml	ml	ml	ml	ll	ll	ml	ml	ml	ll	ll	ml	ll	ll	ll	ll	ml	ml	ml	ll	ml	ml	ml	ll	ml	ml	ll	ml	ml	ll	ml	ll	ll	ll	ml	ml	ml	ml	ml	ml	ll	--	ml	ll	ml
PtIFG_2574_2	<efxeg>	eg	--	eg	--	--	ef	eg	ee	fg	eg	eg	fg	fg	fg	eg	ef	fg	ef	eg	ef	eg	ee	--	eg	ee	fg	--	--	fg	eg	--	fg	ee	ee	eg	eg	fg	fg	ee	ef	ee	ee	eg	eg	fg	eg	fg	ee	fg	fg	fg	ef	ef	fg	ef	--	ee	eg	ef	fg	fg	ee	eg	eg	fg	ee	ef	eg	eg	ee	ee	ee	ee	fg	ef	fg	fg	fg	eg	ee	ee	ef	fg	--	ee	eg	ef	--	eg	--	--	--	ee	ef	ee	fg	fg	--	eg	fg	fg	ef	ee	fg	fg	ef	fg	ef	--	fg	fg	eg	fg	eg	fg	fg	eg	ee	eg	ef	--	ee	fg	eg	ee	ee	eg	eg	eg	ee	fg	fg	--	ef	fg	fg	ee	ee	ef	ef	fg	ef	ef	eg	--	ef	--	eg	eg	fg	ee	--	--	ee	eg	ef	eg	fg	ee	fg	--	eg	ee	--	eg	eg	fg	fg	fg	ee	ef
PtIFG_2588_1	<efxeg>	eg	--	ef	ee	ef	gf	gf	ef	eg	eg	--	gf	gf	eg	eg	ee	ee	ef	ee	eg	ee	eg	ef	--	ef	gf	eg	ee	gf	eg	eg	gf	gf	gf	ee	ee	gf	ee	ef	eg	ef	ef	ef	ee	gf	ee	gf	eg	gf	ef	--	ee	gf	gf	gf	--	eg	--	gf	eg	gf	gf	eg	ef	ef	gf	ef	eg	ee	eg	ee	eg	ee	ef	gf	eg	gf	ef	gf	ef	ef	ef	gf	eg	ef	ef	gf	ef	ee	eg	ee	ee	ef	eg	eg	eg	gf	gf	eg	--	ee	--	eg	gf	gf	ee	--	gf	ee	ee	ef	gf	eg	ee	ef	gf	ee	gf	gf	--	eg	--	gf	ee	eg	gf	gf	eg	ef	ee	gf	gf	ef	eg	ef	eg	ee	eg	ee	gf	eg	--	eg	ee	--	gf	eg	ee	gf	eg	eg	gf	ef	ee	eg	ef	eg	ef	ee	ee	gf	ef	ee	eg	ee	eg	eg	ef	ef	gf	ee
PtIFG_2615_1	<efxeg>	fg	ge	ge	fe	fg	ee	fe	ge	fg	fe	ee	ee	ee	ee	fe	ge	--	fe	ge	ge	fg	ge	ee	ge	fg	ge	fg	ee	ee	fe	ee	fg	ge	fg	fg	fe	ee	ge	ee	ee	fg	ee	ee	ee	fe	fg	fe	fe	fg	fg	ee	fe	ee	fe	fe	--	ee	fg	ge	fg	fe	ge	ee	fe	fg	ge	fe	fg	fe	ge	ge	fe	ee	ee	ge	ge	ge	fg	ge	fe	fg	ge	ee	fe	ee	fe	ee	fe	ee	ge	ee	ee	fg	fg	ge	fg	fg	ge	fe	ge	fg	ee	fg	fe	fe	ee	fg	ge	fe	ee	fe	fg	fe	ge	ee	ee	fg	ee	fe	fe	fg	ee	ge	fe	ge	fe	ge	fe	fe	ee	ee	ee	fg	fe	fe	ge	fe	fg	ee	ge	ge	ge	ge	ee	--	fe	fg	ge	fg	ee	ge	fg	fe	fg	ge	fe	ee	ee	fe	ee	--	ee	ee	ee	ge	ee	fg	ee	fe	ge	ge
PtIFG_2697_A	<efxeg>	ge	fe	fe	fg	ee	ee	--	ge	ee	fe	fg	ee	fg	--	ee	fg	fe	--	fg	fe	ge	fe	--	fe	ge	ee	fe	fe	fg	ge	ee	fe	ge	fe	ee	ge	fg	fg	ge	ee	ge	fg	fg	ge	ge	ee	fe	ee	ge	fe	fe	fg	fe	fe	ge	--	ee	ge	ge	fg	ge	fg	ee	ge	fg	--	ee	ee	fg	ge	fg	ge	ge	ge	fg	fe	ee	fg	ee	ge	ge	ee	fe	ee	ge	ee	fg	ee	ee	ee	ge	fe	fg	fe	ge	ge	ge	fe	ee	ge	ge	fe	ge	ge	fe	fg	ge	ge	fg	ge	--	fe	ge	fg	fg	ge	fe	fe	ee	ge	ee	ge	ee	fe	fg	fg	fg	ee	fg	fe	ge	ge	--	fg	ee	fg	fg	ee	ee	fe	ge	ee	--	fe	--	fe	ge	fe	fg	fg	ge	fe	ge	ge	fg	ge	ee	fg	fe	fe	--	fg	ge	ee	ge	fe	fg	fe	ge	ge	fe
PtIFG_2718_1	<nnxnp>	pn	--	pn	nn	pn	pn	nn	pn	nn	nn	--	nn	pn	pn	nn	pn	nn	nn	nn	nn	pn	pn	nn	--	pn	nn	--	pn	nn	nn	nn	nn	nn	pn	nn	nn	pn	pn	nn	pn	pn	pn	nn	pn	nn	pn	pn	pn	pn	pn	nn	--	pn	pn	nn	--	nn	nn	nn	pn	pn	pn	nn	nn	pn	pn	pn	nn	nn	nn	pn	pn	pn	nn	nn	pn	nn	pn	pn	nn	pn	nn	nn	pn	nn	pn	pn	pn	nn	nn	pn	nn	pn	pn	pn	nn	nn	nn	nn	nn	nn	nn	pn	pn	pn	nn	nn	pn	nn	nn	pn	pn	pn	nn	pn	nn	nn	pn	nn	pn	pn	pn	pn	pn	pn	pn	pn	pn	pn	nn	nn	pn	pn	pn	pn	pn	pn	nn	nn	nn	nn	nn	pn	nn	--	nn	nn	pn	pn	nn	--	pn	pn	pn	pn	nn	nn	nn	pn	--	--	nn	pn	pn	pn	nn	nn	pn	nn	nn	nn
PtIFG_2718_2	<nnxnp>	nn	--	--	pn	pn	nn	pn	nn	nn	nn	--	nn	nn	nn	nn	pn	nn	pn	nn	nn	nn	pn	pn	pn	nn	pn	--	pn	pn	nn	pn	nn	pn	pn	pn	pn	nn	nn	nn	pn	nn	pn	pn	pn	pn	nn	nn	pn	pn	pn	pn	pn	pn	nn	pn	--	nn	nn	pn	pn	nn	nn	pn	nn	pn	nn	nn	pn	nn	nn	nn	pn	pn	nn	pn	pn	nn	pn	nn	nn	nn	pn	nn	nn	nn	nn	nn	nn	pn	nn	nn	nn	nn	pn	nn	nn	nn	nn	nn	nn	nn	nn	nn	nn	nn	pn	pn	nn	pn	pn	pn	nn	pn	pn	pn	pn	nn	pn	nn	nn	pn	pn	pn	pn	pn	nn	pn	pn	nn	pn	pn	nn	nn	nn	pn	nn	pn	pn	pn	pn	pn	pn	pn	pn	--	nn	nn	nn	pn	nn	pn	pn	nn	nn	nn	pn	pn	nn	nn	pn	--	pn	pn	--	nn	pn	pn	pn	nn	nn	nn
PtIFG_2718_3	<hkxhk>	hh	--	--	hk	kk	--	hk	kk	hh	hh	--	hk	hh	hh	--	hh	hk	kk	hk	--	--	hh	kk	kk	kk	hk	hh	hk	kk	--	--	hk	--	hk	hk	hh	hh	hk	kk	hh	kk	hk	kk	kk	hk	hk	hk	hh	hk	kk	hk	hk	hk	hk	kk	--	hh	hk	hk	hh	hk	kk	hk	hh	kk	kk	kk	hk	hk	hh	hk	hh	hk	hh	hk	hh	hk	kk	hh	kk	kk	kk	hk	hh	kk	--	hk	--	hk	hh	hh	hk	kk	hh	hk	hk	--	hk	hh	hh	hk	hh	hh	hk	hk	hk	hk	hk	hk	hh	kk	--	hh	hk	kk	kk	hk	hk	hk	hh	hh	hk	hk	hk	hk	hk	hk	hk	hk	hk	hk	hh	kk	hh	kk	hh	hk	hh	hk	kk	hk	hk	hh	hk	--	hk	hh	hk	hk	hh	--	kk	kk	kk	hh	kk	hh	kk	hk	kk	--	kk	hk	--	hk	hh	hh	kk	kk	hk	hh
PtIFG_2723_1	<lmxll>	ml	ll	ll	ml	ll	ll	ll	ll	ll	ml	ml	ll	ml	ml	ll	ml	ml	ll	ml	ml	ll	ml	ml	ll	ml	ll	ml	ll	ml	--	ml	ml	ml	ml	ll	ml	--	ml	ll	ml	ml	ml	ll	ll	ll	ml	ll	ml	ml	ll	ll	ml	ll	ll	ll	--	ml	ll	ml	ll	ll	ml	ml	ml	ml	ml	ll	ml	ml	ll	ll	ml	ll	ll	ml	ml	ml	ml	ll	ml	ml	ml	ml	ll	ll	ll	ll	ml	ll	ml	ll	ml	ll	ll	ml	ml	ml	ll	ml	ll	ml	ml	ll	ml	--	ll	ml	ml	ml	ll	ml	ll	ml	ml	ll	ml	ll	ll	ml	ll	ll	ml	ll	ml	ll	ml	ml	ml	ml	ml	ml	ll	ml	ml	ll	ml	ml	ll	ll	ll	--	ml	ml	ml	ml	ml	ll	ll	ll	ll	ll	ll	ml	ll	ll	ml	ml	ml	ll	ml	ml	ml	ll	ll	ll	ll	ll	--	ml	ml	ll
PtIFG_2738_B	<lmxll>	lm	lm	ll	lm	ll	ll	lm	lm	lm	ll	lm	lm	lm	ll	lm	lm	lm	lm	ll	lm	lm	ll	ll	ll	ll	ll	lm	lm	lm	--	ll	lm	ll	ll	ll	ll	lm	ll	ll	ll	ll	ll	lm	lm	ll	lm	lm	ll	ll	ll	ll	lm	ll	ll	lm	--	lm	lm	lm	ll	ll	ll	ll	lm	ll	ll	lm	ll	ll	ll	ll	ll	ll	lm	lm	lm	ll	ll	lm	lm	ll	lm	ll	ll	ll	lm	lm	lm	lm	ll	ll	lm	ll	ll	ll	lm	lm	lm	lm	lm	ll	lm	lm	lm	--	lm	lm	lm	lm	ll	lm	lm	lm	ll	lm	lm	ll	lm	lm	lm	ll	lm	ll	lm	lm	ll	ll	ll	lm	ll	lm	ll	lm	ll	ll	lm	lm	ll	lm	ll	ll	lm	ll	ll	ll	lm	lm	ll	ll	lm	ll	ll	lm	ll	lm	lm	ll	lm	lm	lm	ll	lm	ll	ll	ll	ll	lm	lm	lm	ll	ll
PtIFG_2745_1	<lmxll>	--	ll	ll	ml	ll	ml	ll	ll	ml	ll	ll	ll	ml	ml	ml	ml	ml	ll	ll	ll	ml	ml	ml	ll	ll	ll	ml	ml	ll	ml	ll	ll	ll	ll	ml	ll	ml	ml	ll	ml	ll	ml	ll	ll	ll	ml	ll	ml	ll	ll	ml	ml	ll	ll	ll	--	ml	ll	ll	ml	ll	ll	ll	ml	ml	ll	ll	ml	ml	ml	ll	ml	ml	--	ll	ml	ll	ll	ml	ll	ll	ll	ml	ml	ll	ll	ll	ll	ml	ml	ml	ml	ll	ml	ll	ll	ll	ll	ml	ml	ml	ml	ml	ll	ll	ml	ll	ll	ml	ml	ll	ll	ml	ml	ll	ll	ml	ll	ll	ml	ml	ml	ll	ml	ml	ll	ll	ml	ml	ml	ll	ml	ll	ml	ll	ml	ml	ml	ml	ll	ml	ll	ll	ml	--	ll	ll	ml	ll	ml	--	ll	ll	ll	ml	ll	ml	ll	ml	ll	--	ll	ml	--	ml	ml	ml	ml	ll	ml	ml
PtIFG_2782_2	<nnxnp>	nn	np	np	nn	np	nn	nn	np	np	nn	np	nn	np	np	np	np	nn	nn	np	nn	nn	np	nn	np	np	np	np	nn	nn	--	nn	np	nn	nn	nn	np	np	np	np	np	nn	nn	np	np	np	np	np	np	np	np	np	nn	nn	nn	np	nn	nn	np	nn	np	nn	nn	np	np	np	nn	nn	np	np	nn	nn	np	nn	np	np	np	np	np	np	nn	nn	np	nn	nn	np	nn	np	nn	np	nn	np	nn	nn	nn	nn	nn	np	np	nn	np	nn	nn	nn	np	--	np	np	np	nn	np	nn	np	nn	np	np	np	np	nn	nn	nn	nn	np	np	np	nn	nn	np	np	np	np	nn	nn	np	np	nn	np	nn	nn	nn	np	np	np	np	np	np	np	nn	np	nn	nn	np	np	np	nn	np	np	np	np	nn	np	nn	np	nn	np	nn	np	nn	nn	np	nn	nn
PtIFG_2782_31	<abxcd>	bd	bd	bc	bc	ad	ac	ad	ad	ac	bd	ac	ac	bc	ad	bd	ac	ad	ad	bc	bc	ac	bd	bd	bc	ac	ac	ad	bc	bd	--	ac	bd	ad	bd	bd	ad	bd	ad	bd	bc	ad	ad	ac	ad	ad	ac	ac	bc	ac	bd	ac	bd	ad	ad	ad	ac	ad	ac	bc	ad	ad	bc	ac	ad	bc	bc	ad	ac	bd	bd	bc	ad	ac	ad	bc	bd	bd	bd	ac	bd	bc	ad	bd	bd	ad	ac	bc	ac	ac	ac	bc	bd	bc	ac	ac	ad	ad	ac	bd	ad	ad	ad	bc	bd	--	bd	ac	ad	bd	bd	bd	bd	ad	bd	ac	ac	bc	bc	bc	bc	ad	bd	ac	ad	bc	bd	ac	bc	bd	ac	bd	ad	ad	bc	ac	ac	ac	bd	ac	bd	ac	ac	bc	bd	ac	ac	bd	ad	bd	bc	bd	bd	ac	ac	ac	ac	bc	--	ac	ac	ad	ac	ad	ad	ac	bd	bd	bc	bd	ac	bd
PtIFG_2802_3	<lmxll>	ll	ll	ll	ml	ll	ml	ml	ml	ll	ml	ml	ll	ml	ll	ml	ml	ll	ml	ll	ll	ml	ml	ml	ll	ml	ml	ml	ll	ll	--	ml	ll	ml	ml	ml	ll	ll	ll	ml	ml	ll	ll	ml	ml	ll	ml	ml	ll	ml	ml	ll	ml	ll	ll	ml	--	ml	ml	ml	ml	ml	ml	ll	ml	ml	ml	ml	ml	ml	ml	ml	ml	ml	ml	ll	ml	ll	ll	ml	ml	ml	ll	ll	ll	ml	ml	ll	ll	ll	ll	ml	ll	ll	ml	ml	ml	ll	ll	ll	ll	ll	ml	ml	ll	--	ml	ml	ll	ml	ll	ll	ml	ll	ll	ll	ll	ll	ml	ml	ml	ml	ll	ml	ml	ml	ml	ll	ml	ll	ll	ml	ll	ml	ml	ll	ml	ml	ll	ml	ml	ll	ll	ll	ll	ml	ml	ml	ll	ll	ml	ll	ll	ll	ll	ml	ml	ll	ml	ml	ll	ml	ll	ll	ml	ml	ml	ll	ml	ll	ml	ml
PtIFG_2885_1	<abxcd>	ac	ac	bd	ac	ad	bd	bd	ad	bd	bc	ac	bd	ac	ad	bd	bd	ad	ac	bd	ad	bd	bd	bd	ad	ad	bc	bd	bc	ac	bc	ad	bc	ac	bc	ad	bd	ac	ac	bc	bd	bc	bd	ad	bc	ad	ad	ac	ad	ad	ac	ad	ad	bd	bd	bc	--	ac	ac	ad	ac	bd	ad	ad	bc	ac	ad	ac	ac	bc	ad	bd	bd	bd	ac	bc	bc	ac	bd	bd	bd	ac	bc	bd	bc	bc	ad	ad	ac	ad	bc	ad	bd	ac	bd	bc	bd	ac	bd	ac	bc	bc	ad	bc	ad	--	ad	bd	ac	ad	bc	ad	bd	ad	ac	bc	bc	ad	bc	bd	bc	ac	ac	ac	bd	bc	bc	bc	ac	ad	ac	bc	bd	bc	bd	bd	ac	bc	ad	bd	bc	bd	bc	ac	ad	ad	ac	bd	bd	ac	bd	bc	bd	ad	ad	ac	bc	ad	bc	bc	bc	ad	ad	ad	ac	ad	bc	ad	bc	ac	bd	bd
PtIFG_2899_A	<hkxhk>	hk	--	hk	hh	hh	kk	hh	hk	kk	hk	--	kk	hh	kk	hk	hk	--	hk	--	kk	hh	hh	kk	hk	hk	--	hk	kk	hh	hh	kk	hh	hk	hk	hh	hk	kk	kk	hh	hk	kk	kk	kk	hk	hk	hk	hk	kk	hh	hk	hh	hk	kk	kk	kk	--	kk	hk	hh	hk	hk	kk	hh	kk	hk	kk	kk	hh	kk	kk	hk	hk	hk	hh	hk	hh	hk	hk	hk	kk	hk	hk	kk	hk	hh	hh	hk	hh	hk	hk	hk	hk	hk	hh	kk	hk	hk	kk	kk	hh	kk	kk	hk	hk	hk	hk	kk	hk	kk	hk	--	hk	hk	hk	kk	hk	kk	hk	hk	hh	hk	hk	--	hk	hk	hk	hh	hk	kk	hk	hk	kk	hk	hh	hh	kk	hh	hk	hk	hk	hk	kk	hk	hh	--	hh	hh	hk	hk	hh	--	hh	kk	hh	hh	hk	hk	hh	hk	hk	--	hh	hk	kk	hk	hk	hh	kk	hk	kk	hh
PtIFG_2931_A	<abxcd>	ad	--	ad	ca	ad	db	cb	ca	cb	db	--	db	ad	ca	ad	ca	cb	--	ca	ca	ad	ad	--	ad	db	cb	cb	db	ca	ca	cb	ca	ca	cb	ad	ca	ca	cb	cb	db	ad	db	ad	cb	ad	ca	ad	db	db	ad	db	ad	ca	cb	ca	--	ca	ad	ad	db	ad	db	db	ca	ca	db	ad	db	ad	cb	ad	db	ad	db	ca	cb	db	ca	cb	ad	ad	cb	db	db	ca	cb	ad	db	ad	cb	cb	ca	ad	ad	ad	cb	ad	cb	ca	ca	ad	ca	ad	cb	cb	ad	ca	cb	cb	ad	ad	ca	cb	cb	ca	cb	db	db	ad	ad	ca	db	db	cb	db	ad	db	ca	ca	db	ad	ca	ca	db	ca	db	ad	ad	cb	ca	db	ca	db	cb	--	cb	ad	cb	ca	db	--	cb	ca	db	cb	ad	ad	cb	cb	ca	--	cb	ad	cb	db	ad	db	cb	ad	db	db
PtIFG_2933_12	<abxcd>	ac	bd	bc	bc	ad	bc	bc	bc	ac	ad	ac	bc	bd	bc	ad	ac	--	bc	bd	ac	bc	bd	bc	ad	bc	bd	ad	bd	bc	bc	ad	bc	bd	ac	bc	bd	ad	ad	bd	ad	bc	bd	ad	ac	ad	ad	ad	ad	ac	bd	ac	ac	bc	bc	bc	ac	bd	ad	ac	bd	bd	bd	bc	bd	bc	bd	ac	ad	bd	ad	bd	bc	ac	ac	ad	bd	bd	ad	bd	ad	bd	bc	ac	bd	bd	ac	bd	bc	bc	bc	ad	ad	ac	bd	bd	bc	ad	bd	ad	ad	ac	bd	bc	bc	--	ad	bd	bc	bc	ac	ad	ad	ac	bc	ad	bd	ac	bd	ac	bc	ac	bd	--	bd	ac	ac	bc	bc	ad	ac	ac	ac	ad	ad	ac	bc	--	ac	bc	bd	bd	ad	ac	ad	bd	ad	ac	ad	bc	bc	bc	bd	ad	--	bd	bc	bd	bc	bc	ad	bd	bd	bc	bc	bc	bc	bd	--	ac	bd	ac
PtIFG_2957_A	<nnxnp>	np	nn	nn	np	np	nn	np	np	np	np	np	np	np	np	nn	nn	np	np	nn	np	nn	nn	nn	np	np	nn	np	np	nn	np	nn	nn	nn	np	nn	np	nn	nn	nn	nn	np	nn	nn	nn	nn	np	nn	nn	np	np	np	np	np	nn	np	--	np	nn	nn	nn	np	nn	nn	np	np	nn	np	np	nn	nn	nn	np	nn	nn	nn	np	nn	nn	nn	np	np	np	np	nn	nn	np	nn	nn	nn	np	nn	np	np	nn	nn	np	np	nn	np	np	nn	nn	np	nn	--	nn	np	np	nn	np	np	np	nn	np	np	nn	nn	nn	nn	np	np	np	np	np	nn	nn	np	nn	np	nn	np	nn	nn	np	nn	nn	nn	np	nn	nn	nn	np	np	np	nn	nn	nn	nn	nn	nn	np	np	nn	nn	np	np	np	nn	nn	nn	np	nn	nn	nn	np	np	np	np	nn	np	nn
PtIFG_2963_1	<lmxll>	ml	ml	ll	ll	ml	--	--	ml	ll	ml	ml	ml	ll	ll	ml	ll	ml	ml	ll	ml	ml	ll	ml	ll	ml	ll	ml	ll	ml	ml	ll	ml	ll	ml	ml	ll	ll	ll	ml	ll	ll	ml	ll	ll	ml	ml	ml	--	ml	ll	ll	ml	--	ll	ml	ml	ll	ml	ml	--	ml	ml	ll	ll	ll	--	--	ml	ml	ll	ml	ll	ll	ll	ll	ll	ll	--	ll	ll	ml	ml	ll	ml	ll	ml	ll	ll	ll	ml	ml	ll	ml	ll	ml	ml	ml	ml	ll	ll	ml	ml	ll	ml	--	ll	ll	ll	ml	ll	ll	ml	ml	ll	ll	ll	ml	ll	ml	ll	ll	ll	ml	ml	ll	ml	ll	ml	ml	ll	ml	ll	ml	ll	ll	ll	ml	ml	ll	ml	ll	ml	ml	ll	ll	ml	ll	ll	ml	ll	ml	ml	ml	ml	ml	ll	ll	ll	ll	ll	ll	ll	ml	ll	ll	ll	ml	ll	ml	ll	ml
PtIFG_2963_3	<lmxll>	ll	ll	ll	ll	ll	--	ml	--	ml	--	ml	ll	ml	ll	ml	ll	--	ml	--	ml	ll	ml	ll	ll	ml	--	ml	ll	ml	ll	ll	--	ml	--	--	ll	ml	ll	ml	ml	ml	ml	ml	ml	ml	ml	ll	ml	ml	ll	ml	ml	ll	ml	ml	--	ml	--	ml	ml	ml	ml	ll	ll	--	--	ml	ll	ll	ll	--	ml	ll	ml	ll	ll	ml	ml	ll	ll	--	ml	ml	ml	ml	ml	ll	ml	ml	ml	ml	ml	ll	ml	ml	ll	--	ll	ml	ml	ll	ml	--	ll	--	ll	ll	ll	ml	ml	--	ll	ml	ll	ll	ml	ll	ll	ml	--	ml	ll	--	ll	ml	ml	ml	ll	ll	ll	--	ll	ll	ml	ml	ll	--	--	ll	ml	--	ml	ml	ml	ml	ml	ml	ll	ll	ll	ll	ll	ll	--	--	--	ml	ll	ml	ml	ml	ll	ll	ll	ml	ml	ml	ll	ll	ll	ml
PtIFG_2969_1	<nnxnp>	nn	nn	nn	np	np	nn	nn	nn	np	np	np	np	np	np	nn	nn	np	np	nn	nn	nn	nn	np	nn	nn	nn	nn	np	np	np	np	nn	np	np	nn	np	nn	nn	nn	np	nn	np	np	np	nn	nn	np	np	np	nn	np	np	nn	np	np	--	np	np	nn	nn	nn	np	np	np	np	np	np	nn	np	np	np	np	np	np	nn	nn	nn	np	nn	nn	nn	np	np	np	np	np	np	np	np	nn	np	np	nn	nn	nn	np	np	nn	np	nn	nn	np	nn	nn	--	nn	np	nn	nn	np	np	nn	np	nn	np	np	nn	np	np	np	nn	np	np	np	nn	nn	nn	np	np	nn	nn	np	np	nn	np	nn	np	nn	np	nn	np	nn	nn	np	nn	np	nn	nn	np	np	nn	nn	np	nn	nn	np	nn	nn	np	nn	np	nn	nn	np	nn	nn	nn	nn	np	nn	nn
PtIFG_2986_A	<lmxll>	ll	ll	ml	ml	ml	ll	--	ml	ml	ml	ml	ll	ml	ml	ll	ml	ml	--	ml	ml	ll	ll	--	ll	ll	ml	ml	ll	ml	ml	ml	ml	ll	ll	ll	ml	ml	ml	ll	ml	ll	ll	ml	ll	ml	ll	ml	ll	ml	ll	ll	ml	ll	ll	ll	ll	ll	ml	ml	ll	ll	ml	ml	ll	ml	ml	ll	ml	ml	ll	ml	ml	ll	ll	ml	ml	ll	ll	ll	ll	ml	ll	ll	ml	ll	ll	ll	ml	ml	ml	ll	ml	ll	ml	ml	ml	ml	ml	ll	ml	ml	ll	ml	ml	ll	ml	ll	ml	ml	ll	ml	ml	ll	ll	ll	ll	ll	ml	ml	ml	ll	ml	ml	ml	ll	ll	ll	ll	ll	ml	ml	ml	--	ll	ml	ll	ml	ml	ml	ll	ll	ll	ml	ml	--	ml	ml	ll	ll	ml	ml	ml	ml	ml	ll	ll	ll	ll	ml	ml	--	ml	ml	ll	ml	ml	ml	ml	ml	ml	ll
PtIFG_2986_B	<lmxll>	--	lm	lm	ll	lm	lm	--	lm	ll	--	lm	lm	--	lm	--	lm	--	--	--	--	ll	lm	--	lm	ll	--	ll	lm	lm	ll	lm	--	lm	--	--	ll	lm	lm	lm	lm	ll	lm	lm	lm	ll	ll	ll	ll	ll	ll	--	ll	--	ll	ll	--	lm	--	lm	ll	ll	lm	lm	--	--	--	ll	ll	ll	--	--	ll	lm	lm	lm	lm	--	lm	lm	ll	--	lm	lm	ll	lm	ll	--	ll	lm	lm	lm	lm	ll	lm	lm	--	--	lm	--	lm	ll	lm	--	--	ll	lm	ll	lm	ll	lm	--	ll	--	lm	--	lm	ll	lm	ll	--	ll	lm	--	ll	lm	ll	lm	ll	ll	--	--	lm	--	ll	ll	lm	--	--	lm	lm	--	--	lm	--	--	ll	ll	lm	ll	lm	lm	ll	ll	--	--	--	lm	lm	ll	lm	--	lm	lm	lm	lm	lm	ll	lm	--	--	lm
PtIFG_2988_21	<abxcd>	bd	bc	bc	ac	bd	ad	bc	ad	ac	bc	bd	ac	ad	ad	bc	ad	bc	ac	bc	bc	ad	ad	ac	bd	bd	bc	bd	ad	bc	bc	bc	ac	ac	bd	ac	bc	ad	ad	bc	ad	ad	ad	bc	ad	bc	ad	bd	ad	bd	ad	ac	ad	bd	bc	ac	--	ac	bc	bc	bd	bd	bd	bc	ac	ad	bd	bd	ac	ac	ac	bd	bd	bd	ac	ac	ad	ac	bd	bd	bc	ad	bc	ac	ad	bc	bd	bd	ad	bc	ac	ad	bc	bd	ad	bd	ac	bc	bc	bc	ac	bc	ac	ad	bd	--	ac	bc	bd	ac	ac	bd	bd	ac	ac	--	bc	ac	ad	bc	ad	ad	ad	ad	ad	bd	bd	bd	ad	bd	ac	bc	ad	bd	bd	ad	ad	bd	ac	ac	bc	ac	bc	bd	bc	bd	bc	bc	ad	bd	ac	ac	bd	bd	ad	ad	bd	bc	ac	ad	bc	bc	bc	ad	ad	ad	bc	ac	bd	ac	ac	ac
PtIFG_3006_1	<lmxll>	lm	ll	lm	lm	lm	ll	lm	lm	lm	lm	lm	ll	lm	ll	ll	ll	ll	ll	lm	lm	ll	ll	ll	ll	ll	lm	lm	ll	ll	lm	lm	lm	ll	ll	ll	ll	ll	lm	lm	ll	ll	ll	lm	ll	lm	ll	lm	ll	lm	ll	ll	lm	ll	ll	ll	--	ll	lm	lm	ll	ll	lm	ll	ll	lm	lm	ll	lm	lm	ll	lm	lm	lm	ll	lm	lm	ll	ll	ll	lm	lm	ll	lm	lm	lm	ll	ll	lm	lm	lm	ll	lm	ll	lm	lm	ll	lm	lm	ll	lm	lm	ll	ll	--	--	ll	lm	ll	lm	ll	lm	lm	ll	ll	ll	ll	ll	lm	lm	lm	lm	lm	lm	lm	ll	lm	ll	ll	ll	--	lm	lm	lm	ll	lm	ll	ll	ll	lm	lm	ll	ll	lm	lm	lm	lm	lm	lm	ll	lm	lm	lm	lm	lm	ll	ll	ll	ll	lm	lm	ll	lm	ll	lm	lm	lm	lm	lm	lm	lm	ll
PtIFG_3008_1	<lmxll>	lm	ll	lm	ll	lm	ll	ll	ll	ll	lm	lm	ll	lm	lm	ll	ll	ll	lm	lm	lm	lm	ll	ll	ll	ll	lm	ll	ll	ll	lm	lm	ll	ll	ll	ll	ll	ll	ll	lm	lm	ll	ll	lm	lm	lm	lm	ll	lm	ll	lm	lm	lm	ll	ll	ll	ll	ll	ll	lm	lm	ll	ll	lm	lm	lm	ll	ll	ll	lm	lm	ll	lm	lm	lm	lm	ll	ll	ll	lm	lm	ll	ll	ll	lm	lm	ll	ll	lm	lm	lm	ll	ll	ll	lm	lm	ll	lm	lm	ll	ll	lm	ll	lm	lm	--	lm	ll	lm	ll	ll	lm	ll	lm	ll	lm	ll	ll	lm	ll	lm	ll	lm	--	lm	lm	lm	ll	ll	ll	ll	ll	ll	lm	ll	lm	lm	ll	ll	lm	lm	lm	ll	lm	ll	ll	ll	lm	ll	ll	ll	ll	lm	lm	ll	ll	lm	lm	lm	lm	lm	ll	ll	ll	lm	lm	lm	lm	lm	ll	lm	ll
PtIFG_3012_2	<efxeg>	ee	fg	ef	ef	eg	ee	fg	ef	eg	eg	fg	eg	eg	ee	ef	eg	ef	ee	eg	eg	fg	eg	eg	fg	fg	fg	eg	fg	eg	--	eg	eg	ee	ee	fg	ef	--	ee	eg	eg	ee	ef	fg	fg	fg	ee	ef	eg	ee	fg	ef	ef	ef	fg	ef	--	ee	ef	ee	fg	fg	eg	ee	ee	eg	eg	fg	eg	ee	fg	ef	eg	ef	fg	ee	eg	eg	eg	ef	ee	fg	eg	ee	ef	ee	eg	fg	fg	ef	eg	ef	ee	fg	eg	ee	ee	fg	ee	fg	ef	eg	eg	fg	ee	--	ef	fg	fg	eg	ef	eg	eg	eg	eg	eg	eg	fg	ef	eg	fg	fg	fg	eg	ee	fg	fg	ee	eg	fg	ee	ee	ef	fg	eg	ef	ee	ee	fg	ef	ef	ee	eg	ef	ef	eg	eg	fg	eg	fg	ef	ef	ef	eg	ef	ef	ee	eg	eg	ef	eg	ef	ef	eg	eg	fg	ef	ee	eg	eg	eg	fg
PtIFG_3012_3	<abxcd>	--	bd	ac	bc	bc	ac	bc	bc	ac	ad	bd	ac	bd	bc	ac	ac	bc	bd	ac	bd	ac	ac	ac	bd	bc	ad	ac	ad	bd	--	bc	ad	bd	ad	bc	ac	--	bd	ac	ac	ad	ac	bd	ad	bc	bc	bd	bc	bc	bd	bc	bc	ac	ac	ad	--	bd	bd	bd	bd	ac	bc	bd	ad	bd	bc	bd	bd	ad	bc	ac	ac	ac	bd	ad	ad	bd	ac	ac	bc	bd	ad	ac	bd	ad	bc	bc	bd	bc	--	bc	ac	bd	ac	ac	ac	bd	ac	bd	ad	ad	ac	ad	bc	--	bc	ac	bc	bc	ad	bc	bc	bc	bd	ad	ad	bc	ad	ac	ad	bc	bd	bc	ac	ad	bc	ad	bc	bc	bd	ad	ac	ad	ac	ac	bd	ad	bc	ac	bd	ac	ad	bd	bc	bc	bd	ac	ac	bd	ac	ad	ac	bc	bd	bd	ad	bc	ad	ad	ac	bc	bc	bc	bd	ac	ad	bc	ad	bd	ac	ad
PtIFG_459_1	<lmxll>	ll	ml	ll	ml	ml	ll	ml	ml	ml	ll	ll	ll	ll	ll	ll	ml	ll	ll	ll	ll	ll	ml	ll	ml	ml	ml	ml	ml	ml	ll	ll	ml	ll	ml	ll	ll	ll	ll	ll	ml	ll	ll	ll	ll	ll	ll	ml	ll	ml	ll	ml	ll	ll	ml	ll	ll	ml	ml	ml	ml	ll	ll	ml	ll	ml	ll	ll	ml	ml	ll	ml	ll	ll	ml	ll	ll	ll	ml	ll	ll	ll	ml	ll	ml	ml	ll	ml	ll	ml	ml	ml	ml	ll	ml	ll	ml	ml	ll	ml	ll	ll	ll	ll	ll	--	ll	ml	ll	ml	ll	ml	ml	ml	ll	--	ml	ll	ll	ml	ll	ll	ll	ml	ml	ml	ll	ll	ll	ll	ml	ll	ml	ll	ml	ml	ll	ml	ml	ll	ll	ml	ml	ml	ml	ll	ll	ll	ml	ml	ml	ml	ll	ll	ml	ll	ml	ml	ml	ll	ml	ll	ml	ll	ll	ll	ll	--	ml	ll	ml	ml
PtIFG_503_A	<nnxnp>	np	np	np	nn	np	np	nn	nn	np	np	nn	nn	np	np	nn	np	np	nn	nn	nn	nn	np	nn	np	np	np	np	nn	nn	np	nn	nn	np	nn	np	nn	nn	nn	np	np	nn	nn	np	nn	nn	nn	np	np	np	np	np	np	np	nn	np	--	np	nn	np	np	np	np	np	np	np	np	nn	nn	np	np	nn	nn	nn	np	np	nn	nn	nn	np	np	nn	np	np	np	nn	nn	np	np	np	nn	np	np	nn	np	nn	nn	np	nn	nn	nn	nn	nn	nn	nn	np	nn	nn	nn	nn	np	np	np	--	nn	nn	nn	nn	nn	nn	np	nn	np	np	nn	np	nn	nn	nn	np	nn	np	nn	nn	np	np	nn	nn	--	np	np	np	nn	nn	--	--	np	np	np	nn	nn	np	np	np	np	np	nn	np	nn	np	np	--	np	nn	nn	nn	nn	nn	nn	nn	--	np
PtIFG_606_1	<nnxnp>	nn	np	nn	np	np	np	np	np	np	np	nn	nn	np	np	np	nn	np	np	np	np	np	nn	np	nn	np	np	np	np	nn	np	np	np	np	nn	np	nn	nn	np	np	np	nn	nn	nn	nn	np	--	np	nn	np	nn	nn	nn	nn	nn	np	nn	nn	np	np	nn	np	nn	np	nn	np	nn	np	nn	np	nn	np	np	nn	nn	nn	np	nn	np	np	np	nn	np	nn	nn	nn	nn	nn	nn	np	nn	nn	np	nn	nn	nn	nn	np	nn	np	np	np	nn	nn	nn	--	np	np	np	nn	nn	nn	nn	np	nn	np	nn	np	np	np	np	nn	nn	np	np	np	np	nn	nn	nn	nn	np	nn	nn	nn	np	nn	np	nn	np	np	nn	np	nn	np	np	np	nn	nn	np	np	nn	nn	nn	nn	np	nn	np	nn	nn	np	np	nn	np	nn	nn	nn	nn	--	np	np	nn
PtIFG_616	<nnxnp>	nn	pn	pn	nn	pn	pn	pn	pn	pn	pn	nn	pn	nn	pn	nn	nn	nn	nn	nn	nn	pn	nn	pn	nn	nn	pn	pn	pn	nn	--	pn	pn	pn	pn	nn	pn	--	pn	nn	pn	pn	pn	pn	nn	nn	pn	pn	nn	pn	nn	pn	nn	pn	nn	nn	pn	pn	nn	pn	pn	pn	--	pn	nn	pn	--	nn	pn	nn	pn	nn	pn	nn	nn	nn	nn	nn	nn	nn	nn	nn	pn	pn	pn	nn	nn	pn	nn	nn	pn	pn	nn	nn	pn	nn	nn	pn	pn	nn	pn	pn	pn	nn	nn	--	pn	pn	pn	nn	pn	nn	nn	nn	pn	pn	nn	pn	pn	pn	pn	nn	nn	--	nn	nn	pn	nn	pn	pn	nn	pn	nn	pn	pn	pn	pn	pn	nn	pn	pn	pn	pn	nn	pn	pn	nn	pn	pn	nn	pn	pn	nn	nn	nn	pn	nn	nn	nn	nn	pn	pn	pn	pn	nn	nn	pn	nn	pn	nn	nn	pn
PtIFG_653_2	<abxcd>	cb	da	ca	ca	db	cb	da	ca	db	db	da	db	db	cb	ca	db	ca	cb	db	db	da	db	db	da	da	da	db	da	db	da	db	db	cb	cb	da	ca	ca	cb	ca	db	--	ca	da	da	da	cb	ca	db	--	da	ca	ca	ca	da	ca	--	cb	ca	cb	da	da	db	cb	cb	db	db	da	db	db	da	ca	db	ca	da	cb	db	db	da	ca	cb	da	db	cb	ca	cb	db	da	da	ca	db	ca	cb	da	db	cb	cb	da	cb	da	ca	db	db	da	cb	--	ca	da	da	db	ca	db	db	db	db	db	db	da	ca	db	da	da	da	--	cb	da	da	cb	db	da	cb	cb	ca	da	db	da	cb	cb	da	ca	ca	cb	db	ca	ca	db	db	da	db	da	ca	da	da	db	ca	ca	cb	db	db	ca	db	ca	da	db	db	da	ca	cb	db	db	db	da
PtIFG_653_3	<nnxnp>	pn	nn	nn	pn	nn	nn	nn	pn	pn	pn	pn	nn	pn	pn	nn	pn	pn	pn	nn	nn	pn	pn	pn	nn	pn	pn	nn	pn	nn	pn	pn	pn	pn	pn	nn	nn	nn	pn	pn	pn	nn	pn	pn	pn	pn	pn	pn	pn	pn	pn	pn	pn	nn	nn	pn	nn	pn	pn	pn	pn	nn	nn	pn	pn	pn	nn	pn	nn	pn	nn	pn	pn	pn	nn	nn	nn	nn	pn	nn	pn	pn	nn	pn	pn	pn	pn	pn	pn	nn	nn	pn	nn	nn	pn	pn	nn	nn	nn	nn	pn	nn	nn	pn	nn	--	pn	pn	pn	nn	pn	nn	pn	pn	pn	pn	pn	nn	nn	pn	nn	nn	pn	--	pn	nn	nn	pn	pn	pn	pn	pn	pn	pn	pn	pn	nn	nn	nn	pn	pn	nn	pn	nn	nn	nn	nn	nn	pn	nn	nn	nn	nn	nn	pn	nn	pn	nn	pn	pn	pn	pn	nn	nn	nn	nn	nn	nn	nn	nn	pn	nn
PtIFG_658_A	<lmxll>	ll	ll	ml	ll	ll	ml	ml	ll	ml	ml	ml	ml	ll	ll	ll	ll	ml	ml	ll	ll	ll	ll	ll	ll	ll	ml	ml	ll	ll	ll	ml	ll	ml	ml	ll	ll	ll	ml	ml	ll	ll	ml	ml	ml	ll	ll	ll	ml	ml	ll	ml	ll	ll	ml	ll	ml	ll	ll	ll	ml	ml	ml	ml	ml	ll	ml	ml	ml	ll	ll	ll	ml	ml	ml	ll	ll	ml	ll	ml	ll	ll	ml	ml	ll	ll	ml	ll	ml	ml	ml	ml	ll	ll	ml	ml	ml	ml	ml	ll	ll	ml	ml	ll	ll	--	ll	ml	ml	ll	ll	ll	ll	ml	ll	ml	ml	ml	ll	ll	ll	ll	ll	--	ml	ml	--	ml	ll	ll	ml	ll	--	ml	ll	ml	ml	ll	ll	ml	ll	ml	ll	ll	--	ml	ml	ll	ml	ll	ll	ll	ll	ll	ml	ml	ll	ll	ml	ml	ml	ml	ll	ml	ml	ml	ll	ll	ll	ll	ml	ll
PtIFG_66_1	<lmxll>	ml	ll	ml	ml	ml	ll	ml	ml	ml	ml	ml	ll	ml	ll	ll	ll	ml	ll	ml	ml	ll	ll	ll	ll	ll	ml	ml	ll	ll	ml	ml	ml	ll	ll	ll	ll	ll	ml	ll	ll	ll	ll	ml	ll	ml	ll	ml	ll	ml	ll	ll	ml	ll	ll	ll	--	ll	ml	ml	ll	ll	ml	ll	ll	ml	ml	ll	ml	ml	ll	ml	ml	ml	ll	ml	ml	ll	ll	ll	ml	ml	ll	ml	ml	ll	ll	ll	ml	ml	ml	ll	ml	ll	ml	ml	ml	ml	ml	ll	ml	ml	ll	ml	ml	ll	ml	ml	ml	ml	ll	ml	ml	ll	ll	ll	ll	ll	ml	ml	ml	ll	ml	ml	ml	ll	ml	ll	ll	ll	ml	ml	ml	ml	ll	ml	ll	ml	ml	ml	ll	ll	ll	ml	ml	--	ml	ml	ml	ll	ml	--	ml	ml	ml	ll	ll	ll	ll	ml	ml	--	ml	ll	ml	ml	ml	ml	ml	ml	ml	ll
PtIFG_669	<efxeg>	fg	ef	fg	eg	ee	fg	ee	eg	ee	fg	ef	eg	ef	ef	fg	--	ef	ef	fg	ee	fg	ee	fg	ee	ef	eg	ee	ee	ee	ef	ee	ee	ee	ee	ef	fg	ef	fg	ef	ee	ef	fg	eg	ef	ee	eg	ee	ef	ee	ef	eg	fg	ef	eg	eg	fg	eg	eg	ee	ee	ef	ef	fg	fg	ee	ef	fg	eg	eg	ee	eg	fg	ef	eg	eg	fg	ef	ef	ee	eg	fg	ee	eg	fg	ef	fg	eg	fg	ee	ee	ee	fg	eg	eg	fg	fg	fg	ef	fg	fg	eg	fg	ee	fg	fg	ef	fg	ef	ef	ef	eg	eg	ee	ee	fg	eg	ef	ee	eg	ee	ef	ef	--	eg	ee	ee	ef	ef	fg	eg	ef	ee	eg	eg	ef	ef	ee	ee	fg	ee	ee	ee	ef	ee	eg	fg	ef	ee	eg	eg	ee	ee	ef	eg	ef	eg	ee	fg	eg	eg	fg	ee	eg	ee	ef	fg	--	eg	fg	eg	fg
PtIFG_719_3	<lmxll>	ll	ll	ml	ml	ll	ll	ll	ll	ml	ll	ll	ll	ml	ml	ll	ml	ll	ll	ml	ll	ll	ml	ll	ml	ll	ml	ll	ml	ll	--	ml	ll	ml	ll	ll	ml	ml	ml	ll	ml	ml	ll	ml	ml	ll	ll	ll	ll	ll	ll	ml	ll	ll	ml	ml	--	ml	ml	ml	ll	ll	ll	ml	ml	ll	ll	ll	ll	ll	ml	ll	ll	ml	ml	ml	ml	ml	ll	ml	ml	ml	ll	ll	ll	ll	ll	ml	ml	ml	ll	ll	ml	ll	ml	ll	ml	ml	ll	ml	ml	ll	ll	ll	ll	--	ml	ml	ll	ll	ml	ml	ml	ml	ml	ml	ml	ll	ll	ll	ml	ml	ml	ll	ll	ml	ll	ll	ll	ll	ml	ml	ll	ll	ml	ml	ml	ml	ll	ml	ll	ml	ll	ll	ml	ml	ll	ml	ll	ll	ml	ll	ll	ll	ml	ll	ml	ml	ml	ml	ml	ml	ml	ll	ml	ll	ml	ll	ml	ll	ml	ll
PtIFG_719_A	<abxcd>	ac	bd	ad	bc	ad	bc	bd	bc	bd	ac	ac	bd	ac	ac	bd	bc	bc	ac	ad	ac	ad	bc	bd	bc	bd	ad	bc	bd	bd	--	ad	bc	bd	bc	bd	bc	bc	bd	ad	ad	bc	bc	ad	ad	ad	ac	bd	ad	bd	ac	ac	ac	bd	bc	bc	--	bc	bc	bd	ac	bd	bd	ad	ad	ac	bd	bc	bc	ad	ad	bd	ad	ad	ad	bc	bd	bd	bd	ac	ac	bd	bd	bd	ad	ad	bc	bd	ac	ac	ac	bd	bc	ad	ac	ad	ac	ad	ac	--	bc	ad	bd	ac	ad	--	ad	bc	ac	bd	bc	ad	bc	ac	bc	ac	bd	bc	ac	bc	ac	bd	ac	bc	ac	ac	bd	bc	bd	bc	bd	bc	bc	ad	bc	ac	ad	bd	bc	ad	ac	ad	ad	ac	bd	bc	bd	ad	bd	bd	bd	bc	ac	ad	bd	--	ad	ac	ad	ad	ad	bc	bc	bd	ac	ac	ac	ac	ad	bd	ac	bc
PtIFG_851_1	<nnxnp>	pn	pn	pn	pn	pn	pn	nn	--	nn	--	nn	nn	pn	pn	nn	nn	--	pn	--	nn	pn	pn	nn	pn	pn	--	pn	pn	nn	--	nn	pn	pn	--	pn	nn	--	pn	nn	nn	pn	pn	pn	nn	pn	nn	pn	nn	nn	pn	pn	pn	nn	nn	nn	--	nn	pn	pn	pn	pn	pn	pn	nn	--	pn	pn	pn	pn	nn	pn	pn	pn	pn	pn	pn	pn	nn	nn	pn	pn	nn	pn	pn	nn	nn	pn	pn	nn	nn	nn	nn	pn	nn	pn	nn	pn	nn	pn	nn	pn	pn	pn	nn	--	pn	nn	nn	nn	pn	pn	nn	nn	nn	nn	pn	nn	pn	pn	pn	nn	pn	pn	nn	pn	pn	pn	nn	nn	pn	pn	nn	nn	nn	nn	pn	--	pn	nn	nn	pn	nn	pn	pn	pn	nn	nn	pn	pn	pn	pn	nn	nn	pn	--	pn	pn	pn	nn	nn	pn	pn	pn	nn	pn	nn	pn	--	pn	pn	pn
PtIFG_975_3	<lmxll>	ll	ml	ll	ml	ll	ll	ll	ll	ml	ml	ll	ml	ll	ll	ml	ml	ml	ll	ml	ml	ml	ll	ll	ll	ll	ll	ll	ml	ml	ll	ml	ll	ml	ll	ml	ml	ll	ll	ll	ml	ll	ll	ll	ml	ll	ml	ml	ml	ll	ml	ml	ml	ll	ll	ll	ll	ml	ml	ll	ml	ll	ll	ml	ll	ll	--	ll	ml	ml	ml	ml	ll	ml	ll	ll	ml	ml	ll	ll	ml	ll	ml	ll	ml	ll	ll	ll	ll	ll	ll	ml	ml	ll	ml	ml	ll	ll	ll	ll	ml	ml	ll	ml	ll	ll	ll	ll	ll	ml	ml	ll	ml	ml	ml	ll	ll	ml	ll	ll	ml	ml	ml	ll	ml	ll	ll	ll	ll	ll	ml	ml	ll	--	ll	ml	ll	ml	ml	ml	ll	ml	ll	ml	ll	--	ll	ml	ml	ml	ml	ml	ml	ll	ml	ml	ll	ll	ml	ll	ml	--	ml	ll	ml	ml	ml	ml	ll	ml	ll	ml
PtIFG_975_4	<lmxll>	ll	ml	ml	ll	ml	ll	ml	ml	ml	ll	ll	ll	ll	ml	ll	ml	ml	ll	ll	ll	ll	ml	ll	ll	ml	ml	ml	ll	ml	ll	ml	ml	ll	ml	ml	ll	ll	ll	ml	ml	ml	ml	ml	ml	ll	ll	ll	--	ml	ml	ll	ml	ll	ml	ll	--	ml	ll	ml	ll	ll	ll	ll	ll	ll	--	ll	ll	ml	ll	ll	ml	ll	ml	ml	ll	ll	ll	ml	ll	ll	ll	ml	ml	ml	ll	ml	ml	ll	ll	ll	ll	ml	ml	ll	ll	ll	ml	ml	ml	ml	ml	ll	ll	ml	ml	ml	ml	ml	ll	ll	ml	ll	ml	ll	ll	ll	ml	ml	ml	ml	ml	ll	ml	ll	ml	ll	ml	ll	ml	--	ml	--	ll	ml	ml	ll	ml	ml	ml	ml	ml	ll	ll	--	ll	ml	ml	ll	ml	ll	ml	ll	ml	ll	ml	ll	ml	ll	ll	--	ll	ml	ml	ll	ll	ll	ml	ml	ml	ml
PtIPST_pLP2	<lmxll>	ll	ll	ll	lm	lm	ll	lm	lm	ll	lm	ll	lm	ll	lm	ll	lm	--	lm	ll	ll	ll	lm	ll	lm	ll	ll	ll	lm	ll	ll	ll	lm	lm	--	--	ll	ll	lm	ll	lm	ll	lm	ll	lm	ll	ll	lm	lm	--	--	lm	ll	ll	--	lm	lm	--	lm	ll	ll	--	--	--	--	--	lm	ll	lm	lm	ll	lm	--	ll	--	--	lm	lm	ll	--	--	lm	--	--	--	--	--	ll	--	--	--	--	--	--	lm	--	lm	lm	--	lm	--	--	--	lm	lm	--	--	--	--	--	--	ll	--	lm	--	lm	--	--	--	--	ll	--	--	--	--	--	--	--	--	--	lm	ll	--	--	--	--	--	lm	ll	--	--	lm	ll	--	ll	--	--	--	--	--	--	--	--	--	lm	lm	lm	--	--	--	--	--	--	--	--	--	--	--	--	lm	lm	--
PtLP15	<abxcd>	db	ca	da	ca	--	ca	ca	ca	ca	cb	db	da	ca	cb	--	da	ca	cb	cb	cb	ca	--	--	--	cb	cb	da	db	db	cb	cb	ca	ca	--	ca	--	db	cb	cb	cb	da	da	da	db	db	ca	--	ca	--	--	da	da	--	--	ca	db	--	cb	--	da	--	da	--	da	db	ca	--	db	cb	cb	cb	--	db	db	--	ca	db	cb	--	--	db	--	--	--	--	--	db	--	--	--	--	--	--	da	--	db	cb	--	--	--	--	--	--	db	--	--	--	--	--	--	db	--	cb	--	--	--	--	--	--	cb	--	--	--	--	--	--	--	--	--	da	ca	--	--	--	--	--	cb	--	--	--	da	--	--	--	--	--	--	--	--	--	--	--	--	db	ca	--	--	--	--	--	--	--	--	--	--	--	--	--	--	--	--
PtLP3-1	<efxeg>	ee	gf	ee	ee	ge	gf	ee	ee	ge	ee	ge	fe	ee	gf	fe	gf	fe	gf	ee	ge	gf	--	--	--	gf	ge	ge	fe	fe	ge	ge	ee	fe	--	gf	--	gf	ge	ee	gf	fe	fe	ge	fe	ee	fe	--	gf	--	--	fe	ee	--	--	gf	ee	--	ee	ge	gf	--	ee	--	gf	ee	ge	--	ee	ge	gf	ge	--	ee	gf	--	ee	fe	gf	--	--	ee	--	--	--	--	--	fe	--	--	--	--	--	--	ge	--	ge	ge	--	--	--	--	--	--	ee	--	--	--	--	--	--	ge	--	--	--	--	--	--	--	--	ge	--	--	--	--	--	--	--	--	--	ge	ge	--	--	--	--	--	fe	--	--	--	gf	--	--	--	--	--	--	--	--	--	--	--	--	ee	gf	--	--	--	--	--	--	--	--	--	--	--	--	--	--	--	--
PtMTU_lpPAL	<nnxnp>	nn	nn	pn	pn	--	pn	pn	pn	nn	nn	nn	pn	nn	nn	nn	pn	nn	pn	nn	nn	--	--	pn	nn	--	nn	pn	nn	pn	nn	nn	--	pn	pn	nn	pn	pn	pn	pn	pn	nn	nn	pn	--	pn	nn	nn	--	--	--	pn	pn	nn	--	pn	nn	--	pn	pn	nn	--	nn	--	pn	nn	nn	pn	nn	nn	pn	nn	--	pn	pn	--	pn	pn	pn	--	--	pn	--	--	--	--	--	pn	--	--	--	--	--	--	nn	--	nn	pn	--	pn	--	--	--	nn	pn	--	--	--	--	--	--	pn	--	pn	--	nn	--	--	--	--	nn	--	--	--	--	--	--	--	--	--	pn	nn	--	--	--	--	--	pn	nn	--	--	nn	pn	--	pn	--	--	--	--	--	--	--	--	--	nn	pn	pn	--	--	--	--	--	--	--	--	--	--	--	--	pn	nn	--
PtNCS_1CA4G	<lmxll>	ll	lm	ll	lm	ll	lm	lm	ll	lm	ll	ll	lm	ll	ll	ll	ll	--	lm	ll	ll	ll	ll	lm	lm	lm	ll	lm	lm	lm	ll	ll	lm	lm	lm	lm	lm	lm	lm	ll	ll	lm	ll	lm	lm	ll	ll	lm	ll	--	--	ll	ll	lm	--	lm	lm	--	lm	ll	lm	--	--	--	ll	--	lm	lm	lm	ll	ll	lm	--	lm	ll	--	--	lm	lm	--	--	lm	--	--	--	--	--	lm	--	--	--	--	--	--	ll	--	lm	ll	--	ll	--	--	--	lm	ll	--	--	--	--	--	--	lm	--	ll	--	ll	--	--	--	--	--	--	--	--	--	--	--	--	--	--	lm	ll	--	--	--	--	--	lm	ll	--	--	ll	ll	--	ll	--	--	--	--	--	--	--	--	--	lm	ll	ll	--	--	--	--	--	--	--	--	--	--	--	--	lm	ll	--
PtNCS_3H6z5_A	<abxcd>	ad	bd	ac	bd	ad	ad	ad	bc	bc	ad	bc	ad	bd	bd	ac	ac	ad	bc	bd	bd	ad	bc	ad	bc	bd	bd	ac	ac	ac	ad	ad	bd	bc	bd	ac	bc	ad	ad	bd	ac	ac	ac	bc	ad	bc	ad	ad	ad	ad	ac	ad	ac	ad	bc	bc	ac	ac	ad	ac	--	bc	--	ac	ad	ac	bd	--	--	bc	ad	bd	ac	--	--	ac	bc	ad	--	bc	bd	bd	ac	ac	bd	ac	ac	ad	bd	bd	ac	ad	bd	bd	bd	ad	bc	ac	ad	ac	bd	ad	bc	bc	ad	--	ac	ac	ac	bd	ad	bc	ac	bd	bc	ac	ac	ad	bc	bd	bc	ad	ac	--	ad	bc	bd	bc	ac	ac	ac	ad	ad	bc	bd	ac	bd	bc	ac	ac	ad	bd	bc	bc	bd	ad	bd	ad	ac	bc	bd	ac	bd	bd	ad	bd	ac	bc	ac	ad	bd	ad	ac	ad	bd	bd	bc	bd	bd	bc	ad	ac
PtNCS_p9myb1_21	<lmxll>	ll	ll	lm	lm	ll	ll	ll	lm	lm	lm	lm	ll	ll	ll	lm	lm	ll	ll	lm	lm	ll	lm	ll	ll	lm	lm	lm	ll	ll	--	lm	lm	ll	ll	ll	lm	lm	ll	ll	lm	lm	lm	ll	lm	ll	lm	lm	ll	ll	lm	ll	lm	lm	lm	lm	ll	lm	ll	lm	lm	lm	lm	ll	ll	lm	--	ll	ll	lm	ll	lm	lm	lm	lm	lm	ll	lm	ll	lm	ll	lm	ll	ll	lm	lm	lm	ll	ll	ll	lm	ll	lm	lm	ll	ll	ll	lm	lm	lm	ll	lm	lm	lm	ll	--	lm	ll	lm	lm	lm	lm	lm	ll	ll	ll	--	lm	--	lm	lm	lm	lm	ll	ll	ll	ll	ll	lm	lm	ll	ll	ll	lm	--	lm	lm	lm	lm	ll	ll	ll	ll	lm	ll	ll	ll	lm	ll	ll	lm	lm	ll	ll	lm	ll	ll	ll	ll	ll	ll	lm	ll	lm	ll	lm	ll	ll	--	ll	lm	ll
PtNCS_PtaAGP6	<abxcd>	da	ca	ca	ca	--	da	cb	db	cb	db	db	da	db	ca	cb	da	cb	cb	ca	cb	--	--	da	da	--	cb	ca	da	cb	ca	ca	ca	db	db	da	ca	db	ca	db	db	db	db	db	cb	db	db	ca	db	--	--	cb	db	ca	--	db	db	--	da	cb	db	--	cb	--	ca	db	cb	db	ca	ca	ca	db	--	ca	cb	--	da	ca	cb	--	--	db	--	--	--	--	--	da	--	--	--	--	--	--	cb	--	da	db	--	cb	--	--	--	cb	ca	--	--	--	--	--	--	db	--	db	--	ca	--	--	--	--	cb	--	--	--	--	--	--	--	--	--	db	cb	--	--	--	--	--	ca	ca	--	--	ca	db	--	cb	--	--	--	--	--	--	--	--	--	cb	ca	da	--	--	--	--	--	--	--	--	--	--	--	--	db	da	--
PtNCS_ptCadA	<lmxll>	ll	ll	lm	lm	lm	ll	lm	ll	ll	ll	ll	ll	ll	ll	ll	lm	ll	lm	ll	ll	lm	lm	ll	lm	lm	ll	ll	ll	lm	--	ll	lm	ll	lm	lm	ll	ll	ll	lm	lm	ll	ll	ll	lm	ll	ll	lm	ll	lm	lm	lm	lm	ll	lm	ll	lm	ll	lm	lm	lm	ll	ll	lm	ll	ll	lm	ll	lm	ll	ll	lm	ll	ll	lm	ll	ll	ll	lm	lm	ll	ll	ll	ll	lm	lm	lm	ll	ll	lm	ll	lm	lm	lm	lm	ll	lm	ll	ll	ll	lm	ll	ll	ll	ll	ll	ll	ll	ll	ll	ll	ll	ll	lm	ll	ll	lm	ll	ll	lm	lm	lm	ll	lm	lm	lm	ll	lm	ll	ll	lm	ll	ll	ll	lm	lm	ll	lm	ll	ll	ll	ll	ll	lm	lm	lm	lm	lm	ll	ll	lm	lm	lm	ll	lm	lm	lm	lm	lm	ll	ll	lm	lm	ll	ll	ll	lm	lm	lm	lm	lm	lm
PtRIP_0022	<abxcd>	--	--	--	--	--	--	da	--	--	cb	db	--	--	--	--	--	--	--	--	--	--	--	--	da	--	--	--	--	--	--	--	--	--	ca	--	--	--	--	--	--	--	--	--	--	--	cb	--	--	--	--	--	--	--	--	--	ca	--	--	da	--	--	--	db	db	--	--	da	--	db	ca	--	db	--	--	--	db	ca	--	--	--	--	--	--	db	--	ca	--	cb	ca	--	--	--	--	da	da	ca	db	--	cb	da	cb	da	--	db	--	--	da	ca	cb	--	ca	ca	ca	--	ca	ca	cb	db	ca	db	db	db	--	ca	da	da	ca	ca	db	db	cb	da	da	db	da	--	--	cb	cb	--	ca	da	da	da	da	--	--	db	cb	ca	--	da	cb	da	--	cb	cb	da	db	ca	ca	da	da	cb	ca	da	ca	cb	--	ca	db
PtRIP_0032	<nnxnp>	--	--	--	--	--	--	nn	--	--	pn	pn	--	--	--	--	--	--	--	--	--	--	--	--	nn	--	--	--	--	--	--	--	--	--	np	--	--	--	--	--	--	--	--	--	--	--	nn	--	--	--	--	--	--	--	--	--	nn	--	--	nn	--	--	--	nn	nn	--	--	np	--	nn	nn	--	pn	--	--	--	nn	pn	--	--	--	--	--	--	nn	--	nn	--	np	np	--	--	--	--	nn	nn	np	nn	--	nn	nn	pn	nn	--	nn	--	--	np	pn	pn	--	pn	np	nn	--	nn	pn	pn	pn	np	nn	nn	nn	--	np	np	np	nn	nn	nn	np	np	nn	pn	nn	nn	--	--	pn	nn	nn	np	nn	nn	nn	nn	--	--	nn	np	pn	--	np	nn	pn	nn	np	pn	np	nn	nn	nn	nn	nn	np	np	nn	nn	pn	--	pn	np
PtRIP_0064	<nnxnp>	--	--	--	--	--	--	pn	--	--	nn	pn	--	--	--	--	--	--	--	--	--	--	--	--	nn	--	--	--	--	--	--	--	--	--	pn	--	--	--	--	--	--	--	--	--	--	--	pn	--	--	--	--	--	--	--	--	--	pn	--	--	pn	--	--	--	nn	pn	--	--	nn	--	nn	pn	--	pn	--	--	--	pn	nn	--	--	--	--	--	--	nn	--	nn	--	nn	nn	--	--	--	--	nn	nn	pn	nn	--	pn	nn	nn	pn	--	pn	--	--	pn	pn	pn	--	pn	pn	pn	--	pn	pn	nn	nn	nn	nn	pn	nn	--	pn	nn	nn	nn	pn	pn	nn	nn	pn	pn	nn	pn	--	--	nn	pn	pn	nn	nn	nn	pn	nn	--	--	pn	pn	nn	--	pn	pn	nn	nn	nn	nn	pn	pn	pn	nn	pn	nn	pn	nn	nn	nn	pn	--	nn	pn
PtRIP_0065	<efxeg>	--	--	--	--	--	--	fe	--	--	fg	ge	--	--	--	--	--	--	--	--	--	--	--	--	ee	--	--	--	--	--	--	--	--	--	fg	--	--	--	--	--	--	--	--	--	--	--	ee	--	--	--	--	--	--	--	--	--	ge	--	--	ge	--	--	--	ge	fg	--	--	ge	--	fg	ee	--	fe	--	--	--	fg	ge	--	--	--	--	--	--	ge	--	ee	--	ge	ee	--	--	--	--	fe	fe	fe	ge	--	ge	fg	fg	fe	--	ee	--	--	fe	ge	ee	--	ee	ee	ee	--	fg	fg	ee	fg	fe	fg	ge	ge	--	fe	fg	fg	fg	ge	ee	ge	fg	fe	fg	fe	fe	--	--	ee	fe	ge	fe	fg	ge	ee	ee	--	--	fe	ge	fe	--	fe	ee	ge	ge	fg	ee	fg	fg	fg	ee	ee	ee	ge	fe	fg	ee	fg	--	fe	fe
PtRIP_0066	<nnxnp>	--	--	--	--	--	--	nn	--	--	nn	np	--	--	--	--	--	--	--	--	--	--	--	--	nn	--	--	--	--	--	--	--	--	--	pn	--	--	--	--	--	--	--	--	--	--	--	nn	--	--	--	--	--	--	--	--	--	pn	--	--	np	--	--	--	pn	pn	--	--	pn	--	nn	pn	--	np	--	--	--	nn	np	--	--	--	--	--	--	nn	--	nn	--	pn	pn	--	--	--	--	nn	nn	--	nn	--	nn	nn	np	nn	--	nn	--	--	pn	nn	np	--	np	np	nn	--	nn	np	nn	np	np	nn	nn	nn	--	pn	pn	pn	nn	nn	np	pn	nn	nn	np	nn	nn	--	--	np	nn	nn	pn	nn	nn	nn	nn	--	--	nn	pn	np	--	pn	nn	np	nn	pn	pn	nn	nn	nn	nn	nn	nn	nn	np	nn	nn	np	--	np	pn
PtRIP_0067	<efxeg>	--	--	--	--	--	--	gf	--	--	ee	eg	--	--	--	--	--	--	--	--	--	--	--	--	ee	--	--	--	--	--	--	--	--	--	ee	--	--	--	--	--	--	--	--	--	--	--	ee	--	--	--	--	--	--	--	--	--	eg	--	--	eg	--	--	--	gf	ef	--	--	ee	--	ef	eg	--	gf	--	--	--	ef	ef	--	--	--	--	--	--	ef	--	eg	--	gf	gf	--	--	--	--	ef	ef	gf	ee	--	ee	ee	eg	ef	--	gf	--	--	ef	gf	gf	--	ee	ee	eg	--	ee	ef	eg	ef	eg	gf	eg	ef	--	ef	eg	eg	gf	gf	ee	eg	eg	eg	ee	ee	eg	--	--	eg	gf	ef	ef	ee	eg	ee	ef	--	--	ee	gf	ef	--	ef	ee	gf	gf	gf	ef	gf	gf	ee	ef	ef	ef	gf	gf	gf	ef	gf	--	ef	--
PtRIP_0079	<efxeg>	--	--	--	--	--	--	ef	--	--	eg	eg	--	--	--	--	--	--	--	--	--	--	--	--	fg	--	--	--	--	--	--	--	--	--	eg	--	--	--	--	--	--	--	--	--	--	--	eg	--	--	--	--	--	--	--	--	--	ee	--	--	eg	--	--	--	eg	ef	--	--	fg	--	ee	ef	--	fg	--	--	--	ef	ee	--	--	--	--	--	--	eg	--	ef	--	ee	ee	--	--	--	--	ef	eg	ee	eg	--	eg	ef	ef	eg	--	eg	--	--	eg	ee	eg	--	ee	fg	ee	--	ef	ee	ef	ef	ee	ef	ef	eg	--	eg	fg	ef	ee	ef	ee	eg	eg	ef	eg	ee	ee	--	--	fg	fg	ef	eg	eg	eg	ee	eg	--	--	ee	ef	ef	--	ef	ee	fg	fg	ee	ee	eg	fg	eg	ee	eg	ef	ef	ee	ef	ef	eg	--	eg	ef
PtRIP_0103	<abxcd>	--	--	--	--	--	--	db	--	--	ac	ad	--	--	--	--	--	--	--	--	--	--	--	--	db	--	--	--	--	--	--	--	--	--	cb	--	--	--	--	--	--	--	--	--	--	--	ac	--	--	--	--	--	--	--	--	--	cb	--	--	db	--	--	--	ad	ad	--	--	db	--	ad	cb	--	ad	--	--	--	ad	cb	--	--	--	--	--	--	ad	--	cb	--	ac	cb	--	--	--	--	db	db	cb	ad	--	ac	db	ac	db	--	ad	--	--	db	cb	ac	--	db	cb	cb	--	cb	cb	ac	ad	cb	ad	ad	ad	--	cb	db	db	cb	cb	ad	ad	ac	db	db	ad	db	--	--	ac	ac	db	cb	db	db	db	db	--	--	ad	ac	cb	--	db	ac	db	cb	ac	ac	db	ad	cb	db	db	db	ac	cb	db	cb	ac	--	db	ad
PtRIP_0117	<abxcd>	--	--	--	--	--	--	ad	--	--	ad	db	--	--	--	--	--	--	--	--	--	--	--	--	ad	--	--	--	--	--	--	--	--	--	cb	--	--	--	--	--	--	--	--	--	--	--	cb	--	--	--	--	--	--	--	--	--	ad	--	--	db	--	--	--	cb	ad	--	--	cb	--	db	ca	--	ca	--	--	--	ad	db	--	--	--	--	--	--	db	--	ca	--	ad	db	--	--	--	--	ad	ad	db	cb	--	cb	ad	ad	db	--	db	--	--	cb	ad	cb	--	db	ca	db	--	ad	cb	cb	ad	cb	cb	ca	cb	--	db	ca	ad	db	ca	db	cb	ca	ad	cb	ad	db	--	--	ca	db	db	ca	db	db	ca	ad	--	--	db	ad	ad	--	ad	cb	ad	ad	ca	db	cb	ca	ca	ca	db	db	db	cb	ca	ad	ca	--	db	db
PtRIP_0126	<efxeg>	--	--	--	--	--	--	gf	--	--	gf	fe	--	--	--	--	--	--	--	--	--	--	--	--	fe	--	--	--	--	--	--	--	--	--	fe	--	--	--	--	--	--	--	--	--	--	--	ee	--	--	--	--	--	--	--	--	--	fe	--	--	gf	--	--	--	fe	ge	--	--	fe	--	ge	ge	--	ge	--	--	--	ge	gf	--	--	--	--	--	--	ee	--	fe	--	fe	ge	--	--	--	--	ge	gf	gf	gf	--	ge	ge	ee	ge	--	gf	--	--	gf	gf	ee	--	fe	fe	ee	--	fe	fe	ge	gf	gf	ge	ge	ee	--	fe	ee	gf	fe	ee	ee	ge	gf	ge	fe	ge	fe	--	--	ge	ee	fe	ee	gf	fe	ge	gf	--	--	ge	gf	ge	--	fe	fe	fe	ge	fe	ge	gf	ee	gf	gf	fe	ee	ge	ee	ge	ge	ee	--	ge	ge
PtRIP_0134	<lmxll>	--	--	--	--	--	--	ml	--	--	ll	ml	--	--	--	--	--	--	--	--	--	--	--	--	ml	--	--	--	--	--	--	--	--	--	ll	--	--	--	--	--	--	--	--	--	--	--	ll	--	--	--	--	--	--	--	--	--	ml	--	--	ml	--	--	--	ml	ll	--	--	ml	--	ll	ml	--	ml	--	--	--	ll	ll	--	--	--	--	--	--	ll	--	ml	--	ll	ml	--	--	--	--	ll	ml	ll	ll	--	ll	ll	ml	ll	--	ll	--	--	ml	ml	ll	--	ml	ml	ll	--	ll	ml	ll	ll	ml	ll	ml	ll	--	ll	ml	ml	ll	ll	ml	ll	ml	ll	ml	ml	ll	--	--	ml	ll	ml	ll	ml	ml	ml	ml	--	--	ll	ll	ll	--	ml	ml	ll	ll	ll	ml	ll	ll	ml	ml	ml	ll	ll	ll	ml	ll	ml	--	ll	ll
PtRIP_0135	<abxcd>	--	--	--	--	--	--	db	--	--	db	ad	--	--	--	--	--	--	--	--	--	--	--	--	cb	--	--	--	--	--	--	--	--	--	db	--	--	--	--	--	--	--	--	--	--	--	ad	--	--	--	--	--	--	--	--	--	ad	--	--	ac	--	--	--	ac	ac	--	--	ac	--	ad	cb	--	db	--	--	--	ad	db	--	--	--	--	--	--	ac	--	ad	--	ac	ad	--	--	--	--	cb	ad	cb	ac	--	db	ad	ac	db	--	db	--	--	db	ad	ac	--	db	ad	cb	--	ad	db	ad	ad	db	ad	db	ad	--	cb	cb	ad	db	ac	cb	ad	cb	ad	ac	cb	cb	--	--	db	cb	cb	ac	ad	ad	db	ad	--	--	cb	ad	ad	--	ac	ac	cb	cb	db	db	cb	ad	cb	ac	db	ad	db	db	ad	ad	ac	--	ac	cb
PtRIP_0158	<nnxnp>	--	--	--	--	--	--	nn	--	--	pn	nn	--	--	--	--	--	--	--	--	--	--	--	--	pn	--	--	--	--	--	--	--	--	--	nn	--	--	--	--	--	--	--	--	--	--	--	nn	--	--	--	--	--	--	--	--	--	nn	--	--	pn	--	--	--	pn	nn	--	--	pn	--	pn	nn	--	pn	--	--	--	pn	pn	--	--	--	--	--	--	--	--	nn	--	pn	pn	--	--	--	--	nn	pn	nn	pn	--	nn	nn	pn	pn	--	nn	--	--	nn	nn	nn	--	pn	nn	nn	--	nn	nn	pn	pn	pn	pn	nn	pn	--	nn	pn	pn	pn	nn	nn	pn	pn	nn	nn	pn	nn	--	--	pn	nn	nn	pn	nn	pn	nn	pn	--	--	nn	nn	pn	--	nn	nn	pn	nn	--	pn	nn	nn	nn	pn	nn	pn	nn	pn	pn	pn	nn	--	pn	pn
PtRIP_0165	<efxeg>	--	--	--	--	--	--	ef	--	--	fg	eg	--	--	--	--	--	--	--	--	--	--	--	--	ef	--	--	--	--	--	--	--	--	--	fg	--	--	--	--	--	--	--	--	--	--	--	ee	--	--	--	--	--	--	--	--	--	ee	--	--	ef	--	--	--	eg	ee	--	--	ee	--	ee	ef	--	fg	--	--	--	ee	ef	--	--	--	--	--	--	ee	--	eg	--	ee	eg	--	--	--	--	fg	ee	ef	ee	--	fg	eg	ee	ef	--	ef	--	--	fg	eg	ee	--	fg	fg	fg	--	eg	fg	eg	ee	ee	ee	ef	eg	--	ef	fg	eg	ef	ee	ef	eg	ef	ee	ee	ef	ef	--	--	fg	ee	ef	ee	eg	ee	fg	eg	--	--	ef	eg	ee	--	ee	eg	ef	fg	fg	fg	fg	eg	eg	ee	fg	eg	fg	fg	eg	ee	ee	--	ee	ef
PtRIP_0171	<efxeg>	--	--	--	--	--	--	ee	--	--	gf	ef	--	--	--	--	--	--	--	--	--	--	--	--	eg	--	--	--	--	--	--	--	--	--	ee	--	--	--	--	--	--	--	--	--	--	--	ef	--	--	--	--	--	--	--	--	--	ee	--	--	gf	--	--	--	gf	gf	--	--	ef	--	gf	eg	--	ee	--	--	--	ef	ee	--	--	--	--	--	--	gf	--	ef	--	gf	gf	--	--	--	--	eg	ef	ee	gf	--	ee	ef	ef	ef	--	ee	--	--	ee	ef	ef	--	eg	gf	gf	--	ef	ee	ef	ef	ee	ef	ee	ef	--	eg	eg	ef	ee	gf	eg	ef	eg	ef	gf	eg	eg	--	--	ee	eg	eg	gf	ef	ef	ee	ef	--	--	eg	ef	ef	--	gf	gf	eg	eg	ee	ee	ee	ef	eg	gf	ee	ef	ee	ee	ef	ef	ef	--	gf	eg
PtRIP_0211	<lmxll>	--	--	--	--	--	--	ml	--	--	ll	ll	--	--	--	--	--	--	--	--	--	--	--	--	ll	--	--	--	--	--	--	--	--	--	ll	--	--	--	--	--	--	--	--	--	--	--	ml	--	--	--	--	--	--	--	--	--	ml	--	--	ml	--	--	--	ml	ml	--	--	ml	--	ll	ml	--	ml	--	--	--	ll	ml	--	--	--	--	--	--	ml	--	ml	--	ml	ml	--	--	--	--	ll	ml	ml	ml	--	ml	ml	ml	ll	--	ml	--	--	ml	ml	ll	--	ll	ll	ml	--	ll	ml	ll	ll	ml	ml	ml	ml	--	ll	ll	ll	ll	ml	ll	ll	ll	ll	ml	ll	ml	--	--	ml	ml	ll	ml	ml	ll	ll	ml	--	--	--	ll	ll	--	ll	ml	ml	ml	ml	ml	ll	ll	ll	ml	ll	ml	ml	ml	ll	ll	ll	--	ml	ll
PtRIP_0287	<efxeg>	--	--	--	--	--	--	fg	--	--	fg	ee	--	--	--	--	--	--	--	--	--	--	--	--	eg	--	--	--	--	--	--	--	--	--	fe	--	--	--	--	--	--	--	--	--	--	--	fe	--	--	--	--	--	--	--	--	--	fg	--	--	ee	--	--	--	ee	fg	--	--	fg	--	fe	ee	--	fg	--	--	--	ee	ee	--	--	--	--	--	--	fe	--	fg	--	fg	--	--	--	--	--	fe	ee	fe	fe	--	fg	--	fe	--	--	fg	--	--	fe	ee	fg	--	fg	fe	--	--	eg	eg	ee	ee	fg	fg	fe	eg	--	fg	ee	fg	ee	fg	fg	fg	eg	eg	fe	fg	fg	--	--	ee	eg	fe	ee	ee	ee	fg	eg	--	--	ee	fe	--	--	fe	fg	fe	ee	fg	eg	eg	fg	eg	fe	--	eg	eg	--	eg	fe	eg	--	fe	ee
PtRIP_0305	<hkxhk>	--	--	--	--	--	--	hh	--	--	kk	hh	--	--	--	--	--	--	--	--	--	--	--	--	hk	--	--	--	--	--	--	--	--	--	hh	--	--	--	--	--	--	--	--	--	--	--	hk	--	--	--	--	--	--	--	--	--	hh	--	--	kk	--	--	--	kk	kk	--	--	hh	--	kk	hk	--	hh	--	--	--	hk	hh	--	--	--	--	--	--	kk	--	hk	--	kk	kk	--	--	--	--	hk	hk	hh	kk	--	hh	hk	hk	hk	--	hh	--	--	hh	hk	hk	--	hk	kk	kk	--	hk	hh	hk	hh	hh	kk	hh	kk	--	hh	hk	hk	hh	hk	hk	hh	hk	hk	hk	hk	hk	--	--	hk	hk	hk	kk	hk	hk	hh	hk	--	--	hk	hk	hk	--	kk	kk	hk	hk	hk	hk	hh	kk	hk	kk	hk	hh	hh	hk	hk	hk	hk	--	kk	hk
PtRIP_0367	<efxeg>	--	--	--	--	--	--	gf	--	--	gf	gf	--	--	--	--	--	--	--	--	--	--	--	--	ee	--	--	--	--	--	--	--	--	--	eg	--	--	--	--	--	--	--	--	--	--	--	ef	--	--	--	--	--	--	--	--	--	ef	--	--	ee	--	--	--	ef	gf	--	--	gf	--	eg	eg	--	gf	--	--	--	eg	eg	--	--	--	--	--	--	eg	--	ef	--	ef	ef	--	--	--	--	ef	ef	gf	gf	--	eg	gf	gf	gf	--	eg	--	--	ef	gf	eg	--	eg	eg	gf	--	ef	ef	ee	ee	ee	ee	gf	eg	--	gf	ef	eg	ef	ee	ee	ef	eg	gf	gf	--	ef	--	--	eg	ef	eg	ef	ef	ee	eg	ef	--	--	gf	eg	ee	--	eg	ef	ef	ef	ef	ee	gf	ef	ef	gf	ef	gf	gf	ef	eg	eg	ee	--	ef	eg
PtRIP_0376	<abxcd>	--	--	--	--	--	--	cb	--	--	ac	ad	--	--	--	--	--	--	--	--	--	--	--	--	ad	--	--	--	--	--	--	--	--	--	db	--	--	--	--	--	--	--	--	--	--	--	ac	--	--	--	--	--	--	--	--	--	ad	--	--	cb	--	--	--	ad	ad	--	--	ad	--	cb	ac	--	cb	--	--	--	ad	ac	--	--	--	--	--	--	cb	--	ac	--	cb	ad	--	--	--	--	cb	ac	ac	ad	--	db	cb	db	db	--	ac	--	--	cb	db	cb	--	ad	db	ac	--	ad	ad	ad	db	cb	db	ac	cb	--	db	ad	db	ad	db	ac	cb	ad	cb	cb	ac	cb	--	--	db	cb	db	cb	db	ac	ad	cb	--	--	cb	ac	db	--	db	ad	db	ad	cb	ac	cb	ac	db	ad	ac	cb	cb	ad	ad	ad	db	--	cb	db
PtRIP_0388	<efxeg>	--	--	--	--	--	--	eg	--	--	fg	fg	--	--	--	--	--	--	--	--	--	--	--	--	eg	--	--	--	--	--	--	--	--	--	ee	--	--	--	--	--	--	--	--	--	--	--	fg	--	--	--	--	--	--	--	--	--	fe	--	--	eg	--	--	--	ee	fe	--	--	fe	--	ee	fe	--	fe	--	--	--	fe	fe	--	--	--	--	--	--	fe	--	fe	--	fg	ee	--	--	--	--	ee	fe	ee	eg	--	ee	fe	fe	fg	--	fg	--	--	ee	fg	eg	--	ee	fe	ee	--	ee	ee	fg	fe	ee	eg	fg	fe	--	ee	eg	fg	fg	fg	fg	ee	fe	ee	fe	eg	eg	--	--	ee	fe	fg	eg	ee	ee	eg	fe	--	--	eg	ee	eg	--	fg	fg	eg	fg	ee	ee	eg	fe	ee	fe	ee	fe	fg	fe	fg	eg	ee	--	ee	ee
PtRIP_0496	<lmxll>	--	--	--	--	--	--	ml	--	--	ml	ml	--	--	--	--	--	--	--	--	--	--	--	--	ll	--	--	--	--	--	--	--	--	--	ml	--	--	--	--	--	--	--	--	--	--	--	ml	--	--	--	--	--	--	--	--	--	ml	--	--	ml	--	--	--	ll	ll	--	--	ml	--	ll	ll	--	ll	--	--	--	ll	ll	--	--	--	--	--	--	ml	--	ml	--	ll	ml	--	--	--	--	ll	ml	ll	ml	--	ml	ml	ll	ml	--	ll	--	--	ll	ll	ml	--	ml	ml	ml	--	ll	ll	ml	ll	ml	ml	ml	ll	--	ll	ml	ml	ml	ll	ml	ml	ml	ll	ll	ml	ml	--	--	ll	ll	ml	ll	ml	ml	ml	ml	--	--	ll	ll	ll	--	ll	ml	ml	ll	ll	ll	ll	ll	ml	ml	ll	ll	ll	ll	ll	ll	ll	--	ll	ml
PtRIP_0508	<nnxnp>	--	--	--	--	--	--	nn	--	--	nn	np	--	--	--	--	--	--	--	--	--	--	--	--	nn	--	--	--	--	--	--	--	--	--	--	--	--	--	--	--	--	--	--	--	--	--	nn	--	--	--	--	--	--	--	--	--	nn	--	--	nn	--	--	--	nn	nn	--	--	--	--	np	np	--	np	--	--	--	nn	nn	--	--	--	--	--	--	nn	--	np	--	np	np	--	--	--	--	nn	np	nn	np	--	nn	--	np	np	--	nn	--	--	np	np	np	--	np	nn	--	--	nn	np	np	nn	np	nn	np	np	--	--	nn	nn	nn	nn	np	np	nn	nn	np	nn	nn	--	--	np	nn	nn	np	nn	np	nn	nn	--	--	np	np	np	--	np	np	nn	np	np	nn	nn	np	np	np	nn	nn	np	np	np	np	nn	--	np	np
PtRIP_0560	<nnxnp>	--	--	--	--	--	--	np	--	--	nn	nn	--	--	--	--	--	--	--	--	--	--	--	--	pn	--	--	--	--	--	--	--	--	--	nn	--	--	--	--	--	--	--	--	--	--	--	nn	--	--	--	--	--	--	--	--	--	pn	--	--	nn	--	--	--	nn	nn	--	--	nn	--	nn	nn	--	nn	--	--	--	pn	pn	--	--	--	--	--	--	nn	--	nn	--	nn	nn	--	--	--	--	nn	nn	np	nn	--	pn	nn	np	nn	--	np	--	--	nn	nn	np	--	pn	pn	nn	--	nn	nn	np	np	nn	pn	pn	nn	--	nn	pn	np	np	nn	nn	nn	nn	nn	nn	nn	nn	--	--	np	pn	np	pn	np	np	nn	pn	--	--	np	np	pn	--	np	nn	nn	nn	nn	pn	nn	nn	nn	nn	pn	np	pn	np	pn	np	pn	--	nn	np
PtRIP_0567	<abxcd>	--	--	--	--	--	--	ac	--	--	ad	ac	--	--	--	--	--	--	--	--	--	--	--	--	cb	--	--	--	--	--	--	--	--	--	ac	--	--	--	--	--	--	--	--	--	--	--	ac	--	--	--	--	--	--	--	--	--	ad	--	--	ac	--	--	--	cb	ac	--	--	ad	--	ac	ac	--	ad	--	--	--	ac	db	--	--	--	--	--	--	cb	--	ad	--	cb	db	--	--	--	--	ac	ad	ac	db	--	cb	cb	db	ac	--	cb	--	--	ac	ac	ad	--	cb	cb	ac	--	db	cb	db	ad	ad	ad	ad	cb	--	cb	cb	ac	db	ad	cb	db	ac	db	ac	ad	db	--	--	db	ac	ad	db	cb	db	db	ac	--	--	db	cb	ac	--	cb	cb	cb	ad	ac	cb	cb	ac	cb	ac	db	cb	ad	ac	ac	cb	cb	--	ad	ac
PtRIP_0609	<nnxnp>	--	--	--	--	--	--	np	--	--	nn	nn	--	--	--	--	--	--	--	--	--	--	--	--	nn	--	--	--	--	--	--	--	--	--	np	--	--	--	--	--	--	--	--	--	--	--	nn	--	--	--	--	--	--	--	--	--	nn	--	--	nn	--	--	--	nn	np	--	--	np	--	nn	pn	--	np	--	--	--	np	pn	--	--	--	--	--	--	pn	--	np	--	nn	nn	--	--	--	--	nn	np	nn	pn	--	np	nn	nn	nn	--	pn	--	--	nn	nn	np	--	pn	np	nn	--	nn	pn	pn	pn	np	nn	np	nn	--	nn	np	np	pn	nn	pn	pn	nn	nn	nn	np	np	--	--	nn	nn	nn	nn	pn	nn	pn	np	--	--	nn	nn	np	--	pn	nn	nn	np	np	nn	np	nn	pn	nn	pn	nn	np	np	nn	nn	np	--	np	nn
PtRIP_0619	<nnxnp>	--	--	--	--	--	--	nn	--	--	pn	pn	--	--	--	--	--	--	--	--	--	--	--	--	pn	--	--	--	--	--	--	--	--	--	nn	--	--	--	--	--	--	--	--	--	--	--	pn	--	--	--	--	--	--	--	--	--	pn	--	--	pn	--	--	--	pn	nn	--	--	nn	--	pn	nn	--	nn	--	--	--	nn	nn	--	--	--	--	--	--	pn	--	nn	--	pn	pn	--	--	--	--	pn	nn	pn	nn	--	nn	pn	nn	pn	--	nn	--	--	pn	pn	nn	--	nn	nn	pn	--	pn	nn	nn	nn	nn	pn	nn	pn	--	pn	nn	nn	nn	pn	nn	nn	pn	pn	pn	nn	nn	--	--	nn	pn	pn	pn	nn	pn	nn	nn	--	--	nn	pn	nn	--	nn	pn	pn	nn	nn	pn	nn	pn	nn	pn	nn	pn	nn	pn	pn	pn	nn	--	nn	pn
PtRIP_0627	<nnxnp>	--	--	--	--	--	--	nn	--	--	pn	nn	--	--	--	--	--	--	--	--	--	--	--	--	nn	--	--	--	--	--	--	--	--	--	pn	--	--	--	--	--	--	--	--	--	--	--	nn	--	--	--	--	--	--	--	--	--	pn	--	--	pn	--	--	--	nn	nn	--	--	pn	--	nn	pn	--	pn	--	--	--	nn	nn	--	--	--	--	--	--	pn	--	pn	--	nn	nn	--	--	--	--	pn	pn	nn	nn	--	pn	nn	pn	pn	--	nn	--	--	nn	nn	nn	--	pn	nn	pn	--	nn	nn	nn	pn	pn	pn	pn	pn	--	nn	pn	pn	nn	nn	nn	pn	pn	nn	nn	nn	nn	--	--	pn	pn	pn	nn	pn	nn	nn	pn	--	--	nn	nn	nn	--	nn	nn	pn	nn	nn	nn	nn	pn	nn	nn	nn	pn	nn	nn	nn	nn	pn	--	pn	pn
PtRIP_0630	<lmxll>	--	--	--	--	--	--	lm	--	--	lm	lm	--	--	--	--	--	--	--	--	--	--	--	--	lm	--	--	--	--	--	--	--	--	--	lm	--	--	--	--	--	--	--	--	--	--	--	lm	--	--	--	--	--	--	--	--	--	lm	--	--	lm	--	--	--	ll	ll	--	--	lm	--	ll	ll	--	ll	--	--	--	ll	ll	--	--	--	--	--	--	lm	--	lm	--	ll	lm	--	--	--	--	ll	lm	ll	lm	--	lm	lm	ll	lm	--	ll	--	--	ll	ll	lm	--	lm	lm	lm	--	ll	lm	lm	ll	lm	lm	lm	ll	--	ll	lm	lm	lm	ll	lm	lm	lm	ll	lm	lm	lm	--	--	ll	ll	lm	ll	lm	lm	lm	lm	--	--	ll	ll	ll	--	ll	lm	lm	ll	ll	ll	ll	ll	lm	lm	ll	ll	ll	ll	ll	ll	ll	--	ll	lm
PtRIP_0647	<abxcd>	--	--	--	--	--	--	db	--	--	db	ad	--	--	--	--	--	--	--	--	--	--	--	--	cb	--	--	--	--	--	--	--	--	--	db	--	--	--	--	--	--	--	--	--	--	--	ad	--	--	--	--	--	--	--	--	--	ad	--	--	ca	--	--	--	ca	ca	--	--	ad	--	ad	cb	--	db	--	--	--	ad	db	--	--	--	--	--	--	ca	--	ad	--	ca	ad	--	--	--	--	cb	ad	cb	ca	--	db	ad	ad	db	--	db	--	--	db	ad	ad	--	cb	ad	cb	--	ad	db	ad	ad	db	ad	db	ad	--	cb	cb	ad	db	ca	cb	ad	cb	ad	ca	cb	cb	--	--	db	cb	cb	ca	ad	ad	db	ad	--	--	cb	ad	ad	--	ca	ca	cb	cb	db	db	cb	ad	cb	ca	db	ad	db	db	ad	ad	ca	--	ca	cb
PtRIP_0649	<nnxnp>	--	--	--	--	--	--	nn	--	--	nn	pn	--	--	--	--	--	--	--	--	--	--	--	--	pn	--	--	--	--	--	--	--	--	--	pn	--	--	--	--	--	--	--	--	--	--	--	pn	--	--	--	--	--	--	--	--	--	nn	--	--	nn	--	--	--	nn	nn	--	--	pn	--	nn	nn	--	pn	--	--	--	pn	nn	--	--	--	--	--	--	pn	--	pn	--	pn	nn	--	--	--	--	pn	pn	nn	nn	--	nn	nn	nn	nn	--	pn	--	--	nn	pn	pn	--	pn	pn	nn	--	pn	nn	nn	pn	nn	pn	pn	pn	--	pn	pn	pn	pn	pn	pn	nn	nn	pn	pn	pn	pn	--	--	nn	nn	nn	nn	nn	pn	nn	pn	--	--	pn	nn	nn	--	pn	pn	pn	pn	pn	nn	nn	pn	nn	nn	nn	pn	pn	pn	nn	nn	pn	--	nn	nn
PtRIP_0675	<abxcd>	--	--	--	--	--	--	ac	--	--	bc	ac	--	--	--	--	--	--	--	--	--	--	--	--	ac	--	--	--	--	--	--	--	--	--	bc	--	--	--	--	--	--	--	--	--	--	--	ac	--	--	--	--	--	--	--	--	--	ac	--	--	ad	--	--	--	ad	ac	--	--	bc	--	ad	ad	--	bc	--	--	--	bc	ad	--	--	--	--	--	--	bd	--	bc	--	ad	bd	--	--	--	--	ad	ad	bc	ac	--	ac	ac	bd	bd	--	ad	--	--	ac	ac	ac	--	bc	ad	ad	--	ac	bd	bd	ad	bd	bc	bc	ac	--	bc	bd	ad	bc	ad	ac	bd	ac	bd	ad	bc	ad	--	--	ac	ad	bd	ad	ac	ac	ac	ad	--	--	bd	bd	ad	--	bc	ad	bd	ac	ac	ac	ad	ac	ad	bc	bd	bd	ad	ac	ac	ac	ac	--	bc	ad
PtRIP_0683	<lmxll>	--	--	--	--	--	--	ml	--	--	ll	ll	--	--	--	--	--	--	--	--	--	--	--	--	ml	--	--	--	--	--	--	--	--	--	ml	--	--	--	--	--	--	--	--	--	--	--	ml	--	--	--	--	--	--	--	--	--	ml	--	--	ml	--	--	--	ll	ll	--	--	ml	--	ll	ll	--	ll	--	--	--	ml	ml	--	--	--	--	--	--	ll	--	ml	--	ll	ll	--	--	--	--	ml	ll	--	ll	--	ml	ml	ll	ml	--	ll	--	--	ml	ml	ml	--	ll	ml	ll	--	ll	ml	ml	ll	ml	ll	ml	ll	--	ll	ll	ml	ml	ml	ml	ml	ml	ml	ml	ml	ll	--	--	ml	ll	ll	ll	ll	ll	ml	ml	--	--	ml	ml	ml	--	ll	ll	ll	ml	ll	ll	ll	ll	ll	ml	ml	ml	ll	ll	ml	ll	ll	--	ll	ml
PtRIP_0689	<lmxll>	--	--	--	--	--	--	ll	--	--	ll	ll	--	--	--	--	--	--	--	--	--	--	--	--	ll	--	--	--	--	--	--	--	--	--	lm	--	--	--	--	--	--	--	--	--	--	--	ll	--	--	--	--	--	--	--	--	--	lm	--	--	ll	--	--	--	ll	ll	--	--	lm	--	ll	ll	--	lm	--	--	--	lm	ll	--	--	--	--	--	--	lm	--	lm	--	ll	lm	--	--	--	--	ll	ll	lm	ll	--	ll	ll	lm	lm	--	ll	--	--	ll	ll	ll	--	lm	ll	ll	--	ll	lm	lm	ll	lm	lm	lm	ll	--	lm	lm	ll	lm	ll	ll	lm	ll	lm	ll	lm	ll	--	--	ll	ll	lm	ll	ll	ll	ll	ll	--	--	lm	lm	lm	--	lm	ll	lm	ll	ll	ll	ll	ll	ll	lm	lm	lm	ll	ll	ll	ll	ll	--	ll	ll
PtRIP_0700	<abxcd>	--	--	--	--	--	--	ad	--	--	cb	ad	--	--	--	--	--	--	--	--	--	--	--	--	bd	--	--	--	--	--	--	--	--	--	cb	--	--	--	--	--	--	--	--	--	--	--	ac	--	--	--	--	--	--	--	--	--	ac	--	--	ac	--	--	--	cb	ad	--	--	ad	--	bd	bd	--	cb	--	--	--	ad	bd	--	--	--	--	--	--	cb	--	ad	--	ad	ad	--	--	--	--	cb	bd	ad	ac	--	ad	ac	bd	ad	--	ad	--	--	ac	ac	ad	--	ad	ad	ad	--	cb	ad	cb	ac	ac	ac	bd	ad	--	ad	ac	cb	cb	cb	ad	bd	ac	bd	ac	cb	cb	--	--	bd	ac	cb	cb	ac	bd	bd	cb	--	--	--	bd	ac	--	bd	ad	bd	ac	ad	bd	ad	ad	ac	cb	ac	cb	bd	bd	cb	bd	ac	--	bd	cb
PtRIP_0789	<efxeg>	--	--	--	--	--	--	ee	--	--	ef	ef	--	--	--	--	--	--	--	--	--	--	--	--	ee	--	--	--	--	--	--	--	--	--	ee	--	--	--	--	--	--	--	--	--	--	--	ef	--	--	--	--	--	--	--	--	--	ee	--	--	gf	--	--	--	gf	ef	--	--	ee	--	gf	gf	--	gf	--	--	--	eg	eg	--	--	--	--	--	--	gf	--	ee	--	ef	ef	--	--	--	--	ef	gf	ee	gf	--	ee	ee	--	eg	--	gf	--	--	ee	ef	eg	--	gf	ee	ef	--	ef	eg	ee	ef	ee	ef	eg	ef	--	ef	ef	gf	ee	eg	ee	eg	ee	eg	gf	ee	ef	--	--	ef	gf	ef	gf	gf	ef	eg	ee	--	--	eg	eg	eg	--	ef	gf	eg	ee	gf	ef	gf	gf	gf	ee	ee	eg	ef	ef	ef	ef	gf	--	ef	ee
PtRIP_0790	<abxcd>	--	--	--	--	--	--	cb	--	--	ca	da	--	--	--	--	--	--	--	--	--	--	--	--	cb	--	--	--	--	--	--	--	--	--	ca	--	--	--	--	--	--	--	--	--	--	--	cb	--	--	--	--	--	--	--	--	--	db	--	--	ca	--	--	--	cb	db	--	--	db	--	da	db	--	db	--	--	--	ca	cb	--	--	--	--	--	--	cb	--	cb	--	cb	cb	--	--	--	--	ca	db	cb	db	--	--	db	db	ca	--	ca	--	--	db	db	--	--	da	ca	--	--	db	db	ca	ca	cb	db	db	db	--	ca	ca	da	da	cb	da	cb	da	da	db	da	cb	--	--	cb	cb	ca	db	cb	da	ca	cb	--	--	ca	--	ca	--	ca	db	--	db	db	ca	da	cb	ca	db	da	db	cb	cb	ca	da	ca	--	cb	ca
PtRIP_0814	<nnxnp>	--	--	--	--	--	--	np	--	--	nn	np	--	--	--	--	--	--	--	--	--	--	--	--	np	--	--	--	--	--	--	--	--	--	nn	--	--	--	--	--	--	--	--	--	--	--	np	--	--	--	--	--	--	--	--	--	nn	--	--	nn	--	--	--	np	np	--	--	nn	--	np	nn	--	nn	--	--	--	np	np	--	--	--	--	--	--	nn	--	nn	--	np	np	--	--	--	--	nn	nn	np	np	--	nn	np	nn	nn	--	np	--	--	np	np	np	--	nn	np	nn	--	np	np	np	nn	nn	nn	nn	nn	--	np	nn	nn	np	np	np	nn	nn	np	np	np	np	--	--	nn	nn	nn	np	nn	np	np	nn	--	--	np	np	np	--	np	np	nn	np	np	np	np	nn	np	np	np	nn	np	np	np	np	nn	--	nn	nn
PtRIP_0841	<lmxll>	--	--	--	--	--	--	ml	--	--	ll	ll	--	--	--	--	--	--	--	--	--	--	--	--	ml	--	--	--	--	--	--	--	--	--	ml	--	--	--	--	--	--	--	--	--	--	--	ml	--	--	--	--	--	--	--	--	--	ml	--	--	ml	--	--	--	ml	ll	--	--	ml	--	ml	ml	--	ll	--	--	--	ml	ml	--	--	--	--	--	--	ll	--	ml	--	ll	ll	--	--	--	--	ml	ml	ll	ll	--	ml	ml	ll	ml	--	ll	--	--	ml	ml	ml	--	ll	ml	ll	--	ll	ml	ml	ll	ml	ll	ml	ll	--	ll	ll	ml	ml	ml	ml	ml	ml	ll	ml	ml	ml	--	--	ml	ll	ll	ll	ll	ll	ml	ml	--	--	ml	ml	ml	--	ll	ll	ll	ml	ll	ll	ll	ll	ll	ml	ml	ml	ll	ll	ml	ll	ll	--	ll	ml
PtRIP_0846	<efxeg>	--	--	--	--	--	--	fe	--	--	eg	ee	--	--	--	--	--	--	--	--	--	--	--	--	fe	--	--	--	--	--	--	--	--	--	fg	--	--	--	--	--	--	--	--	--	--	--	fg	--	--	--	--	--	--	--	--	--	fg	--	--	fg	--	--	--	fe	ee	--	--	fe	--	fe	fe	--	ee	--	--	--	fe	fe	--	--	--	--	--	--	eg	--	fg	--	eg	eg	--	--	--	--	fg	eg	ee	ee	--	fg	fg	ee	fg	--	ee	--	--	fg	fe	fe	--	ee	fe	eg	--	eg	fe	fe	ee	fg	ee	fe	ee	--	eg	eg	fe	fg	fe	fg	fg	fg	eg	fe	fe	fg	--	--	fg	ee	ee	eg	ee	eg	fe	fg	--	--	fe	fg	fg	--	ee	ee	ee	fg	eg	ee	ee	ee	ee	fe	fg	fe	eg	ee	fg	eg	ee	--	eg	fg
PtRIP_0852	<abxcd>	--	--	--	--	--	--	bd	--	--	ac	ac	--	--	--	--	--	--	--	--	--	--	--	--	cb	--	--	--	--	--	--	--	--	--	cb	--	--	--	--	--	--	--	--	--	--	--	cb	--	--	--	--	--	--	--	--	--	cb	--	--	cb	--	--	--	ad	ad	--	--	bd	--	ad	ad	--	ad	--	--	--	bd	bd	--	--	--	--	--	--	ad	--	cb	--	ac	ac	--	--	--	--	cb	ad	ad	ad	--	cb	cb	ad	bd	--	ad	--	--	cb	cb	bd	--	ad	cb	ac	--	ac	bd	cb	ac	cb	ad	bd	ac	--	ac	ac	bd	cb	bd	cb	cb	cb	ac	bd	cb	ac	--	--	cb	ad	ac	ac	ad	ac	bd	cb	--	--	bd	cb	cb	--	ac	ad	ad	cb	ad	ad	ad	ad	ad	cb	cb	bd	ac	ad	cb	ac	ad	--	ac	cb
PtRIP_0932	<nnxnp>	--	--	--	--	--	--	pn	--	--	nn	nn	--	--	--	--	--	--	--	--	--	--	--	--	nn	--	--	--	--	--	--	--	--	--	nn	--	--	--	--	--	--	--	--	--	--	--	nn	--	--	--	--	--	--	--	--	--	nn	--	--	pn	--	--	--	pn	--	--	--	nn	--	pn	pn	--	nn	--	--	--	nn	pn	--	--	--	--	--	--	--	--	pn	--	pn	nn	--	--	--	--	pn	pn	nn	--	--	--	nn	--	pn	--	pn	--	--	nn	--	nn	--	nn	nn	nn	--	pn	pn	nn	pn	pn	--	nn	pn	--	nn	nn	nn	pn	pn	nn	nn	pn	pn	nn	nn	pn	--	--	pn	nn	pn	pn	nn	nn	pn	pn	--	--	pn	nn	nn	--	nn	pn	pn	pn	nn	nn	nn	nn	nn	nn	nn	nn	nn	pn	nn	--	pn	--	nn	pn
PtRIP_0941	<nnxnp>	--	--	--	--	--	--	pn	--	--	pn	nn	--	--	--	--	--	--	--	--	--	--	--	--	pn	--	--	--	--	--	--	--	--	--	nn	--	--	--	--	--	--	--	--	--	--	--	pn	--	--	--	--	--	--	--	--	--	nn	--	--	pn	--	--	--	pn	pn	--	--	pn	--	nn	nn	--	pn	--	--	--	pn	pn	--	--	--	--	--	--	pn	--	nn	--	nn	nn	--	--	--	--	pn	nn	pn	nn	--	pn	nn	nn	pn	--	pn	--	--	nn	nn	nn	--	nn	pn	nn	--	pn	nn	nn	pn	nn	pn	nn	nn	--	nn	pn	pn	pn	pn	nn	nn	nn	nn	nn	pn	pn	--	--	nn	pn	nn	nn	pn	nn	pn	nn	--	--	nn	nn	nn	--	nn	nn	pn	nn	nn	pn	pn	nn	nn	nn	nn	pn	nn	nn	pn	nn	nn	--	nn	nn
PtRIP_0960	<abxcd>	--	--	--	--	--	--	ac	--	--	bc	bd	--	--	--	--	--	--	--	--	--	--	--	--	bd	--	--	--	--	--	--	--	--	--	ad	--	--	--	--	--	--	--	--	--	--	--	ac	--	--	--	--	--	--	--	--	--	bd	--	--	ac	--	--	--	ac	bd	--	--	bc	--	bc	bd	--	bc	--	--	--	ac	bd	--	--	--	--	--	--	bd	--	bd	--	--	ac	--	--	--	--	ad	ad	bd	bc	--	ac	ac	bd	bd	--	bd	--	--	bc	bc	ad	--	bd	ad	bc	--	bc	ad	ac	ac	bc	bc	ad	bd	--	ac	ac	bc	ad	ad	ad	ad	bc	ad	bd	ad	ac	--	--	ad	ac	ac	bd	ac	bd	bc	ac	--	--	bd	bc	bc	--	ad	ad	bd	ac	ad	ac	ad	ad	bc	bc	bd	ac	ad	ad	bd	ad	ac	--	bc	ad
PtRIP_0968	<abxcd>	--	--	--	--	--	--	db	--	--	db	cb	--	--	--	--	--	--	--	--	--	--	--	--	ad	--	--	--	--	--	--	--	--	--	ca	--	--	--	--	--	--	--	--	--	--	--	ad	--	--	--	--	--	--	--	--	--	db	--	--	db	--	--	--	ad	ad	--	--	ad	--	cb	ca	--	db	--	--	--	db	ad	--	--	--	--	--	--	db	--	ca	--	cb	cb	--	--	--	--	db	cb	ad	cb	--	ad	cb	cb	ca	--	db	--	--	cb	ca	cb	--	cb	db	ca	--	ad	ca	ca	db	cb	db	cb	cb	--	cb	ad	db	ad	ad	ca	cb	cb	db	cb	ad	db	--	--	ca	db	db	ca	ad	cb	db	cb	--	--	cb	ca	cb	--	cb	cb	db	ca	ca	ad	ad	cb	cb	ca	db	ad	cb	cb	db	cb	cb	--	cb	ca
PtRIP_0984	<nnxnp>	--	--	--	--	--	--	nn	--	--	nn	nn	--	--	--	--	--	--	--	--	--	--	--	--	pn	--	--	--	--	--	--	--	--	--	nn	--	--	--	--	--	--	--	--	--	--	--	pn	--	--	--	--	--	--	--	--	--	pn	--	--	nn	--	--	--	pn	nn	--	--	nn	--	nn	nn	--	nn	--	--	--	nn	nn	--	--	--	--	--	--	nn	--	pn	--	pn	pn	--	--	--	--	pn	pn	nn	pn	--	nn	pn	nn	nn	--	nn	--	--	pn	nn	nn	--	nn	nn	nn	--	pn	pn	pn	pn	pn	pn	nn	nn	--	nn	pn	nn	pn	pn	pn	pn	pn	nn	nn	pn	pn	--	--	nn	nn	nn	pn	pn	pn	nn	pn	--	--	nn	nn	pn	--	nn	pn	pn	pn	pn	pn	nn	nn	pn	nn	pn	pn	nn	pn	nn	pn	pn	--	pn	nn
PtRIP_0990	<efxeg>	--	--	--	--	--	--	ef	--	--	ge	gf	--	--	--	--	--	--	--	--	--	--	--	--	ge	--	--	--	--	--	--	--	--	--	gf	--	--	--	--	--	--	--	--	--	--	--	ef	--	--	--	--	--	--	--	--	--	gf	--	--	ee	--	--	--	ge	ef	--	--	ef	--	ge	ee	--	ee	--	--	--	ef	ef	--	--	--	--	--	--	ee	--	gf	--	ge	ef	--	--	--	--	gf	gf	ge	ee	--	ef	gf	ge	ge	--	ee	--	--	ee	ge	gf	--	ee	ef	ee	--	ge	ge	ge	ee	ef	ee	gf	ee	--	ef	ef	gf	gf	gf	ee	ee	gf	ge	ge	ef	ef	--	--	ge	ef	ge	ee	ef	ge	ge	ef	--	--	ge	ef	ee	--	ef	gf	ge	ef	ef	ee	ef	gf	ee	ge	ee	gf	gf	ef	ge	ge	ef	--	ge	gf
PtRIP_1027	<lmxll>	--	--	--	--	--	--	ml	--	--	ml	ml	--	--	--	--	--	--	--	--	--	--	--	--	ll	--	--	--	--	--	--	--	--	--	ll	--	--	--	--	--	--	--	--	--	--	--	ml	--	--	--	--	--	--	--	--	--	ml	--	--	ll	--	--	--	ml	ml	--	--	ml	--	ll	ll	--	ml	--	--	--	ll	ll	--	--	--	--	--	--	ll	--	ml	--	ml	ml	--	--	--	--	ml	ml	ml	ml	--	ll	ml	ml	ml	--	ll	--	--	ml	ml	ll	--	ll	ll	ml	--	ml	ml	ll	ll	ll	ll	ml	ll	--	ml	ml	ll	ml	ll	ll	ml	ll	ml	ml	ll	ml	--	--	ll	ml	ll	ml	ml	ll	ll	ml	--	--	ml	ll	ll	--	ll	ml	ml	ml	ml	ll	ml	ml	ml	ml	ml	ml	ml	ml	ll	ll	ll	--	ml	ll
PtRIP_1035	<efxeg>	--	--	--	--	--	--	fg	--	--	ee	ge	--	--	--	--	--	--	--	--	--	--	--	--	fe	--	--	--	--	--	--	--	--	--	fg	--	--	--	--	--	--	--	--	--	--	--	ge	--	--	--	--	--	--	--	--	--	fg	--	--	ee	--	--	--	ee	ee	--	--	ge	--	ee	fe	--	fg	--	--	--	ge	fg	--	--	--	--	--	--	ee	--	ge	--	ee	ee	--	--	--	--	fe	ge	fg	ee	--	fg	ge	ge	ge	--	fg	--	--	fg	ge	ge	--	fe	ee	ee	--	ge	fg	ge	fg	fg	ee	fg	ee	--	fg	fe	ge	fg	ge	fe	ge	fe	ge	ge	fe	fe	--	--	ge	fe	fe	ee	ge	ge	fg	ge	--	--	fe	ge	ge	--	ee	ee	fe	fe	ge	fe	fg	ee	fe	ee	fe	ge	fg	fg	ge	ge	ge	--	ee	fe
PtRIP_1036	<efxeg>	--	--	--	--	--	--	ge	--	--	ef	ef	--	--	--	--	--	--	--	--	--	--	--	--	ee	--	--	--	--	--	--	--	--	--	gf	--	--	--	--	--	--	--	--	--	--	--	ef	--	--	--	--	--	--	--	--	--	gf	--	--	ef	--	--	--	ef	ge	--	--	ee	--	gf	ge	--	ef	--	--	--	ee	gf	--	--	--	--	--	--	ef	--	ge	--	gf	gf	--	--	--	--	ge	ef	gf	ef	--	ef	ge	ge	ef	--	gf	--	--	ef	gf	ef	--	gf	ee	gf	--	ee	gf	ge	ge	gf	ge	ge	ef	--	ef	ee	ge	gf	gf	gf	ef	gf	ge	ef	ef	gf	--	--	ee	ee	ge	ef	ef	ef	gf	ef	--	--	--	ge	ge	--	ge	gf	ee	ee	gf	gf	ef	ge	ef	gf	gf	ge	ee	ge	ge	ge	ef	--	ef	ge
PtRIP_1040	<nnxnp>	--	--	--	--	--	--	nn	--	--	nn	np	--	--	--	--	--	--	--	--	--	--	--	--	nn	--	--	--	--	--	--	--	--	--	np	--	--	--	--	--	--	--	--	--	--	--	nn	--	--	--	--	--	--	--	--	--	np	--	--	nn	--	--	--	nn	np	--	--	nn	--	np	nn	--	nn	--	--	--	nn	nn	--	--	--	--	--	--	np	--	np	--	np	np	--	--	--	--	nn	np	nn	np	--	np	np	nn	nn	--	nn	--	--	np	np	np	--	nn	nn	np	--	nn	np	np	np	np	nn	np	np	--	nn	nn	np	nn	nn	np	nn	np	np	np	nn	nn	--	--	np	nn	np	np	nn	np	nn	np	--	--	nn	np	np	--	np	np	nn	np	np	nn	nn	np	np	np	np	nn	np	np	nn	nn	np	--	np	nn
PtRIP_1072	<lmxll>	--	--	--	--	--	--	ml	--	--	ll	ml	--	--	--	--	--	--	--	--	--	--	--	--	ll	--	--	--	--	--	--	--	--	--	ml	--	--	--	--	--	--	--	--	--	--	--	ll	--	--	--	--	--	--	--	--	--	ll	--	--	ll	--	--	--	ml	ll	--	--	ll	--	ll	ml	--	ml	--	--	--	ml	ml	--	--	--	--	--	--	ml	--	ml	--	ml	ll	--	--	--	--	ll	ll	ml	ml	--	ll	ll	ll	ll	--	ml	--	--	ll	ml	ml	--	ll	ll	ml	--	ll	ml	ml	ml	ll	ll	ll	ml	--	ml	ml	ll	ml	ll	ll	ml	ll	ll	ll	ml	ll	--	--	ll	ll	ll	ml	ll	ml	ml	ml	--	--	ml	ml	ml	--	ml	ll	ml	ml	ll	ll	ml	ml	ll	ll	ml	ll	ml	ml	ml	ml	ml	--	ml	ml
PtRIP_1077	<abxcd>	--	--	--	--	--	--	bd	--	--	ad	ac	--	--	--	--	--	--	--	--	--	--	--	--	ac	--	--	--	--	--	--	--	--	--	cb	--	--	--	--	--	--	--	--	--	--	--	ad	--	--	--	--	--	--	--	--	--	ac	--	--	bd	--	--	--	ac	ac	--	--	ac	--	bd	ad	--	bd	--	--	--	ac	ad	--	--	--	--	--	--	bd	--	ad	--	bd	ac	--	--	--	--	bd	ad	ad	ad	--	cb	bd	cb	cb	--	ad	--	--	bd	bd	bd	--	ac	cb	ad	--	ac	ac	ac	cb	bd	cb	ad	bd	--	cb	ac	cb	ac	cb	ad	bd	ad	bd	bd	ad	bd	--	--	cb	bd	cb	bd	cb	ad	ac	bd	--	--	--	ad	cb	--	cb	ac	cb	ac	bd	ad	bd	ad	ac	ac	ad	bd	bd	ac	ac	ac	cb	--	bd	cb
PtRIP_9138	<nnxnp>	--	--	--	--	--	--	nn	--	--	nn	nn	--	--	--	--	--	--	--	--	--	--	--	--	nn	--	--	--	--	--	--	--	--	--	pn	--	--	--	--	--	--	--	--	--	--	--	pn	--	--	--	--	--	--	--	--	--	nn	--	--	nn	--	--	--	pn	nn	--	--	pn	--	pn	pn	--	pn	--	--	--	nn	nn	--	--	--	--	--	--	nn	--	pn	--	nn	nn	--	--	--	--	nn	nn	nn	pn	--	pn	nn	nn	nn	--	nn	--	--	pn	nn	pn	--	nn	pn	nn	--	nn	pn	pn	nn	pn	pn	pn	pn	--	pn	pn	nn	nn	pn	nn	pn	nn	nn	pn	nn	nn	--	--	pn	nn	pn	pn	nn	nn	pn	nn	--	--	nn	nn	nn	--	nn	pn	nn	nn	nn	nn	pn	pn	pn	pn	nn	nn	nn	pn	pn	pn	pn	--	nn	nn
PtRIP_9315	<abxcd>	--	--	--	--	--	--	cb	--	--	cb	ad	--	--	--	--	--	--	--	--	--	--	--	--	ac	--	--	--	--	--	--	--	--	--	ac	--	--	--	--	--	--	--	--	--	--	--	ac	--	--	--	--	--	--	--	--	--	bd	--	--	ac	--	--	--	ac	bd	--	--	ac	--	bd	ac	--	cb	--	--	--	cb	ad	--	--	--	--	--	--	bd	--	ad	--	bd	bd	--	--	--	--	cb	bd	cb	ad	--	ad	bd	cb	ac	--	ac	--	--	bd	ad	ac	--	ac	cb	ad	--	bd	bd	ad	bd	bd	cb	bd	bd	--	cb	bd	bd	cb	ad	ad	ac	bd	bd	bd	cb	cb	--	--	ad	cb	bd	cb	bd	bd	ac	cb	--	--	cb	ad	bd	--	bd	ac	ac	ad	ad	ac	ad	cb	bd	ad	ad	ac	bd	ad	cb	ac	bd	--	bd	ac
PtSIFG_0126	<nnxnp>	--	--	--	--	--	--	nn	--	--	pn	pn	--	--	--	--	--	--	--	--	--	--	--	--	pn	--	--	--	--	--	--	--	--	--	pn	--	--	--	--	--	--	--	--	--	--	--	pn	--	--	--	--	--	--	--	--	--	nn	--	--	pn	--	--	--	pn	nn	--	--	pn	--	nn	nn	--	pn	--	--	--	nn	--	--	--	--	--	--	--	pn	--	nn	--	nn	nn	--	--	--	--	nn	pn	nn	pn	--	pn	nn	nn	pn	--	pn	--	--	pn	nn	pn	--	nn	pn	nn	--	nn	nn	nn	nn	nn	nn	nn	pn	--	pn	pn	nn	nn	nn	nn	pn	nn	nn	pn	nn	nn	--	--	pn	pn	nn	pn	pn	pn	nn	pn	--	--	nn	nn	nn	--	nn	nn	pn	pn	nn	nn	pn	pn	pn	nn	pn	nn	nn	nn	nn	nn	pn	--	pn	nn
PtSIFG_0145	<efxeg>	--	--	--	--	--	--	gf	--	--	gf	gf	--	--	--	--	--	--	--	--	--	--	--	--	ee	--	--	--	--	--	--	--	--	--	eg	--	--	--	--	--	--	--	--	--	--	--	ef	--	--	--	--	--	--	--	--	--	ef	--	--	ee	--	--	--	ef	--	--	--	--	--	eg	eg	--	gf	--	--	--	eg	eg	--	--	--	--	--	--	eg	--	ef	--	ef	ef	--	--	--	--	ef	ef	gf	ef	--	eg	ef	gf	gf	--	eg	--	--	ef	gf	eg	--	eg	eg	gf	--	ef	ef	ee	ee	ee	--	eg	eg	--	gf	ef	eg	ef	ee	ee	ef	ee	gf	gf	ee	--	--	--	eg	--	--	ef	ef	ee	eg	ef	--	--	gf	eg	--	--	eg	--	ef	ef	ef	ee	gf	--	--	gf	ef	gf	gf	ef	--	ee	ee	--	ef	eg
PtSIFG_0167	<lmxll>	--	--	--	--	--	--	lm	--	--	ll	ll	--	--	--	--	--	--	--	--	--	--	--	--	lm	--	--	--	--	--	--	--	--	--	lm	--	--	--	--	--	--	--	--	--	--	--	ll	--	--	--	--	--	--	--	--	--	lm	--	--	lm	--	--	--	ll	lm	--	--	ll	--	ll	ll	--	lm	--	--	--	ll	ll	--	--	--	--	--	--	ll	--	lm	--	lm	lm	--	--	--	--	ll	ll	lm	lm	--	lm	ll	ll	lm	--	lm	--	--	lm	lm	ll	--	lm	ll	lm	--	lm	lm	ll	lm	lm	ll	ll	ll	--	ll	lm	ll	lm	lm	lm	ll	ll	lm	lm	lm	ll	--	--	ll	ll	lm	ll	lm	ll	lm	lm	--	--	ll	ll	ll	--	ll	lm	ll	lm	lm	lm	ll	lm	ll	ll	ll	lm	ll	ll	lm	ll	lm	--	--	ll
PtSIFG_0168	<lmxll>	--	--	--	--	--	--	ll	--	--	ml	ll	--	--	--	--	--	--	--	--	--	--	--	--	ml	--	--	--	--	--	--	--	--	--	ll	--	--	--	--	--	--	--	--	--	--	--	ll	--	--	--	--	--	--	--	--	--	ll	--	--	ll	--	--	--	ml	ml	--	--	ll	--	ml	ml	--	ll	--	--	--	ml	ll	--	--	--	--	--	--	ll	--	ll	--	ml	ll	--	--	--	--	ll	ll	ml	ll	--	ll	ll	ml	ll	--	ml	--	--	ml	ml	ll	--	ll	ml	ll	--	ml	ll	ml	ml	ll	ll	ll	ml	--	ml	ll	ll	ll	ml	ml	ll	ll	ml	ml	ll	ll	--	--	ml	ml	ll	ml	ll	ll	ll	ll	--	--	ml	ml	ml	--	ml	ml	ll	ml	ml	ml	ml	ll	ll	ll	ml	ml	ml	ll	ml	ll	ml	--	ml	ll
PtSIFG_0174	<lmxll>	--	--	--	--	--	--	ll	--	--	ml	ml	--	--	--	--	--	--	--	--	--	--	--	--	ll	--	--	--	--	--	--	--	--	--	ml	--	--	--	--	--	--	--	--	--	--	--	--	--	--	--	--	--	--	--	--	--	ml	--	--	ml	--	--	--	ml	ml	--	--	ll	--	ml	ll	--	ml	--	--	--	ml	ml	--	--	--	--	--	--	ll	--	ml	--	ll	ll	--	--	--	--	--	ml	ml	ll	--	ll	ll	ml	--	--	ml	--	--	--	ll	ml	--	ml	ml	ml	--	ml	ml	ll	ll	ml	ll	--	--	--	--	ll	ll	ml	--	ll	ml	ml	ll	ll	ml	ll	--	--	ll	ll	ll	ml	ml	ll	ml	ml	--	--	ml	ll	ll	--	ll	ml	ll	ll	ml	ml	ml	--	ml	ml	ll	ml	ml	ll	ll	--	--	--	--	--
PtSIFG_0203	<efxeg>	--	--	--	--	--	--	ef	--	--	ee	ee	--	--	--	--	--	--	--	--	--	--	--	--	ef	--	--	--	--	--	--	--	--	--	gf	--	--	--	--	--	--	--	--	--	--	--	ee	--	--	--	--	--	--	--	--	--	gf	--	--	ef	--	--	--	ee	ee	--	--	ge	--	ee	gf	--	ee	--	--	--	ee	gf	--	--	--	--	--	--	ee	--	gf	--	ee	ef	--	--	--	--	ef	ef	gf	ef	--	ge	ef	ge	ef	--	ee	--	--	ef	gf	ge	--	ef	gf	gf	--	gf	gf	ge	ee	gf	ee	ee	ee	--	gf	ef	ee	gf	gf	ef	ee	ge	ef	ef	ee	ef	--	--	ge	ge	gf	gf	gf	ef	ef	ef	--	--	ee	ge	gf	--	ee	ge	ef	gf	ee	ge	gf	ee	gf	ef	gf	ef	ge	gf	ef	gf	ge	--	ef	ee
PtSIFG_0206	<efxeg>	--	--	--	--	--	--	eg	--	--	ee	eg	--	--	--	--	--	--	--	--	--	--	--	--	fe	--	--	--	--	--	--	--	--	--	eg	--	--	--	--	--	--	--	--	--	--	--	fg	--	--	--	--	--	--	--	--	--	fg	--	--	fg	--	--	--	ee	eg	--	--	fe	--	fe	eg	--	eg	--	--	--	eg	ee	--	--	--	--	--	--	ee	--	ee	--	ee	fe	--	--	--	--	fe	fe	eg	fe	--	fg	fe	fe	fg	--	eg	--	--	fg	eg	eg	--	fg	fg	eg	--	fg	eg	ee	ee	fe	fe	fg	ee	--	eg	ee	fe	ee	fg	fg	ee	fe	fg	fg	ee	fg	--	--	fe	eg	fg	ee	fe	ee	eg	ee	--	--	eg	fg	ee	--	eg	fg	ee	ee	fe	fe	eg	eg	fg	fe	eg	fe	eg	ee	fe	ee	eg	--	ee	eg
PtSIFG_0219	<hkxhk>	--	--	--	--	--	--	hh	--	--	hk	hh	--	--	--	--	--	--	--	--	--	--	--	--	hh	--	--	--	--	--	--	--	--	--	hk	--	--	--	--	--	--	--	--	--	--	--	hh	--	--	--	--	--	--	--	--	--	hh	--	--	hk	--	--	--	hk	hh	--	--	hk	--	hk	hk	--	hk	--	--	--	hk	hk	--	--	--	--	--	--	kk	--	hk	--	hk	kk	--	--	--	--	hk	hk	hk	hh	--	hk	hh	kk	kk	--	hk	--	--	hh	hh	hh	--	hk	hk	hk	--	hh	kk	kk	hk	kk	hk	hk	hh	--	hk	kk	hk	--	hk	hh	kk	hh	kk	hk	hk	hk	--	--	hh	hk	kk	hh	hh	hh	hh	hk	--	--	kk	hk	hk	--	hk	hk	kk	hh	hh	hh	hk	hh	hk	hk	kk	kk	hk	hh	hh	hh	hh	--	hk	hk
PtSIFG_0237	<lmxll>	--	--	--	--	--	--	ll	--	--	lm	lm	--	--	--	--	--	--	--	--	--	--	--	--	ll	--	--	--	--	--	--	--	--	--	lm	--	--	--	--	--	--	--	--	--	--	--	lm	--	--	--	--	--	--	--	--	--	ll	--	--	lm	--	--	--	lm	ll	--	--	lm	--	lm	ll	--	ll	--	--	--	ll	lm	--	--	--	--	--	--	lm	--	ll	--	ll	lm	--	--	--	--	ll	ll	lm	lm	--	lm	ll	ll	lm	--	lm	--	--	lm	ll	lm	--	lm	ll	lm	--	ll	lm	ll	ll	lm	lm	ll	lm	--	lm	ll	ll	lm	ll	lm	lm	ll	ll	lm	lm	lm	--	--	ll	ll	ll	lm	lm	lm	ll	ll	--	--	lm	ll	ll	--	ll	lm	ll	ll	ll	lm	lm	ll	ll	lm	lm	ll	ll	lm	ll	ll	lm	--	lm	ll
PtSIFG_0245	<hkxhk>	--	--	--	--	--	--	hk	--	--	hk	kk	--	--	--	--	--	--	--	--	--	--	--	--	hk	--	--	--	--	--	--	--	--	--	hk	--	--	--	--	--	--	--	--	--	--	--	hh	--	--	--	--	--	--	--	--	--	hh	--	--	hh	--	--	--	hk	kk	--	--	hk	--	hk	hk	--	kk	--	--	--	hk	hk	--	--	--	--	--	--	hk	--	hh	--	--	hk	--	--	--	--	hh	hk	kk	kk	--	hh	hh	kk	hk	--	kk	--	--	hh	hk	hk	--	kk	hk	hk	--	hk	hk	hk	kk	hh	kk	hk	kk	--	hk	hk	hk	hh	hk	hk	hh	hh	hk	hk	hk	hh	--	--	hh	kk	kk	hk	kk	hk	hk	hh	--	--	hk	hh	hk	--	hk	kk	kk	hh	hk	kk	kk	kk	kk	hk	hh	hk	hk	kk	hh	hk	kk	--	hk	hh
PtSIFG_0265	<nnxnp>	--	--	--	--	--	--	nn	--	--	np	nn	--	--	--	--	--	--	--	--	--	--	--	--	nn	--	--	--	--	--	--	--	--	--	nn	--	--	--	--	--	--	--	--	--	--	--	np	--	--	--	--	--	--	--	--	--	nn	--	--	np	--	--	--	nn	np	--	--	np	--	np	np	--	np	--	--	--	nn	np	--	--	--	--	--	--	np	--	np	--	np	nn	--	--	--	--	nn	np	nn	np	--	np	np	np	np	--	np	--	--	nn	np	nn	--	nn	np	nn	--	nn	nn	np	nn	nn	nn	nn	np	--	nn	nn	nn	nn	nn	np	np	nn	np	np	np	nn	--	--	nn	np	np	np	np	nn	nn	np	--	--	np	nn	np	--	nn	np	nn	np	np	np	np	np	nn	np	np	nn	nn	np	nn	nn	nn	--	np	np
PtSIFG_0349	<nnxnp>	--	--	--	--	--	--	np	--	--	nn	np	--	--	--	--	--	--	--	--	--	--	--	--	np	--	--	--	--	--	--	--	--	--	np	--	--	--	--	--	--	--	--	--	--	--	np	--	--	--	--	--	--	--	--	--	np	--	--	nn	--	--	--	np	nn	--	--	np	--	nn	nn	--	np	--	--	--	np	np	--	--	--	--	--	--	nn	--	np	--	nn	nn	--	--	--	--	np	nn	np	np	--	np	np	np	np	--	np	--	--	np	np	np	--	nn	nn	nn	--	np	np	np	np	np	nn	np	nn	--	np	np	nn	np	np	np	np	nn	np	np	nn	nn	--	--	nn	nn	np	nn	np	nn	np	np	--	--	nn	np	np	--	nn	nn	nn	nn	np	nn	nn	nn	nn	nn	nn	np	np	nn	np	np	np	--	nn	nn
PtSIFG_0408	<nnxnp>	--	--	--	--	--	--	np	--	--	np	np	--	--	--	--	--	--	--	--	--	--	--	--	np	--	--	--	--	--	--	--	--	--	nn	--	--	--	--	--	--	--	--	--	--	--	np	--	--	--	--	--	--	--	--	--	nn	--	--	np	--	--	--	nn	nn	--	--	nn	--	nn	nn	--	nn	--	--	--	nn	np	--	--	--	--	--	--	nn	--	nn	--	np	nn	--	--	--	--	nn	nn	nn	np	--	nn	nn	nn	np	--	nn	--	--	nn	np	np	--	nn	nn	np	--	nn	nn	np	np	nn	np	np	nn	--	nn	np	np	np	np	np	nn	np	np	nn	nn	np	--	--	nn	nn	np	np	nn	np	np	nn	--	--	np	nn	np	--	np	np	np	np	nn	nn	nn	nn	nn	nn	np	nn	np	nn	np	nn	nn	--	nn	nn
PtSIFG_0424	<lmxll>	--	--	--	--	--	--	ll	--	--	ll	ml	--	--	--	--	--	--	--	--	--	--	--	--	ll	--	--	--	--	--	--	--	--	--	ml	--	--	--	--	--	--	--	--	--	--	--	ml	--	--	--	--	--	--	--	--	--	ll	--	--	ml	--	--	--	ml	ll	--	--	ml	--	ml	ll	--	ll	--	--	--	ll	ml	--	--	--	--	--	--	ml	--	ll	--	ll	ml	--	--	--	--	ll	ll	ml	ml	--	ml	ll	ll	ml	--	ml	--	--	ml	ll	ml	--	ml	ll	ml	--	ll	ml	ml	ll	ml	ml	ll	ml	--	ml	ll	ll	ml	ll	ml	ml	ll	ll	ml	ll	ml	--	--	ll	ml	ml	ll	ml	ml	ll	ll	--	--	ml	ll	ll	--	ll	ml	ll	ll	ll	ml	ml	ll	ll	ll	ml	ml	ml	ml	ll	ll	ll	--	ml	ml
PtSIFG_0440	<lmxll>	--	--	--	--	--	--	ml	--	--	ml	ll	--	--	--	--	--	--	--	--	--	--	--	--	ml	--	--	--	--	--	--	--	--	--	ml	--	--	--	--	--	--	--	--	--	--	--	ml	--	--	--	--	--	--	--	--	--	ll	--	--	ll	--	--	--	ml	ll	--	--	ll	--	ml	ml	--	ml	--	--	--	ll	ml	--	--	--	--	--	--	ml	--	ml	--	ll	ll	--	--	--	--	ml	ml	ll	ll	--	ll	ml	ll	ml	--	ll	--	--	ll	ml	ml	--	ll	ml	ll	--	ll	ml	ml	ll	ll	ll	ml	ll	--	ll	ll	ml	ml	ml	ml	ml	ll	ll	ml	ml	ml	--	--	ml	ll	ll	ml	ll	ml	ml	ml	--	--	ml	ml	ll	--	ml	ll	ml	ml	ll	ml	ll	ll	ll	ml	ll	ml	ml	ml	ml	ll	ml	--	ml	ml
PtSIFG_0493	<lmxll>	--	--	--	--	--	--	ml	--	--	ml	ll	--	--	--	--	--	--	--	--	--	--	--	--	ll	--	--	--	--	--	--	--	--	--	ml	--	--	--	--	--	--	--	--	--	--	--	ll	--	--	--	--	--	--	--	--	--	ll	--	--	ll	--	--	--	ll	ml	--	--	ll	--	ml	ll	--	ml	--	--	--	ml	ll	--	--	--	--	--	--	ll	--	ll	--	ll	ll	--	--	--	--	ml	ml	ml	ll	--	ll	ml	ml	ml	--	ll	--	--	ml	ll	ll	--	ll	ll	ll	--	ml	ml	ll	ml	ml	ml	ll	ll	--	ml	ml	ml	ml	ll	ll	ll	ml	ml	ml	ml	ml	--	--	ll	ml	--	ml	ml	ll	ll	ll	--	--	ml	ll	ml	--	ml	ll	ll	ll	ml	ll	ml	ml	ml	ll	ll	ll	ll	ml	ml	ll	ml	--	ml	ml
PtSIFG_0551	<lmxll>	--	--	--	--	--	--	ml	--	--	ll	ml	--	--	--	--	--	--	--	--	--	--	--	--	ml	--	--	--	--	--	--	--	--	--	ml	--	--	--	--	--	--	--	--	--	--	--	ml	--	--	--	--	--	--	--	--	--	ml	--	--	ml	--	--	--	ll	ll	--	--	ml	--	ml	ml	--	ml	--	--	--	ll	ml	--	--	--	--	--	--	ml	--	ll	--	ll	ll	--	--	--	--	ml	ll	ml	ll	--	ll	ll	ll	ll	--	ml	--	--	ll	ml	ll	--	ml	ll	ll	--	ll	ml	ll	ml	ml	ml	ll	ll	--	ml	ml	ml	ll	ml	ml	ml	ll	ll	ll	ml	ml	--	--	ll	ml	ml	ll	ml	ll	ml	ll	--	--	ml	ll	ll	--	ll	ll	ml	ml	ll	ml	ll	ml	ml	ll	ml	ml	ml	ml	ll	ll	ll	--	ll	ml
PtSIFG_0561	<hkxhk>	--	--	--	--	--	--	kk	--	--	kk	kk	--	--	--	--	--	--	--	--	--	--	--	--	kk	--	--	--	--	--	--	--	--	--	hh	--	--	--	--	--	--	--	--	--	--	--	hk	--	--	--	--	--	--	--	--	--	hk	--	--	hh	--	--	--	hh	hh	--	--	kk	--	hk	kk	--	hk	--	--	--	hk	hk	--	--	--	--	--	--	hk	--	hk	--	kk	hk	--	--	--	--	hk	hh	hh	hk	--	kk	hk	hk	hk	--	hh	--	--	kk	kk	hk	--	hk	hk	hk	--	hk	hk	kk	hk	hk	kk	kk	kk	--	hh	kk	kk	hh	hk	kk	hh	kk	hk	kk	hk	kk	--	--	kk	hk	hk	hh	hk	hk	hk	hk	--	--	hk	kk	hk	--	kk	hk	hk	hk	hh	hk	hk	hk	hk	hk	kk	hk	hh	kk	hk	hh	hk	--	hk	kk
PtSIFG_0564	<efxeg>	--	--	--	--	--	--	ge	--	--	ee	ee	--	--	--	--	--	--	--	--	--	--	--	--	gf	--	--	--	--	--	--	--	--	--	ee	--	--	--	--	--	--	--	--	--	--	--	ee	--	--	--	--	--	--	--	--	--	ge	--	--	ee	--	--	--	gf	fe	--	--	ee	--	ee	fe	--	fe	--	--	--	gf	gf	--	--	--	--	--	--	ee	--	ee	--	fe	fe	--	--	--	--	ee	ee	ge	ee	--	fe	fe	ge	ee	--	ge	--	--	ee	fe	ge	--	fe	ge	ee	--	fe	fe	ge	gf	ee	gf	gf	fe	--	ee	gf	ge	fe	ee	ee	fe	ge	--	ee	gf	fe	--	--	ge	gf	ge	gf	ge	ge	fe	gf	--	--	gf	ge	fe	--	ge	ee	ge	ge	fe	gf	gf	ee	fe	fe	gf	ge	gf	gf	gf	ge	gf	--	fe	ge
PtSIFG_0566	<nnxnp>	--	--	--	--	--	--	pn	--	--	pn	nn	--	--	--	--	--	--	--	--	--	--	--	--	pn	--	--	--	--	--	--	--	--	--	pn	--	--	--	--	--	--	--	--	--	--	--	pn	--	--	--	--	--	--	--	--	--	nn	--	--	pn	--	--	--	pn	nn	--	--	nn	--	nn	nn	--	nn	--	--	--	pn	pn	--	--	--	--	--	--	pn	--	pn	--	pn	pn	--	--	--	--	pn	nn	pn	nn	--	pn	nn	nn	pn	--	pn	--	--	nn	nn	nn	--	nn	pn	nn	--	nn	nn	pn	pn	pn	nn	nn	nn	--	pn	pn	nn	nn	pn	nn	pn	nn	nn	nn	nn	pn	--	--	pn	pn	pn	nn	pn	nn	pn	pn	--	--	pn	nn	pn	--	pn	nn	nn	nn	nn	pn	nn	pn	pn	nn	nn	nn	pn	pn	pn	nn	pn	--	pn	pn
PtSIFG_0592	<lmxll>	--	--	--	--	--	--	ll	--	--	ll	ll	--	--	--	--	--	--	--	--	--	--	--	--	lm	--	--	--	--	--	--	--	--	--	ll	--	--	--	--	--	--	--	--	--	--	--	ll	--	--	--	--	--	--	--	--	--	ll	--	--	ll	--	--	--	lm	lm	--	--	ll	--	ll	ll	--	lm	--	--	--	lm	lm	--	--	--	--	--	--	ll	--	ll	--	lm	lm	--	--	--	--	lm	lm	ll	ll	--	lm	lm	ll	ll	--	ll	--	--	lm	lm	ll	--	ll	ll	ll	--	lm	lm	ll	lm	ll	lm	lm	lm	--	ll	lm	ll	lm	ll	ll	lm	ll	lm	ll	lm	lm	--	--	ll	lm	lm	lm	ll	lm	lm	lm	--	--	lm	ll	lm	--	ll	ll	ll	lm	lm	lm	lm	ll	lm	lm	lm	lm	lm	lm	lm	ll	lm	--	lm	lm
PtSIFG_0594	<hkxhk>	--	--	--	--	--	--	kk	--	--	kk	hk	--	--	--	--	--	--	--	--	--	--	--	--	hk	--	--	--	--	--	--	--	--	--	hk	--	--	--	--	--	--	--	--	--	--	--	hh	--	--	--	--	--	--	--	--	--	hk	--	--	kk	--	--	--	hk	hk	--	--	hk	--	hk	hk	--	hk	--	--	--	hk	kk	--	--	--	--	--	--	hh	--	hk	--	hk	hh	--	--	--	--	hk	kk	kk	kk	--	hk	hk	hh	hk	--	kk	--	--	kk	kk	hh	--	hk	hk	hh	--	hk	hk	hk	kk	kk	hk	hk	hh	--	hk	hh	kk	hk	hh	hh	hk	kk	hk	hk	hk	hk	--	--	hk	hh	hk	hh	kk	hk	hk	kk	--	--	hk	kk	hk	--	hk	hk	hk	hk	hk	hk	kk	hh	kk	kk	hk	hh	hk	hh	hk	hk	hh	--	hk	hk
PtSIFG_0625	<nnxnp>	--	--	--	--	--	--	nn	--	--	nn	np	--	--	--	--	--	--	--	--	--	--	--	--	np	--	--	--	--	--	--	--	--	--	np	--	--	--	--	--	--	--	--	--	--	--	nn	--	--	--	--	--	--	--	--	--	np	--	--	nn	--	--	--	np	nn	--	--	np	--	np	nn	--	nn	--	--	--	nn	nn	--	--	--	--	--	--	np	--	np	--	np	np	--	--	--	--	nn	nn	nn	nn	--	nn	nn	np	nn	--	nn	--	--	nn	nn	np	--	np	np	np	--	np	np	nn	nn	nn	nn	nn	np	--	np	np	nn	nn	np	np	np	nn	nn	np	nn	np	--	--	nn	np	np	np	nn	np	np	nn	--	--	nn	nn	nn	--	np	np	np	nn	np	nn	nn	np	nn	nn	nn	np	nn	np	nn	nn	np	--	nn	nn
PtSIFG_0629	<nnxnp>	--	--	--	--	--	--	np	--	--	nn	np	--	--	--	--	--	--	--	--	--	--	--	--	np	--	--	--	--	--	--	--	--	--	np	--	--	--	--	--	--	--	--	--	--	--	nn	--	--	--	--	--	--	--	--	--	nn	--	--	nn	--	--	--	nn	nn	--	--	nn	--	nn	np	--	nn	--	--	--	nn	np	--	--	--	--	--	--	nn	--	nn	--	nn	np	--	--	--	--	nn	nn	nn	nn	--	nn	nn	nn	nn	--	nn	--	--	nn	np	np	--	nn	nn	np	--	nn	nn	np	nn	nn	np	np	np	--	nn	np	np	np	np	np	np	np	np	nn	nn	np	--	--	np	nn	nn	np	np	np	np	nn	--	--	np	nn	nn	--	np	np	nn	np	nn	np	nn	nn	nn	np	np	nn	nn	np	nn	nn	nn	--	nn	nn
PtSIFG_0635	<lmxll>	--	--	--	--	--	--	lm	--	--	ll	lm	--	--	--	--	--	--	--	--	--	--	--	--	ll	--	--	--	--	--	--	--	--	--	lm	--	--	--	--	--	--	--	--	--	--	--	lm	--	--	--	--	--	--	--	--	--	lm	--	--	ll	--	--	--	ll	lm	--	--	lm	--	ll	ll	--	lm	--	--	--	lm	lm	--	--	--	--	--	--	ll	--	lm	--	ll	lm	--	--	--	--	lm	lm	ll	ll	--	lm	lm	ll	ll	--	ll	--	--	ll	ll	lm	--	ll	lm	ll	--	ll	ll	ll	ll	lm	ll	lm	ll	--	lm	lm	lm	lm	lm	ll	ll	lm	ll	ll	lm	lm	--	--	ll	lm	ll	ll	lm	ll	ll	lm	--	--	ll	lm	ll	--	lm	lm	ll	lm	lm	ll	lm	lm	ll	ll	ll	lm	lm	lm	ll	ll	lm	--	ll	lm
PtSIFG_0640	<abxcd>	--	--	--	--	--	--	ac	--	--	ac	ad	--	--	--	--	--	--	--	--	--	--	--	--	ad	--	--	--	--	--	--	--	--	--	ad	--	--	--	--	--	--	--	--	--	--	--	cb	--	--	--	--	--	--	--	--	--	ad	--	--	ac	--	--	--	ad	cb	--	--	ad	--	bd	cb	--	cb	--	--	--	cb	ac	--	--	--	--	--	--	bd	--	ad	--	ad	bd	--	--	--	--	cb	ac	ac	ac	--	cb	--	bd	cb	--	ac	--	--	ac	ac	bd	--	ad	ad	bd	--	ad	ad	cb	ac	ac	cb	cb	bd	--	ad	bd	ac	ac	bd	bd	bd	ac	cb	ad	cb	ad	--	--	cb	bd	ad	bd	ac	ad	bd	ac	--	--	cb	ac	cb	--	ad	ad	ad	cb	ad	cb	ac	bd	ac	ac	ad	bd	cb	bd	cb	cb	bd	--	--	cb
PtSIFG_0652	<lmxll>	--	--	--	--	--	--	ml	--	--	ll	ll	--	--	--	--	--	--	--	--	--	--	--	--	ml	--	--	--	--	--	--	--	--	--	ml	--	--	--	--	--	--	--	--	--	--	--	ll	--	--	--	--	--	--	--	--	--	ml	--	--	ll	--	--	--	ll	ll	--	--	ml	--	ll	ll	--	ll	--	--	--	ml	ml	--	--	--	--	--	--	ml	--	ml	--	ll	ml	--	--	--	--	ll	ll	ml	ll	--	ll	ll	ml	ml	--	ll	--	--	ml	ml	ml	--	ml	ll	ll	--	ll	ml	ml	ll	ml	ml	ml	ll	--	ml	ml	ll	ml	ll	ll	ml	ll	ml	ll	ml	ll	--	--	ll	ll	ll	ll	ll	ll	ll	ll	--	--	ml	ml	ml	--	ml	ll	ml	ll	ll	ll	ll	ll	ll	ml	ml	ml	ll	ll	ll	ll	ll	--	ll	ll
PtSIFG_0715	<hkxhk>	--	--	--	--	--	--	hk	--	--	kk	hh	--	--	--	--	--	--	--	--	--	--	--	--	hk	--	--	--	--	--	--	--	--	--	hh	--	--	--	--	--	--	--	--	--	--	--	hh	--	--	--	--	--	--	--	--	--	hh	--	--	hk	--	--	--	hk	kk	--	--	hh	--	kk	hk	--	kk	--	--	--	kk	kk	--	--	--	--	--	--	hk	--	hh	--	hh	kk	--	--	--	--	kk	hk	hh	hk	--	hh	hk	hh	hk	--	hk	--	--	kk	hk	hk	--	hk	hk	hh	--	hk	kk	hk	kk	hh	hk	hh	kk	--	kk	hk	hh	hk	hk	hk	hk	hh	hh	hk	hk	hh	--	--	hh	hk	kk	kk	hk	hh	hk	kk	--	--	hk	hk	hk	--	kk	hk	hk	kk	kk	kk	hk	hk	hk	hk	kk	hk	hk	hk	hk	hk	hk	--	kk	hh
PtSIFG_0740	<abxcd>	--	--	--	--	--	--	ca	--	--	ca	da	--	--	--	--	--	--	--	--	--	--	--	--	da	--	--	--	--	--	--	--	--	--	da	--	--	--	--	--	--	--	--	--	--	--	db	--	--	--	--	--	--	--	--	--	da	--	--	ca	--	--	--	da	cb	--	--	da	--	cb	cb	--	cb	--	--	--	cb	ca	--	--	--	--	--	--	db	--	da	--	da	db	--	--	--	--	cb	ca	ca	ca	--	cb	cb	db	cb	--	ca	--	--	ca	ca	db	--	da	da	db	--	da	da	cb	ca	ca	cb	cb	db	--	da	db	ca	da	db	db	db	ca	cb	da	cb	da	--	--	cb	db	da	db	ca	da	cb	ca	--	--	cb	ca	cb	--	da	da	da	cb	da	cb	ca	db	ca	ca	da	db	cb	db	cb	cb	db	--	cb	cb
PtSIFG_0745	<efxeg>	--	--	--	--	--	--	eg	--	--	ef	eg	--	--	--	--	--	--	--	--	--	--	--	--	eg	--	--	--	--	--	--	--	--	--	eg	--	--	--	--	--	--	--	--	--	--	--	eg	--	--	--	--	--	--	--	--	--	eg	--	--	ee	--	--	--	fg	ef	--	--	eg	--	ee	ee	--	eg	--	--	--	fg	eg	--	--	--	--	--	--	ee	--	fg	--	ef	ef	--	--	--	--	eg	ef	eg	fg	--	ef	fg	ee	fg	--	eg	--	--	fg	eg	fg	--	ee	ef	fg	--	fg	eg	ef	eg	ee	ee	ef	ef	--	eg	eg	ee	fg	eg	eg	eg	ef	ee	fg	ef	eg	--	--	ef	eg	ee	ef	eg	ef	ee	ef	--	--	ee	ef	fg	--	eg	ef	ee	eg	fg	ee	ef	ee	ee	fg	ee	ee	eg	ee	fg	fg	fg	--	ef	ee
PtSIFG_1005	<nnxnp>	--	--	--	--	--	--	nn	--	--	np	np	--	--	--	--	--	--	--	--	--	--	--	--	nn	--	--	--	--	--	--	--	--	--	np	--	--	--	--	--	--	--	--	--	--	--	np	--	--	--	--	--	--	--	--	--	nn	--	--	nn	--	--	--	nn	nn	--	--	nn	--	nn	nn	--	nn	--	--	--	nn	np	--	--	--	--	--	--	nn	--	np	--	np	np	--	--	--	--	nn	nn	nn	nn	--	nn	nn	np	nn	--	nn	--	--	np	np	np	--	np	np	nn	--	nn	np	np	nn	np	nn	nn	nn	--	np	nn	nn	np	np	nn	nn	np	nn	np	nn	nn	--	--	np	np	nn	np	nn	--	nn	nn	--	--	nn	np	np	--	np	np	nn	nn	np	np	np	nn	nn	nn	nn	nn	np	np	nn	nn	np	--	np	np
PtSIFG_1018	<efxeg>	--	--	--	--	--	--	fg	--	--	ee	ee	--	--	--	--	--	--	--	--	--	--	--	--	fg	--	--	--	--	--	--	--	--	--	ee	--	--	--	--	--	--	--	--	--	--	--	ee	--	--	--	--	--	--	--	--	--	fg	--	--	fe	--	--	--	fe	fe	--	--	ee	--	ee	fg	--	ee	--	--	--	fg	fg	--	--	--	--	--	--	fe	--	ee	--	fe	eg	--	--	--	--	fe	ee	fg	fg	--	fg	fg	eg	eg	--	fg	--	--	fe	ee	fg	--	fg	fe	fg	--	ee	fe	eg	eg	ee	fg	fe	fe	--	eg	fg	eg	ee	ee	fe	fe	fe	ee	fe	fe	ee	--	--	eg	ee	ee	fg	ee	fg	fg	eg	--	--	ee	eg	fg	--	eg	fg	fe	eg	ee	fg	fe	fg	fe	fe	fg	eg	fg	eg	fg	eg	fg	--	fe	eg
PtSIFG_1055	<lmxll>	--	--	--	--	--	--	ll	--	--	ll	ll	--	--	--	--	--	--	--	--	--	--	--	--	ml	--	--	--	--	--	--	--	--	--	ll	--	--	--	--	--	--	--	--	--	--	--	ll	--	--	--	--	--	--	--	--	--	ml	--	--	ll	--	--	--	ll	ll	--	--	ml	--	ll	ll	--	ll	--	--	--	ml	ml	--	--	--	--	--	--	ll	--	ll	--	ll	ll	--	--	--	--	ll	ll	ml	ml	--	ll	ml	ml	ll	--	ll	--	--	ll	ll	ll	--	ml	ml	ml	--	ml	ml	ml	ll	ml	ll	ml	ll	--	ll	ll	ll	ll	ll	ll	ll	ml	ml	ll	ml	ml	--	--	ll	ml	ll	ml	ml	ml	ml	ll	--	--	ll	ll	ml	--	ll	ll	ll	ll	ml	ll	ll	ll	ml	ll	ll	ll	ll	ll	ll	ll	ll	--	ll	ml
PtSIFG_1065	<hkxhk>	--	--	--	--	--	--	kk	--	--	hk	hk	--	--	--	--	--	--	--	--	--	--	--	--	kk	--	--	--	--	--	--	--	--	--	hh	--	--	--	--	--	--	--	--	--	--	--	hh	--	--	--	--	--	--	--	--	--	hh	--	--	hh	--	--	--	hh	hh	--	--	hk	--	hh	kk	--	hk	--	--	--	hk	hk	--	--	--	--	--	--	hk	--	hk	--	kk	hk	--	--	--	--	hk	hh	hh	kk	--	kk	hk	hk	hk	--	hh	--	--	kk	hk	hk	--	hk	hk	hk	--	hk	hh	kk	hk	hh	kk	kk	kk	--	hh	kk	kk	hh	hk	kk	hh	hh	hk	kk	hk	hk	--	--	kk	hk	hk	hh	hh	hk	hh	hk	--	--	hh	kk	hk	--	hk	hk	hk	hk	hh	hk	hk	hk	hk	hh	hk	hk	hk	kk	hk	hh	hk	--	hk	kk
PtSIFG_1190	<hkxhk>	--	--	--	--	--	--	hh	--	--	hk	hk	--	--	--	--	--	--	--	--	--	--	--	--	hh	--	--	--	--	--	--	--	--	--	hk	--	--	--	--	--	--	--	--	--	--	--	hk	--	--	--	--	--	--	--	--	--	kk	--	--	hh	--	--	--	hk	kk	--	--	kk	--	kk	kk	--	hk	--	--	--	kk	kk	--	--	--	--	--	--	kk	--	kk	--	hk	hk	--	--	--	--	hk	kk	hh	hh	--	hk	kk	kk	hk	--	hk	--	--	hk	hk	hh	--	hh	kk	hk	--	hk	hk	kk	kk	hk	hh	hk	hk	--	hk	hh	hk	hk	hk	hk	hk	kk	hk	kk	hh	hh	--	--	hk	hk	hk	hh	hh	hk	hh	kk	--	--	hk	hk	hh	--	hk	kk	hh	kk	hk	hk	hh	hk	hk	kk	hk	kk	hk	hk	hk	hh	hk	--	hk	hh
PtSIFG_1207	<efxeg>	--	--	--	--	--	--	ee	--	--	eg	fg	--	--	--	--	--	--	--	--	--	--	--	--	ef	--	--	--	--	--	--	--	--	--	eg	--	--	--	--	--	--	--	--	--	--	--	ef	--	--	--	--	--	--	--	--	--	fg	--	--	ef	--	--	--	ef	eg	--	--	fg	--	eg	ef	--	ee	--	--	--	eg	fg	--	--	--	--	--	--	eg	--	ef	--	fg	ef	--	--	--	--	ee	eg	ee	fg	--	fg	eg	eg	ef	--	ef	--	--	ee	fg	ef	--	ef	ee	ef	--	eg	eg	ef	eg	ee	eg	fg	fg	--	ee	eg	eg	eg	fg	ef	fg	eg	ee	eg	ee	ee	--	--	ef	ee	eg	ee	eg	fg	ef	ef	--	--	ee	fg	ee	--	ee	ef	ef	fg	eg	ef	eg	eg	eg	ef	ef	ef	fg	ee	eg	ef	eg	--	ee	ee
PtSIFG_1260	<nnxnp>	--	--	--	--	--	--	nn	--	--	np	np	--	--	--	--	--	--	--	--	--	--	--	--	np	--	--	--	--	--	--	--	--	--	np	--	--	--	--	--	--	--	--	--	--	--	np	--	--	--	--	--	--	--	--	--	np	--	--	np	--	--	--	nn	nn	--	--	nn	--	nn	nn	--	nn	--	--	--	nn	nn	--	--	--	--	--	--	nn	--	np	--	np	np	--	--	--	--	np	nn	nn	nn	--	np	np	nn	nn	--	nn	--	--	np	np	nn	--	nn	np	np	--	np	nn	np	np	np	nn	nn	np	--	np	np	nn	np	nn	np	np	np	np	nn	nn	np	--	--	np	nn	np	np	nn	np	nn	np	--	--	nn	np	np	--	np	nn	nn	np	nn	nn	nn	nn	nn	np	np	nn	np	nn	np	np	nn	--	np	np
PtSIFG_1325	<efxeg>	--	--	--	--	--	--	ee	--	--	ge	gf	--	--	--	--	--	--	--	--	--	--	--	--	fe	--	--	--	--	--	--	--	--	--	ge	--	--	--	--	--	--	--	--	--	--	--	fe	--	--	--	--	--	--	--	--	--	gf	--	--	fe	--	--	--	gf	ge	--	--	gf	--	ge	fe	--	ee	--	--	--	ge	gf	--	--	--	--	--	--	ge	--	fe	--	gf	fe	--	--	--	--	ee	ge	ee	gf	--	gf	ge	ge	fe	--	fe	--	--	ee	gf	fe	--	fe	ee	fe	--	ge	ge	fe	ge	ee	ge	gf	gf	--	ee	ge	ge	ge	gf	fe	gf	ge	ee	ge	ee	ee	--	--	fe	ee	ge	ee	ge	gf	fe	fe	--	--	ee	gf	ee	--	ee	fe	fe	gf	ge	fe	ge	ge	ge	fe	fe	fe	gf	ee	ge	fe	ge	--	ee	ee
PtSIFG_4213	<hkxhk>	--	--	--	--	--	--	kk	--	--	hh	hh	--	--	--	--	--	--	--	--	--	--	--	--	hk	--	--	--	--	--	--	--	--	--	hk	--	--	--	--	--	--	--	--	--	--	--	hk	--	--	--	--	--	--	--	--	--	hk	--	--	hk	--	--	--	hk	hk	--	--	kk	--	kk	kk	--	hk	--	--	--	kk	kk	--	--	--	--	--	--	hk	--	hk	--	hh	hh	--	--	--	--	hk	hh	hk	hk	--	hk	hk	hk	hk	--	hk	--	--	hk	kk	kk	--	hk	hk	hh	--	hh	kk	hk	hk	hk	hk	kk	hk	--	hh	hh	kk	hk	kk	hk	hk	hk	hh	kk	kk	hk	--	--	hk	hk	hh	hh	hk	hh	kk	hk	--	--	kk	hk	hk	--	hh	hk	hk	hk	hk	hk	hk	hk	hk	hk	hk	kk	hh	hk	hk	hh	hk	--	hh	hk
PtSIFG_4218	<lmxll>	--	--	--	--	--	--	ll	--	--	lm	ll	--	--	--	--	--	--	--	--	--	--	--	--	lm	--	--	--	--	--	--	--	--	--	lm	--	--	--	--	--	--	--	--	--	--	--	ll	--	--	--	--	--	--	--	--	--	ll	--	--	lm	--	--	--	ll	ll	--	--	ll	--	lm	lm	--	ll	--	--	--	lm	lm	--	--	--	--	--	--	lm	--	ll	--	ll	ll	--	--	--	--	ll	ll	ll	ll	--	lm	ll	ll	ll	--	lm	--	--	ll	ll	lm	--	lm	lm	ll	--	ll	ll	lm	lm	lm	lm	ll	lm	--	ll	lm	lm	ll	lm	lm	ll	lm	lm	ll	lm	ll	--	--	lm	ll	lm	ll	ll	lm	lm	ll	--	--	ll	lm	lm	--	lm	ll	ll	ll	ll	lm	lm	ll	ll	ll	ll	ll	ll	ll	lm	lm	lm	--	ll	lm
PtSIFG_4222	<lmxll>	--	--	--	--	--	--	lm	--	--	ll	lm	--	--	--	--	--	--	--	--	--	--	--	--	lm	--	--	--	--	--	--	--	--	--	ll	--	--	--	--	--	--	--	--	--	--	--	lm	--	--	--	--	--	--	--	--	--	lm	--	--	lm	--	--	--	lm	lm	--	--	ll	--	ll	lm	--	ll	--	--	--	ll	lm	--	--	--	--	--	--	ll	--	ll	--	lm	ll	--	--	--	--	lm	lm	ll	lm	--	lm	lm	ll	ll	--	lm	--	--	lm	lm	lm	--	ll	lm	lm	--	lm	ll	ll	lm	ll	ll	ll	lm	--	ll	ll	lm	ll	lm	lm	ll	lm	ll	lm	ll	lm	--	--	lm	lm	ll	lm	lm	lm	lm	lm	--	--	ll	ll	lm	--	ll	lm	ll	lm	lm	lm	lm	lm	lm	ll	ll	ll	lm	lm	lm	lm	lm	--	ll	lm
PtSIFG_4233	<nnxnp>	--	--	--	--	--	--	np	--	--	np	nn	--	--	--	--	--	--	--	--	--	--	--	--	np	--	--	--	--	--	--	--	--	--	nn	--	--	--	--	--	--	--	--	--	--	--	np	--	--	--	--	--	--	--	--	--	nn	--	--	nn	--	--	--	nn	nn	--	--	nn	--	np	nn	--	nn	--	--	--	np	nn	--	--	--	--	--	--	np	--	np	--	nn	nn	--	--	--	--	np	np	nn	np	--	np	np	nn	np	--	np	--	--	nn	np	nn	--	nn	nn	np	--	np	nn	np	nn	nn	np	np	np	--	nn	nn	nn	np	np	np	nn	nn	np	nn	np	np	--	--	nn	np	np	nn	np	np	np	np	--	--	np	nn	nn	--	nn	np	nn	np	nn	nn	np	np	np	np	np	np	np	nn	np	np	nn	--	nn	nn
PtSIFG_4249	<nnxnp>	--	--	--	--	--	--	nn	--	--	np	nn	--	--	--	--	--	--	--	--	--	--	--	--	np	--	--	--	--	--	--	--	--	--	np	--	--	--	--	--	--	--	--	--	--	--	np	--	--	--	--	--	--	--	--	--	nn	--	--	nn	--	--	--	nn	np	--	--	np	--	np	nn	--	nn	--	--	--	np	np	--	--	--	--	--	--	np	--	nn	--	nn	nn	--	--	--	--	np	np	nn	np	--	np	np	nn	np	--	nn	--	--	np	nn	nn	--	np	np	nn	--	np	--	nn	np	nn	nn	nn	np	--	np	nn	nn	nn	nn	np	nn	nn	nn	np	np	nn	--	--	nn	nn	np	np	np	nn	nn	--	--	--	np	nn	np	--	np	np	nn	nn	nn	np	nn	nn	np	np	np	np	nn	nn	nn	np	nn	--	np	nn
PtSIFG_4304	<lmxll>	--	--	--	--	--	--	ll	--	--	lm	lm	--	--	--	--	--	--	--	--	--	--	--	--	ll	--	--	--	--	--	--	--	--	--	lm	--	--	--	--	--	--	--	--	--	--	--	lm	--	--	--	--	--	--	--	--	--	ll	--	--	lm	--	--	--	lm	ll	--	--	lm	--	lm	ll	--	ll	--	--	--	ll	lm	--	--	--	--	--	--	lm	--	ll	--	ll	lm	--	--	--	--	ll	ll	lm	lm	--	lm	ll	ll	lm	--	lm	--	--	lm	ll	lm	--	lm	ll	lm	--	ll	lm	ll	ll	lm	lm	ll	lm	--	lm	ll	ll	lm	ll	lm	lm	ll	ll	lm	lm	lm	--	--	ll	ll	ll	lm	lm	lm	ll	ll	--	--	lm	ll	ll	--	ll	lm	ll	ll	ll	lm	lm	ll	ll	lm	lm	ll	ll	lm	ll	ll	lm	--	lm	ll
PtSIFG_4315	<lmxll>	--	--	--	--	--	--	lm	--	--	ll	ll	--	--	--	--	--	--	--	--	--	--	--	--	ll	--	--	--	--	--	--	--	--	--	lm	--	--	--	--	--	--	--	--	--	--	--	lm	--	--	--	--	--	--	--	--	--	ll	--	--	ll	--	--	--	lm	lm	--	--	ll	--	ll	ll	--	ll	--	--	--	lm	ll	--	--	--	--	--	--	ll	--	ll	--	lm	lm	--	--	--	--	lm	lm	ll	ll	--	lm	lm	ll	ll	--	ll	--	--	lm	ll	lm	--	ll	lm	ll	--	ll	lm	lm	lm	ll	ll	lm	ll	--	lm	lm	ll	lm	lm	lm	lm	lm	ll	ll	lm	lm	--	--	ll	lm	ll	lm	lm	ll	ll	lm	--	--	ll	ll	ll	--	lm	lm	ll	lm	lm	lm	ll	ll	ll	ll	ll	lm	lm	lm	ll	lm	lm	--	ll	lm
PtSIFG_4378	<efxeg>	--	--	--	--	--	--	ee	--	--	ee	ge	--	--	--	--	--	--	--	--	--	--	--	--	ge	--	--	--	--	--	--	--	--	--	ge	--	--	--	--	--	--	--	--	--	--	--	gf	--	--	--	--	--	--	--	--	--	ee	--	--	ee	--	--	--	ee	ef	--	--	ge	--	ef	ef	--	ge	--	--	--	gf	ef	--	--	--	--	--	--	gf	--	ge	--	gf	ee	--	--	--	--	gf	ge	ef	ee	--	ee	ef	ee	ef	--	ge	--	--	ee	ge	ef	--	ge	ge	ef	--	gf	ee	ef	gf	ee	gf	gf	gf	--	gf	ge	ge	ge	gf	ge	ef	ee	gf	ge	ge	gf	--	--	ef	ef	ee	ef	ee	ge	ee	ge	--	--	gf	ge	ef	--	ge	ge	gf	gf	ge	ee	ef	gf	ee	ee	ee	gf	gf	gf	ee	ef	ge	--	ef	ef
PtSIFG_4394	<efxeg>	--	--	--	--	--	--	ee	--	--	ee	ef	--	--	--	--	--	--	--	--	--	--	--	--	eg	--	--	--	--	--	--	--	--	--	ee	--	--	--	--	--	--	--	--	--	--	--	ef	--	--	--	--	--	--	--	--	--	ef	--	--	gf	--	--	--	gf	gf	--	--	ef	--	ef	eg	--	ee	--	--	--	ef	ee	--	--	--	--	--	--	gf	--	ef	--	gf	ef	--	--	--	--	eg	ef	eg	gf	--	ee	ef	ee	ee	--	ee	--	--	ee	ee	ef	--	eg	ef	eg	--	ef	ee	ef	ef	ee	ef	ee	ef	--	eg	eg	ef	ee	gf	eg	ee	eg	ef	gf	eg	eg	--	--	ee	eg	eg	gf	ef	ef	ee	ef	--	--	eg	ef	ef	--	gf	gf	eg	eg	ee	ee	ee	ef	eg	gf	ee	ef	ee	ee	ef	ef	gf	--	gf	ee
PtSIFG_4415	<lmxll>	--	--	--	--	--	--	ml	--	--	ml	ll	--	--	--	--	--	--	--	--	--	--	--	--	ll	--	--	--	--	--	--	--	--	--	ml	--	--	--	--	--	--	--	--	--	--	--	ml	--	--	--	--	--	--	--	--	--	ml	--	--	ll	--	--	--	ll	ml	--	--	ml	--	ml	ll	--	ml	--	--	--	ll	ll	--	--	--	--	--	--	ml	--	ml	--	ml	ll	--	--	--	--	ml	ll	ml	ml	--	ml	ll	ml	ll	--	ml	--	--	ml	ll	ml	--	ml	ml	ml	--	ll	ll	ml	ll	ml	ml	ml	ll	--	ml	ll	ml	ll	ml	ml	ll	ll	ll	ml	ml	ml	--	--	ml	ll	ll	ll	ll	ll	ml	ll	--	--	ll	ml	ll	--	ml	ml	ml	ll	ml	ll	ll	ml	ll	ml	ll	ll	ll	ll	ll	ml	ll	--	ml	ll
PtSIFG_4446	<nnxnp>	--	--	--	--	--	--	nn	--	--	pn	nn	--	--	--	--	--	--	--	--	--	--	--	--	nn	--	--	--	--	--	--	--	--	--	pn	--	--	--	--	--	--	--	--	--	--	--	pn	--	--	--	--	--	--	--	--	--	pn	--	--	pn	--	--	--	pn	nn	--	--	nn	--	nn	nn	--	pn	--	--	--	nn	nn	--	--	--	--	--	--	pn	--	nn	--	nn	nn	--	--	--	--	pn	nn	nn	pn	--	nn	pn	nn	nn	--	nn	--	--	pn	pn	nn	--	nn	nn	nn	--	pn	nn	pn	pn	pn	pn	nn	nn	--	nn	pn	pn	pn	pn	nn	nn	pn	nn	pn	pn	pn	--	--	nn	nn	pn	pn	pn	nn	nn	pn	--	--	pn	nn	pn	--	nn	nn	nn	pn	nn	nn	nn	nn	pn	pn	pn	pn	nn	nn	pn	nn	pn	--	nn	pn
PtSIFG_4447	<efxeg>	--	--	--	--	--	--	ge	--	--	ge	gf	--	--	--	--	--	--	--	--	--	--	--	--	ge	--	--	--	--	--	--	--	--	--	gf	--	--	--	--	--	--	--	--	--	--	--	ef	--	--	--	--	--	--	--	--	--	ge	--	--	ge	--	--	--	ef	ge	--	--	ef	--	ef	ee	--	ee	--	--	--	ge	gf	--	--	--	--	--	--	gf	--	ef	--	ge	ge	--	--	--	--	ge	ge	gf	ef	--	ee	ge	ge	gf	--	gf	--	--	ef	gf	ef	--	gf	ee	gf	--	ge	ef	ef	ge	ef	ef	ee	ef	--	ef	ee	ef	gf	ee	gf	ef	ge	ge	ef	ge	gf	--	--	ee	gf	ef	ee	gf	gf	ee	ge	--	--	ef	ge	ge	--	ge	ef	ge	ge	ge	ge	ee	ee	ee	ee	gf	gf	ef	ef	ee	ee	ee	--	gf	gf
PtSIFG_4454	<efxeg>	--	--	--	--	--	--	fe	--	--	fg	ge	--	--	--	--	--	--	--	--	--	--	--	--	ee	--	--	--	--	--	--	--	--	--	fg	--	--	--	--	--	--	--	--	--	--	--	ee	--	--	--	--	--	--	--	--	--	ge	--	--	ge	--	--	--	ge	fg	--	--	ge	--	fg	ee	--	fe	--	--	--	fg	ge	--	--	--	--	--	--	ge	--	ee	--	ge	ee	--	--	--	--	fe	fg	fe	ge	--	ge	fg	fg	ee	--	ee	--	--	fe	ge	ee	--	ee	fe	ee	--	fg	fg	ee	fg	fe	fg	ge	ge	--	fe	fg	fg	fg	ge	ee	ge	fg	fe	fg	fe	fe	--	--	ee	fe	ge	fe	fg	ge	ee	ee	--	--	fe	ge	fe	--	fe	ee	ge	ge	fg	ee	fg	fg	fg	ee	ee	ee	ge	fe	fg	ee	fg	--	fe	fe
PtSIFG_4502	<nnxnp>	--	--	--	--	--	--	np	--	--	np	nn	--	--	--	--	--	--	--	--	--	--	--	--	nn	--	--	--	--	--	--	--	--	--	np	--	--	--	--	--	--	--	--	--	--	--	nn	--	--	--	--	--	--	--	--	--	nn	--	--	np	--	--	--	np	np	--	--	nn	--	np	np	--	nn	--	--	--	nn	np	--	--	--	--	--	--	nn	--	nn	--	nn	nn	--	--	--	--	np	np	nn	nn	--	np	nn	nn	np	--	np	--	--	nn	np	nn	--	nn	nn	nn	--	np	np	nn	np	np	np	nn	np	--	nn	nn	nn	np	np	nn	nn	np	np	np	nn	np	--	--	np	nn	np	np	nn	np	np	np	--	--	np	nn	nn	--	nn	np	np	np	nn	nn	nn	nn	nn	np	nn	np	nn	np	nn	nn	np	--	nn	np
PtTX2091	<efxeg>	eg	--	eg	ef	--	ef	--	ef	eg	--	ee	fg	ee	eg	ef	ef	--	ee	eg	--	eg	fg	--	ef	eg	eg	ef	fg	fg	ee	ef	ef	fg	ef	ef	fg	--	fg	eg	ef	--	ef	eg	eg	--	--	--	--	--	--	ef	--	fg	--	ef	ef	--	ef	--	--	--	--	--	eg	ee	eg	fg	ee	eg	--	fg	--	eg	eg	--	fg	fg	fg	--	--	fg	--	--	--	--	--	fg	--	--	--	--	--	--	ef	--	eg	eg	--	--	--	--	--	ee	--	--	--	--	--	--	--	eg	--	--	--	--	--	--	--	--	eg	--	--	--	--	--	--	--	--	--	--	ef	--	--	--	--	--	fg	ef	--	--	--	eg	--	fg	--	--	--	--	--	--	--	--	--	eg	ef	eg	--	--	--	--	--	--	--	--	--	--	--	--	fg	--	--
PtTX2123	<lmxll>	ll	ll	lm	ll	lm	ll	--	ll	ll	ll	ll	ll	ll	ll	ll	lm	--	--	ll	ll	lm	lm	ll	lm	lm	ll	ll	ll	lm	lm	ll	lm	ll	ll	lm	ll	ll	ll	lm	lm	ll	ll	ll	lm	ll	ll	lm	ll	--	--	--	lm	ll	--	ll	--	--	lm	lm	lm	--	ll	--	ll	ll	lm	ll	lm	ll	ll	lm	--	ll	lm	--	ll	ll	lm	--	--	ll	--	--	--	--	--	ll	--	--	--	--	--	--	lm	--	ll	lm	--	ll	--	--	--	ll	ll	--	--	--	--	--	--	ll	--	--	--	ll	--	--	--	--	lm	--	--	--	--	--	--	--	--	--	lm	ll	--	--	--	--	--	lm	ll	--	--	--	ll	--	ll	--	--	--	--	--	--	--	--	--	lm	lm	lm	--	--	--	--	--	--	--	--	--	--	--	--	--	--	--
PtTX2146	<abxcd>	ad	bc	bc	ac	bc	bd	--	bc	ad	ad	ac	bd	bd	ad	--	ad	ac	bc	ac	bd	ac	ad	bc	--	bc	bd	ad	--	bc	ad	bd	bd	bd	bd	ac	ad	ad	ac	bc	--	bc	bd	bc	--	--	ac	bd	ad	--	--	ad	ac	bd	--	bc	bc	--	--	--	ad	--	bd	--	bd	bc	ac	bc	ad	ac	ad	ac	--	ac	ad	--	ad	--	bc	--	--	bc	--	--	--	--	--	--	--	--	--	--	--	--	ad	--	bd	bd	--	ad	--	--	--	ad	bd	--	--	--	--	--	--	bc	--	ad	--	bc	--	--	--	--	ac	--	--	bd	--	--	--	--	--	--	ac	bd	--	--	--	--	--	ac	ad	--	--	ac	--	--	ac	--	--	--	--	--	--	--	--	--	bc	ad	bc	--	--	--	--	--	--	--	--	--	--	--	--	bc	bd	--
PtTX2164	<efxeg>	fg	ee	ef	eg	ee	--	ee	eg	fg	eg	ef	eg	--	ee	fg	ee	fg	eg	fg	fg	fg	ee	fg	ef	ef	fg	ef	ee	--	fg	ef	ee	eg	ee	eg	ef	ef	ee	fg	ee	ee	ee	fg	ee	fg	ee	ef	--	--	--	--	ef	ef	--	eg	fg	--	ee	ee	ef	--	ee	--	eg	--	eg	ef	eg	eg	fg	ef	--	ee	eg	--	ee	ee	ef	--	--	ee	--	--	--	--	--	ef	--	--	--	--	--	--	ee	--	eg	--	--	eg	--	--	--	--	--	--	--	--	--	--	--	ef	--	ee	--	--	--	--	--	--	ee	--	--	--	--	--	--	--	--	--	eg	fg	--	--	--	--	--	ef	--	--	--	eg	--	--	--	--	--	--	--	--	--	--	--	--	--	--	eg	--	--	--	--	--	--	--	--	--	--	--	--	--	--	--
PtTX2189	<efxeg>	ef	ee	fg	eg	eg	fg	eg	eg	fg	ef	ee	fg	ee	--	fg	fg	eg	ee	fg	ee	fg	fg	--	ee	eg	ef	fg	ef	ee	ef	ee	--	ee	ef	eg	fg	ee	--	fg	fg	ef	fg	ee	ef	eg	eg	ee	eg	--	--	eg	eg	fg	--	ef	ee	--	ee	ee	ee	--	eg	--	ef	ee	fg	ef	--	ef	eg	fg	--	fg	--	--	ef	ee	fg	--	--	ee	--	--	--	--	--	eg	--	--	--	--	--	--	fg	--	fg	ee	--	ee	--	--	--	ef	eg	--	--	--	--	--	--	eg	--	eg	--	--	--	--	--	--	ef	--	--	--	--	--	--	--	--	--	ee	ef	--	--	--	--	--	ee	fg	--	--	fg	--	--	--	--	--	--	--	--	--	--	--	--	ef	--	--	--	--	--	--	--	--	--	--	--	--	--	--	--	--	--
PtTX3_lp3-1	<lmxll>	lm	--	ll	ll	lm	ll	lm	ll	lm	lm	lm	ll	ll	ll	lm	--	--	ll	ll	lm	ll	ll	ll	lm	ll	ll	ll	ll	ll	ll	ll	ll	ll	lm	ll	ll	lm	lm	ll	--	ll	ll	lm	lm	lm	lm	lm	--	--	--	lm	lm	ll	--	ll	lm	--	ll	lm	ll	--	--	--	ll	ll	lm	lm	--	ll	lm	lm	--	lm	--	--	ll	ll	lm	--	--	ll	--	--	--	--	--	ll	--	--	--	--	--	--	ll	--	ll	lm	--	lm	--	--	--	ll	ll	--	--	--	--	--	--	lm	--	lm	--	ll	--	--	--	--	ll	--	--	--	--	--	--	--	--	--	lm	lm	--	--	--	--	--	lm	ll	--	--	ll	ll	--	--	--	--	--	--	--	--	--	--	--	lm	ll	ll	--	--	--	--	--	--	--	--	--	--	--	--	lm	lm	--
PtTX3001	<nnxnp>	nn	nn	nn	np	np	nn	nn	nn	--	np	np	np	np	np	nn	nn	np	np	nn	nn	nn	nn	np	nn	nn	nn	nn	np	np	np	np	nn	np	np	nn	np	nn	nn	nn	nn	nn	np	np	np	nn	nn	np	np	--	--	np	np	nn	--	nn	nn	--	--	nn	nn	--	np	--	np	np	nn	np	nn	np	--	np	--	np	np	--	nn	nn	np	--	--	nn	--	--	--	--	--	np	--	--	--	--	--	--	nn	--	nn	np	--	np	--	--	--	nn	nn	--	--	--	--	--	--	--	--	np	--	--	--	--	--	--	np	--	--	--	--	--	--	--	--	--	nn	nn	--	--	--	--	--	nn	--	--	--	np	--	--	--	--	--	--	--	--	--	--	--	--	nn	nn	np	--	--	--	--	--	--	--	--	--	--	--	--	--	--	--
PtTX3011	<nnxnp>	np	nn	np	np	nn	np	np	nn	np	nn	np	np	np	nn	np	nn	--	nn	np	nn	np	nn	np	np	np	nn	np	np	nn	np	np	nn	np	nn	nn	np	nn	np	np	np	np	nn	np	nn	nn	np	nn	nn	--	--	np	np	np	--	np	np	--	nn	nn	np	--	np	np	np	nn	nn	np	nn	nn	nn	np	np	np	nn	--	np	nn	np	--	--	np	--	--	np	--	np	nn	np	np	--	--	--	--	nn	nn	nn	nn	--	nn	nn	np	nn	np	nn	--	--	nn	nn	np	--	np	np	nn	--	nn	np	np	np	np	np	nn	nn	--	np	nn	np	nn	nn	np	nn	np	np	np	nn	nn	--	nn	nn	np	np	nn	np	nn	nn	nn	--	--	nn	nn	np	--	np	nn	np	nn	nn	np	nn	nn	nn	np	nn	nn	nn	np	nn	np	nn	nn	np	nn
PtTX3019	<abxcd>	bc	bd	ac	ac	bd	ac	bd	ad	ac	bd	ac	bc	ac	bd	ac	ad	--	bd	bc	bd	ac	ad	bc	bd	ac	ad	ac	bc	bd	ac	ac	ad	bc	bd	bc	ad	ad	bc	bc	ac	ac	ad	bc	ad	ad	ac	ad	ad	--	--	ac	bc	ac	--	ac	bc	--	ad	ac	ac	--	ac	--	bc	bd	ac	bc	bd	ad	bc	ac	--	bc	bd	--	bc	ad	bc	--	--	ac	--	--	--	--	--	bd	--	--	--	--	--	--	bd	--	bc	--	--	bd	--	--	--	ac	bd	--	--	--	--	--	--	ac	--	ad	--	--	--	--	--	--	ac	--	--	--	--	--	--	--	--	--	bd	bc	--	--	--	--	--	ad	--	--	--	bc	--	--	--	--	--	--	--	--	--	--	--	--	ac	bd	bd	--	--	--	--	--	--	--	--	--	--	--	--	--	--	--
PtTX3025	<efxeg>	fe	fe	eg	fg	fg	eg	eg	fg	eg	ee	fe	eg	fe	fg	eg	eg	--	fe	eg	fe	eg	eg	eg	fg	fg	ee	eg	ee	fe	ee	fg	ee	fe	ee	fg	eg	fe	fe	ee	eg	ee	eg	fg	ee	fg	fg	fe	fg	--	--	fg	fg	--	--	ee	fe	--	fe	fe	--	--	fg	--	ee	fe	eg	fe	fe	ee	fg	eg	--	eg	fe	--	ee	fe	eg	--	--	fe	--	--	--	--	--	fg	--	--	--	--	--	--	eg	--	eg	fe	--	fe	--	--	--	ee	fg	--	--	--	--	--	--	fg	--	fg	--	ee	--	--	--	--	ee	--	--	--	--	--	--	--	--	--	fe	ee	--	--	--	--	--	ee	fg	--	--	eg	ee	--	fg	--	--	--	--	--	--	--	--	--	fg	fe	ee	--	--	--	--	--	--	--	--	--	--	--	--	fe	eg	--
PtTX3032	<abxcd>	ac	--	ad	bc	ac	bc	bc	bc	bc	ac	ac	bd	ac	ac	bd	--	bc	ac	ad	ac	ad	bc	bd	bc	bc	--	--	bd	bd	ac	ad	bc	bd	--	bd	bc	bc	bd	ad	ad	--	bc	ad	ad	ad	ac	--	ad	--	--	ac	ac	bd	--	bc	bc	--	bc	ad	ac	--	bd	--	ac	ac	bd	bc	bc	ad	--	bd	--	--	ad	--	bd	bd	bd	--	--	bd	--	--	--	--	--	bd	--	--	--	--	--	--	ac	--	bc	ad	--	bc	--	--	--	ac	ad	--	--	--	--	--	--	ad	--	ac	--	--	--	--	--	--	ac	--	--	--	--	--	--	--	--	--	bd	bc	--	--	--	--	--	bd	--	--	--	ad	--	--	--	--	--	--	--	--	--	--	--	--	bd	bc	ad	--	--	--	--	--	--	--	--	--	--	--	--	--	--	--
PtTX3034	<efxeg>	fg	ee	ef	eg	ee	fg	ee	ee	ee	ef	eg	ee	eg	--	eg	--	--	eg	--	eg	ee	fg	ef	ef	fg	ee	ee	ef	fg	fg	--	ef	ef	ef	fg	ef	ee	ef	fg	ef	ef	ef	eg	eg	fg	--	ee	fg	--	--	ef	eg	ef	--	eg	ee	--	fg	ee	ee	--	fg	ef	eg	fg	ef	eg	ef	fg	ef	fg	ef	fg	eg	--	eg	fg	fg	--	--	ef	--	--	fg	--	eg	ee	eg	eg	--	--	--	--	ef	fg	ee	ee	--	eg	ee	ee	ef	eg	eg	--	--	eg	ee	eg	--	eg	fg	eg	--	ee	eg	ef	eg	ee	ee	fg	eg	--	eg	eg	fg	fg	ef	ef	fg	ee	ef	ee	ef	ef	--	--	fg	ee	ee	ef	ee	fg	ef	ef	--	--	ef	fg	ee	--	fg	eg	fg	ee	eg	--	--	eg	ee	ef	ee	ef	fg	fg	ef	eg	ef	eg	fg	ef
PtTX3034	<efxeg>	fg	ee	ef	eg	ee	fg	ee	ee	ee	ef	eg	ee	eg	--	eg	--	--	eg	--	eg	ee	fg	ef	ef	fg	ee	ee	ef	fg	fg	--	ef	ef	ef	fg	ef	ee	ef	fg	ef	ef	ef	eg	eg	fg	--	ee	fg	--	--	ef	eg	ef	--	eg	ee	--	fg	ee	ee	--	fg	--	eg	fg	ef	eg	ef	fg	ef	fg	eg	fg	eg	--	eg	fg	fg	--	--	ef	--	--	fg	--	eg	ee	eg	eg	--	--	--	--	ef	fg	ee	ee	--	eg	ee	ee	ef	eg	eg	--	--	eg	ee	eg	--	eg	fg	eg	--	ee	eg	ef	eg	ee	ee	fg	eg	--	eg	eg	fg	fg	ef	ef	fg	ee	ef	ee	ef	ef	--	--	fg	ee	ee	ef	ee	fg	ef	ef	--	--	ef	fg	ee	--	fg	eg	fg	ee	eg	--	--	eg	ee	ef	ee	ef	fg	fg	ef	eg	ef	eg	fg	ef
PtTX3037	<abxcd>	ad	bd	--	bd	ad	bc	ad	bd	bc	ad	bd	bc	ad	bc	bd	ac	--	ad	bd	ad	ad	ad	bc	ac	ac	bd	bd	bc	ad	ad	bc	ad	bd	bd	ad	bd	bc	ac	--	ad	bc	bc	ad	ac	bc	--	ac	bc	--	--	ad	ad	bc	--	bc	ac	--	ac	ad	ac	--	bc	--	--	bd	bc	bc	ad	bc	bd	ac	--	bd	ad	--	ad	--	ac	--	--	bc	--	--	--	--	--	bd	--	--	--	--	--	--	ad	--	bd	bd	--	bd	--	--	--	bc	bd	--	--	--	--	--	--	bc	--	--	--	--	--	--	--	--	bd	--	--	--	--	--	--	--	--	--	ac	ac	--	--	--	--	--	ad	--	--	--	bd	--	--	--	--	--	--	--	--	--	--	--	--	ac	ad	ac	--	--	--	--	--	--	--	--	--	--	--	--	--	--	--
PtTX3047	<efxeg>	eg	ef	--	--	eg	fg	ef	fg	ef	ef	ee	--	fg	ef	ef	--	--	ef	--	fg	--	ef	ee	fg	eg	eg	eg	ef	--	eg	ef	eg	fg	ef	eg	ef	ef	ef	--	eg	eg	ee	--	ef	ee	--	eg	eg	--	--	fg	fg	ee	--	fg	ee	--	eg	eg	ee	--	eg	--	eg	eg	ee	ee	ee	--	fg	ee	--	ef	fg	--	ee	ef	ef	--	--	ee	--	--	--	--	--	eg	--	--	--	--	--	--	fg	--	fg	eg	--	ef	--	--	--	ef	ef	--	--	--	--	--	--	fg	--	--	--	--	--	--	--	--	ee	--	--	--	--	--	--	--	--	--	ee	--	--	--	--	--	--	ee	ef	--	--	eg	--	--	ef	--	--	--	--	--	--	--	--	--	fg	fg	ef	--	--	--	--	--	--	--	--	--	--	--	--	--	eg	--
PtTX3049	<efxeg>	ee	eg	ef	ee	fg	ef	ef	fg	eg	ef	fg	ef	fg	fg	eg	eg	ee	ef	fg	ef	ef	fg	ef	eg	fg	eg	eg	ef	ef	ef	eg	fg	ef	ef	ef	fg	eg	eg	fg	eg	ef	ef	eg	eg	eg	eg	eg	eg	--	--	eg	ef	ef	--	fg	ee	--	eg	ef	fg	--	fg	--	fg	ef	ef	ee	eg	fg	ee	ef	--	ef	eg	--	eg	fg	eg	--	--	ef	--	--	--	--	--	fg	--	--	--	--	--	--	fg	--	ee	eg	--	ee	--	--	--	eg	fg	--	--	--	--	--	--	eg	--	--	--	--	--	--	--	--	ef	--	--	--	--	--	--	--	--	--	eg	ee	--	--	--	--	--	ee	--	--	--	fg	--	--	--	--	--	--	--	--	--	--	--	--	ef	fg	fg	--	--	--	--	--	--	--	--	--	--	--	--	--	--	--
PtTX3058	<lmxll>	lm	ll	ll	lm	lm	ll	ll	lm	ll	ll	ll	ll	--	lm	lm	lm	ll	lm	lm	lm	lm	lm	lm	lm	lm	ll	ll	ll	lm	lm	ll	lm	lm	ll	lm	lm	lm	ll	ll	ll	lm	ll	lm	ll	lm	lm	lm	ll	--	--	ll	lm	lm	--	lm	lm	--	lm	lm	ll	--	ll	--	ll	lm	ll	lm	ll	lm	ll	lm	--	ll	ll	--	ll	ll	lm	--	--	lm	--	--	--	--	--	lm	--	--	--	--	--	--	lm	--	ll	lm	--	lm	--	--	--	lm	ll	--	--	--	--	--	--	lm	--	ll	--	--	--	--	--	--	lm	--	--	--	--	--	--	--	--	--	ll	lm	--	--	--	--	--	lm	--	--	--	ll	--	--	--	--	--	--	--	--	--	--	--	--	ll	ll	lm	--	--	--	--	--	--	--	--	--	--	--	--	--	--	--
PtTX3063	<efxeg>	fg	fg	eg	ef	ef	eg	fg	fg	ee	ef	ef	ef	--	ee	fg	eg	ef	ef	eg	fg	fg	eg	ee	eg	fg	eg	fg	ee	ef	ef	ef	fg	ee	ef	fg	ef	eg	eg	eg	ee	eg	ef	ee	ee	fg	fg	ef	ef	--	--	ee	ef	fg	--	fg	fg	--	ef	fg	fg	--	ee	eg	ee	ee	eg	ef	fg	ef	ef	ee	ee	ee	ee	--	eg	eg	ef	--	--	fg	--	--	ef	--	ef	ef	ee	ee	--	--	--	--	eg	eg	ef	ef	--	ee	eg	fg	ee	eg	fg	--	--	ee	ee	fg	--	ef	fg	ef	--	ee	ee	fg	ee	ef	ee	fg	ee	--	ef	eg	fg	eg	ef	ef	eg	fg	ee	--	eg	ee	--	ef	fg	eg	eg	ee	fg	fg	ee	eg	--	--	--	ef	ee	--	fg	ef	fg	eg	ee	eg	eg	ef	eg	ee	eg	eg	ee	eg	eg	fg	eg	ef	eg	eg
PtTX3081	<abxcd>	--	bc	ad	ad	ac	bd	ac	bc	bd	bc	bc	bd	bc	bd	bc	ad	--	ad	bc	bd	ac	ac	bd	ac	ad	bc	bc	bd	ac	ac	bc	ac	bc	bc	ac	bc	--	bd	ac	ad	bd	bd	bd	ad	--	bc	ad	bd	--	--	ac	ad	bd	--	bd	ad	--	ac	ac	ad	--	bd	ac	bd	bc	ad	bd	ac	bd	bd	ad	bd	bc	ac	--	bc	bc	ad	--	--	bc	--	--	ad	--	ac	bc	cb	ad	--	--	--	--	ac	bc	bc	bc	--	bd	ac	bd	bd	bc	cb	--	--	db	db	cb	--	bd	cb	ad	--	bd	ad	bd	cb	ad	ac	ad	cb	ad	ad	ad	cb	ac	cb	cb	ad	bd	bd	cb	ac	ac	--	ac	cb	bd	cb	cb	cb	ad	ac	ad	--	--	cb	cb	ac	--	ac	bd	ac	ac	ad	ad	ac	db	cb	ad	ac	cb	cb	cb	ac	ac	ad	--	ad	ac
PtTX3105	<abxcd>	bd	ac	bc	ac	bd	bd	bd	bc	ad	ad	ad	ad	bc	bd	ad	ac	ac	bc	ac	ad	bc	bd	bc	bc	bd	bc	bd	ac	ad	bc	ac	bd	ad	bd	ad	ac	bd	bc	bd	ad	bc	ac	bd	ac	bd	ad	--	ac	--	--	ac	ac	bd	--	bd	bc	--	ad	bd	bd	--	bd	--	bc	bc	bc	ad	ad	ac	ad	ad	--	ac	bc	--	ac	ad	bd	--	--	ad	--	--	--	--	--	ad	--	--	--	--	--	--	ad	--	bd	bd	--	bd	--	--	--	ad	bd	--	--	--	--	--	--	bc	--	bc	--	bc	--	--	--	--	ac	--	--	--	--	--	--	--	--	--	ac	ad	--	--	--	--	--	ad	ad	--	--	ad	bc	--	bd	--	--	--	--	--	--	--	--	--	ac	ad	bc	--	--	--	--	--	--	--	--	--	--	--	--	ac	bc	--
PtTX3110	<efxeg>	fg	ee	ee	ef	fg	ef	ef	eg	fg	eg	ee	eg	eg	eg	fg	fg	fg	ee	eg	eg	fg	ee	ef	ee	eg	ef	fg	ee	--	fg	fg	ee	ef	ee	ee	ee	fg	fg	eg	ef	eg	eg	ef	ef	ee	fg	fg	ef	--	--	ee	ee	ef	--	ee	ee	--	ef	ee	ef	--	eg	ef	fg	ef	ef	eg	ef	eg	fg	eg	fg	ee	eg	--	ef	fg	fg	--	--	ee	--	--	eg	--	fg	fg	fg	ee	--	--	--	--	ee	fg	eg	fg	--	eg	eg	eg	eg	eg	fg	--	--	ef	fg	ee	--	ee	fg	ef	--	ef	ee	fg	ef	ee	fg	ef	ef	--	ef	ee	ee	ee	ef	fg	fg	ef	ee	eg	fg	ef	--	ee	ee	fg	ef	fg	fg	ee	ee	fg	--	--	fg	ee	fg	--	ee	--	eg	eg	eg	eg	fg	fg	ee	eg	fg	ee	ee	eg	ee	ef	ef	ee	fg	fg
PtTX3114	<efxeg>	ef	ef	fg	fg	eg	fg	eg	ee	ef	ef	fg	--	ef	eg	eg	eg	eg	ef	fg	ef	eg	eg	fg	ee	ef	eg	ef	ef	fg	ef	eg	fg	eg	ef	fg	ef	fg	fg	fg	eg	ee	eg	ef	fg	fg	ef	fg	ee	--	--	eg	ee	ef	--	ef	ee	--	fg	eg	fg	--	eg	--	ee	fg	fg	ef	ef	fg	eg	eg	--	fg	ee	--	ef	eg	fg	--	--	ef	--	--	--	--	--	ef	--	--	--	--	--	--	fg	--	ef	ee	--	eg	--	--	--	--	eg	--	--	--	--	--	--	ef	--	ee	--	--	--	--	--	--	ef	--	--	ee	--	--	--	--	--	--	ef	ee	--	--	--	--	--	ef	--	--	--	ef	--	--	--	--	--	--	--	--	--	--	--	--	fg	fg	ee	--	--	--	--	--	--	--	--	--	--	--	--	--	--	--
PtTX3116	<lmxll>	--	--	--	--	--	--	ml	--	--	ll	ml	--	--	--	--	--	--	--	--	--	--	--	--	ml	--	--	--	--	--	--	--	--	--	ll	--	--	--	--	--	--	--	--	--	--	--	ll	--	--	--	--	--	--	--	--	--	ml	--	--	ml	--	--	--	ml	ll	--	--	ml	--	ll	ml	--	ml	--	--	--	ll	ll	--	--	--	--	--	--	ll	--	ml	--	ll	ml	--	--	--	--	ll	ml	ll	ll	--	ll	ll	ml	ll	--	ll	--	--	ml	ml	ll	--	ml	ml	ll	--	ll	ml	ll	ll	ml	ll	ml	ll	--	ll	ml	ml	ml	ll	ml	ll	ml	ll	ml	ml	ll	--	--	ml	ll	ml	ll	ml	ml	ml	ml	--	--	ll	ml	ll	--	ml	ml	ll	ll	ll	ml	ll	ll	ml	ml	ml	ll	ll	ll	ml	ll	ml	--	ll	ll
PtTX3117	<nnxnp>	--	np	np	nn	np	np	np	np	nn	nn	nn	np	nn	nn	np	nn	--	nn	np	np	nn	nn	nn	np	nn	nn	np	np	np	nn	nn	nn	nn	nn	nn	np	--	nn	nn	nn	np	nn	nn	nn	--	nn	nn	np	--	--	nn	nn	np	--	nn	np	--	nn	np	nn	--	np	nn	nn	nn	nn	nn	np	nn	np	nn	nn	np	np	--	np	np	nn	--	--	nn	--	--	nn	--	nn	nn	nn	np	--	--	--	--	np	nn	np	np	--	np	nn	nn	np	nn	np	--	--	np	nn	np	--	np	nn	np	--	nn	np	np	np	nn	np	nn	nn	--	np	np	np	nn	nn	nn	nn	nn	nn	nn	nn	nn	--	np	np	nn	nn	nn	nn	np	np	np	--	--	nn	nn	np	--	np	np	nn	np	nn	np	nn	np	nn	nn	np	np	np	np	np	np	np	--	nn	np
PtTX3120	<efxeg>	fg	ee	ee	ef	ee	eg	eg	ee	fg	fg	ef	eg	eg	fg	fg	ef	ee	--	ef	fg	ef	fg	ee	ee	ee	eg	fg	ef	eg	fg	fg	eg	--	eg	ef	ef	fg	ef	ee	fg	ee	ee	ee	ef	eg	ef	eg	fg	--	--	fg	ef	eg	--	eg	ee	--	fg	eg	fg	--	eg	--	ee	ee	ef	ee	fg	ef	fg	ef	--	ef	ee	--	fg	eg	ee	--	--	ee	--	--	--	--	--	eg	--	--	--	--	--	--	fg	--	eg	eg	--	fg	--	--	--	fg	--	--	--	--	--	--	--	ee	--	ee	--	--	--	--	--	--	ef	--	--	ee	--	--	--	--	--	--	ef	ee	--	--	--	--	--	ef	--	--	--	fg	--	--	--	--	--	--	--	--	--	--	--	--	ef	fg	ee	--	--	--	--	--	--	--	--	--	--	--	--	--	--	--
PtTX4001	<abxcd>	bd	ad	ad	bd	bc	ad	bd	ad	bd	ac	ad	ad	ac	ac	bc	bc	bd	ad	ac	ac	bc	ad	bd	ad	ac	bd	bc	ad	bd	bc	bc	ad	bd	ad	ad	ad	bc	bc	ac	bd	ac	ac	bd	bd	ad	bc	bc	bc	--	--	ad	ad	bd	--	ac	ad	--	bd	ac	bd	--	ac	--	ad	bd	bd	ac	bd	ac	ac	ac	--	ad	ac	--	bd	bc	bc	--	--	ad	--	--	--	--	--	bc	--	--	--	--	--	--	bd	--	ad	bc	--	ac	--	--	--	ac	bc	--	--	--	--	--	--	ad	--	bd	--	bd	--	--	--	--	bd	--	--	--	--	--	--	--	--	--	bc	bd	--	--	--	--	--	ad	ad	--	--	bc	--	--	ad	--	--	--	--	--	--	--	--	--	ad	ac	ac	--	--	--	--	--	--	--	--	--	--	--	--	--	--	--
PtTX4003	<efxeg>	fg	ef	ef	ef	fg	fg	ee	eg	ee	eg	eg	fg	eg	ef	ee	fg	ee	ee	ef	ee	ef	fg	fg	fg	eg	ee	ef	fg	ee	ef	ef	ef	eg	eg	fg	ef	eg	ef	eg	eg	eg	eg	eg	ee	eg	eg	ee	eg	--	--	ee	eg	ef	--	eg	eg	--	fg	ee	eg	--	ee	--	ef	eg	ef	eg	ef	ef	ef	eg	--	ef	ee	--	fg	ef	ee	--	--	eg	--	--	--	--	--	fg	--	--	--	--	--	--	ee	--	fg	eg	--	ee	--	--	--	ee	ef	--	--	--	--	--	--	eg	--	eg	--	--	--	--	--	--	ee	--	--	--	--	--	--	--	--	--	eg	ee	--	--	--	--	--	ef	--	--	--	ef	--	--	--	--	--	--	--	--	--	--	--	--	ee	ef	fg	--	--	--	--	--	--	--	--	--	--	--	--	--	--	--
PtTX4030	<abxcd>	ac	ac	ad	ad	bc	bd	bc	bc	bd	ac	bd	bd	ad	bc	ac	bd	bc	bc	ad	ad	bd	ac	ac	ad	bd	bd	bc	ad	ac	ac	bd	ac	bc	ac	ac	bc	ac	ac	ac	--	bc	bc	bd	bc	bc	bd	bc	ad	--	--	bd	ac	bc	--	bc	bd	--	bd	ad	bc	--	ad	--	bc	--	bc	bc	bd	ac	ac	ad	--	bd	bc	--	ad	ac	ac	--	--	ad	--	--	--	--	--	ad	--	--	--	--	--	--	bc	--	bc	bc	--	ac	--	--	--	ad	ac	--	--	--	--	--	--	ac	--	bc	--	--	--	--	--	--	ad	--	--	--	--	--	--	--	--	--	bd	ac	--	--	--	--	--	bd	--	--	--	bd	--	--	--	--	--	--	--	--	--	--	--	--	bd	bd	bc	--	--	--	--	--	--	--	--	--	--	--	--	--	--	--
PtTX4033	<abxcd>	bd	ad	bc	bc	bd	ad	bd	bc	bd	bc	bd	ac	bc	ad	ac	ad	bd	ad	bc	bd	ad	ac	ad	ac	ad	bc	bd	ac	bc	bd	bc	bc	ad	ac	ad	bc	bd	bd	ac	ad	ad	ac	bd	ac	bc	ac	bc	ad	--	--	ac	bc	ac	--	ad	ac	--	bc	bc	ad	--	bc	--	ac	bc	bc	ac	bd	bd	ad	bd	--	bc	ad	--	--	ac	ad	--	--	bd	--	--	--	--	--	ac	--	--	--	--	--	--	bc	--	bc	bd	--	ac	--	--	--	bd	bc	--	--	--	--	--	--	bd	--	ad	--	ac	--	--	--	--	bc	--	--	--	--	--	--	--	--	--	bd	bc	--	--	--	--	--	bc	bd	--	--	ad	ac	--	bd	--	--	--	--	--	--	--	--	--	bc	ad	ad	--	--	--	--	--	--	--	--	--	--	--	--	bc	bd	--
PtTX4058	<efxeg>	fg	ee	eg	fg	ef	eg	eg	eg	ef	ee	fg	--	--	eg	ef	fg	eg	--	ee	fg	eg	ee	eg	ef	eg	ef	ef	eg	eg	eg	ef	eg	ee	fg	eg	ee	ef	ef	ee	ef	eg	ee	ef	fg	ef	fg	ef	ef	--	--	fg	eg	eg	--	ee	fg	--	ef	eg	ee	--	ee	eg	ee	eg	eg	fg	ef	ee	ef	ee	ee	fg	ef	--	ee	ee	ef	--	--	ee	--	--	eg	--	fg	ee	fg	ee	--	--	--	--	ee	eg	fg	ef	--	fg	ef	fg	eg	ef	eg	--	--	ee	eg	eg	--	ef	ef	fg	--	ef	ee	ef	ee	fg	eg	fg	ee	ef	ee	eg	fg	eg	eg	ef	ef	fg	fg	ef	ef	fg	--	fg	fg	eg	ee	ee	ef	fg	ef	ee	--	--	ef	eg	eg	--	ee	ef	eg	ee	ee	ee	eg	eg	ef	eg	ee	eg	eg	eg	eg	eg	eg	ef	ee	fg
PtTX4062	<abxcd>	--	--	--	--	--	--	ca	--	--	bd	bd	--	--	--	--	--	--	--	--	--	--	--	--	bd	--	--	--	--	--	--	--	--	--	ad	--	--	--	--	--	--	--	--	--	--	--	--	--	--	--	--	--	--	--	--	--	bd	--	--	cb	--	--	--	bd	ad	--	--	cb	--	cb	cb	--	cb	--	--	--	ca	ad	--	--	--	--	--	--	bd	--	bd	--	ad	ca	--	--	--	--	ad	ca	bd	cb	--	ca	ca	cb	bd	--	bd	--	--	cb	bd	ad	--	bd	ca	cb	--	bd	ad	ad	cb	cb	cb	ad	cb	--	ca	ca	cb	ad	ad	bd	ca	ca	cb	bd	ad	ca	--	--	bd	ca	cb	ca	ca	bd	cb	ca	--	--	bd	cb	cb	--	ca	ad	cb	ca	ad	ca	ad	ad	cb	cb	bd	ca	ad	ad	bd	ad	ca	--	cb	ad
PtTX4079	<lmxll>	--	--	--	--	--	--	lm	--	--	ll	ll	--	--	--	--	--	--	--	--	--	--	--	--	lm	--	--	--	--	--	--	--	--	--	ml	--	--	--	--	--	--	--	--	--	--	--	--	--	--	--	--	--	--	--	--	--	ll	--	--	lm	--	--	--	ml	ll	--	--	ll	--	ml	ll	--	ll	--	--	--	ll	ll	--	--	--	--	--	--	ll	--	ll	--	ll	ml	--	--	--	--	ml	ll	ml	lm	--	ml	ll	ll	ll	--	ll	--	--	ml	lm	lm	--	ml	ll	ml	--	ll	ml	ll	ll	ml	lm	ll	ll	--	ml	lm	ll	ll	ll	ll	ml	ll	ml	ll	ll	lm	--	--	ml	ll	ll	lm	ml	ml	lm	ll	--	--	lm	ml	lm	--	ll	ll	lm	ll	ml	ml	ml	ll	ml	ll	ml	ll	ll	ll	ll	ml	ml	--	ml	ml
PtTX4090	<hkxhk>	kk	hk	hh	hk	kk	hh	hk	hk	hh	kk	hh	hh	hh	hk	hh	hk	kk	hk	hk	kk	hk	hk	hk	hh	hk	kk	hh	hh	kk	--	hh	hk	hk	kk	kk	hh	hk	hk	hk	hh	hh	hk	hk	hk	hk	hh	hk	hk	--	--	hh	hk	hk	--	hh	hk	--	hh	kk	hh	--	hh	--	hk	kk	hk	hk	kk	hk	kk	hh	--	hk	kk	--	hk	--	hk	--	--	hh	--	--	--	--	--	--	--	--	--	--	--	--	hk	--	kk	hk	--	kk	--	--	--	hh	kk	--	--	--	--	--	--	hh	--	hk	--	--	--	--	--	--	hk	--	--	--	--	--	--	--	--	--	kk	hk	--	--	--	--	--	hk	--	--	--	kk	--	--	--	--	--	--	--	--	--	--	--	--	hh	hk	--	--	--	--	--	--	--	--	--	--	--	--	--	--	--	--
PtTX4092	<efxeg>	--	ef	fg	ef	ef	ee	eg	eg	ef	ee	ef	fg	fg	ee	eg	ee	--	ee	fg	eg	fg	ee	ef	eg	ef	ee	ef	ee	fg	fg	ef	fg	eg	ee	fg	ef	--	ee	ee	ef	fg	ef	fg	ee	ef	ef	eg	fg	--	--	eg	eg	ee	--	fg	fg	--	fg	eg	ef	--	eg	ef	fg	ef	ef	fg	fg	fg	eg	ef	ee	ee	ee	--	fg	eg	eg	--	--	fg	--	--	fg	--	ef	fg	fg	ef	--	--	--	--	eg	fg	eg	fg	--	ee	ef	fg	eg	eg	eg	--	--	ee	ef	fg	--	ee	ee	ee	--	ef	ee	ef	fg	fg	fg	eg	ef	--	eg	ee	ef	eg	fg	eg	ef	eg	fg	fg	eg	eg	--	fg	ee	fg	eg	fg	ef	fg	ee	ef	--	--	eg	ef	fg	--	fg	ef	eg	ee	ee	ee	ee	ef	ef	fg	ee	ef	ee	ee	ef	fg	fg	--	fg	eg
PtTX4112	<nnxnp>	nn	np	nn	nn	np	nn	np	np	nn	np	nn	nn	np	np	nn	np	nn	np	nn	np	nn	nn	nn	np	nn	np	nn	nn	nn	--	nn	nn	nn	nn	nn	np	np	nn	nn	nn	nn	np	nn	np	np	np	np	np	--	--	nn	nn	nn	--	nn	nn	--	np	nn	nn	--	nn	--	nn	np	--	nn	np	np	nn	nn	--	nn	np	--	np	nn	np	--	--	np	--	--	--	--	--	nn	--	--	--	--	--	--	np	--	nn	np	--	np	--	--	--	nn	np	--	--	--	--	--	--	nn	--	np	--	np	--	--	--	--	np	--	--	--	--	--	--	--	--	--	nn	np	--	--	--	--	--	np	nn	--	--	nn	np	--	np	--	--	--	--	--	--	--	--	--	nn	np	nn	--	--	--	--	--	--	--	--	--	--	--	--	--	nn	--
PtTX4137	<lmxll>	ml	ll	ll	ml	ml	ll	ml	ml	ml	ll	ml	ll	ml	ll	ll	ml	ll	ml	ll	ml	ml	ml	ml	ll	ml	ml	ll	ll	ml	--	ll	ml	ml	ml	ml	ll	ll	ll	ll	ml	ll	ll	ml	ll	ll	ml	ll	ml	--	--	ml	ll	ll	--	ml	ml	--	ll	ll	ml	--	ll	ll	ml	--	ll	ml	ml	ll	ll	ll	ml	ll	ll	--	ml	ml	ll	--	--	ml	--	--	ll	--	ml	ll	ll	ml	--	--	--	--	ml	ml	ll	ll	--	ml	ml	ll	ll	ll	ll	--	--	ll	ll	ml	--	ll	ml	ll	--	ll	ll	ll	ll	ml	ll	ml	ll	ml	ml	ml	ml	ml	ml	ll	ll	ml	ll	ll	ml	ml	--	ll	ll	ml	ll	ll	ml	ll	ll	ml	--	--	ll	ml	ll	--	ml	ml	ll	ml	ml	ll	ml	ml	ll	ll	ll	ml	ml	ml	ll	ll	ml	ml	ll	ml
PtTX4181	<abxcd>	bd	bd	ac	bd	ad	ac	ad	bd	ad	ad	ad	ac	bc	bd	bd	bc	ad	ad	bc	bc	ac	--	bd	bc	bc	ac	ad	bc	bd	--	ac	bd	ad	bd	bc	ad	bd	ad	ad	bc	bc	ad	ac	ad	ad	bc	ac	bc	--	--	ac	bd	bd	--	ad	ac	--	ac	bc	ac	--	ac	--	ad	bd	ad	ad	ac	bd	bd	bc	--	ac	ad	--	bd	ad	bd	--	--	bc	--	--	--	--	--	bc	--	--	--	--	--	--	ac	--	ad	ac	--	bd	--	--	--	bc	bd	--	--	--	--	--	--	bd	--	ad	--	--	--	--	--	--	bc	--	--	--	--	--	--	--	--	--	ac	bc	--	--	--	--	--	ac	--	--	--	ac	--	--	--	--	--	--	--	--	--	--	--	--	ac	ac	ac	--	--	--	--	--	--	--	--	--	--	--	--	--	--	--
PtTX4214	<abxcd>	--	--	--	--	--	--	da	--	--	cb	db	--	--	--	--	--	--	--	--	--	--	--	--	cb	--	--	--	--	--	--	--	--	--	db	--	--	--	--	--	--	--	--	--	--	--	--	--	--	--	--	--	--	--	--	--	db	--	--	da	--	--	--	da	ca	--	--	db	--	ca	cb	--	ca	--	--	--	ca	ca	--	--	--	--	--	--	ca	--	db	--	db	da	--	--	--	--	ca	da	db	cb	--	cb	cb	db	ca	--	da	--	--	ca	da	da	--	cb	cb	db	--	cb	ca	db	ca	db	da	db	ca	--	ca	db	db	da	da	cb	db	db	db	cb	cb	db	--	--	db	da	ca	ca	cb	db	cb	ca	--	--	cb	da	da	--	ca	cb	da	ca	ca	ca	da	da	cb	ca	ca	da	da	da	da	da	da	--	ca	db
PtWS1_PCBER-PT1	<efxeg>	fg	--	ef	ef	--	ef	eg	eg	fg	fg	eg	eg	fg	ee	ee	ee	eg	fg	ee	--	--	--	ef	eg	--	ee	fg	fg	ef	fg	ee	ef	fg	fg	ef	fg	ef	ef	ee	ee	eg	ee	fg	ef	ef	eg	ef	--	--	--	ee	eg	fg	--	fg	eg	--	ef	ee	ef	--	ee	--	eg	ef	ee	fg	fg	ee	ee	ee	--	ef	ee	--	fg	ee	ef	--	--	fg	--	--	--	--	--	ef	--	--	--	--	--	--	ee	--	fg	eg	--	ee	--	--	--	fg	ee	--	--	--	--	--	--	fg	--	ee	--	eg	--	--	--	--	fg	--	--	--	--	--	--	--	--	--	fg	eg	--	--	--	--	--	ef	eg	--	--	--	eg	--	eg	--	--	--	--	--	--	--	--	--	--	eg	eg	--	--	--	--	--	--	--	--	--	--	--	--	ef	fg	--
SsrPt_ctg1376	<abxcd>	--	--	--	--	--	--	da	--	--	db	ca	--	--	--	--	--	--	--	--	--	--	--	--	db	--	--	--	--	--	--	--	--	--	db	--	--	--	--	--	--	--	--	--	--	--	db	--	--	--	--	--	--	--	--	--	da	--	--	da	--	--	--	db	ca	--	--	ca	--	cb	db	--	db	--	--	--	ca	cb	--	--	--	--	--	--	cb	--	ca	--	ca	ca	--	--	--	--	db	cb	da	da	--	ca	da	db	db	--	ca	--	--	ca	da	ca	--	ca	cb	ca	--	da	ca	db	ca	da	da	cb	ca	--	ca	ca	cb	cb	db	db	cb	da	db	da	db	db	--	--	cb	da	da	db	da	cb	db	db	--	--	db	cb	da	--	cb	ca	cb	da	ca	cb	ca	ca	da	db	da	db	cb	cb	db	ca	db	--	cb	db
SsrPt_ctg7141	<lmxll>	--	--	--	--	--	--	ml	--	--	ll	ll	--	--	--	--	--	--	--	--	--	--	--	--	ml	--	--	--	--	--	--	--	--	--	ml	--	--	--	--	--	--	--	--	--	--	--	ll	--	--	--	--	--	--	--	--	--	ml	--	--	ml	--	--	--	ml	ml	--	--	ml	--	ll	ll	--	ll	--	--	--	ll	ml	--	--	--	--	--	--	ll	--	ml	--	ml	ll	--	--	--	--	ll	ml	ml	ml	--	ll	ll	ll	ll	--	ml	--	--	ml	ml	ll	--	ml	ml	ll	--	ml	ml	ll	ml	ml	ll	ll	ll	--	ll	ll	ml	ml	ll	ml	ll	ml	ml	ml	ll	ml	--	--	ll	ll	ml	ll	ml	ll	ll	ml	--	--	ll	ml	ll	--	ml	ml	ml	ll	ml	ll	ml	ll	ml	ml	ml	ll	ll	ll	ll	ll	ml	--	ml	ll
SsrPt_ctg7444	<abxcd>	--	--	--	--	--	--	ad	--	--	bd	bd	--	--	--	--	--	--	--	--	--	--	--	--	ad	--	--	--	--	--	--	--	--	--	ad	--	--	--	--	--	--	--	--	--	--	--	bd	--	--	--	--	--	--	--	--	--	bc	--	--	ad	--	--	--	ad	bc	--	--	bc	--	bc	bc	--	bd	--	--	--	bc	bc	--	--	--	--	--	--	bc	--	bc	--	bd	ac	--	--	--	--	ac	bd	ad	bd	--	ac	bc	bc	bd	--	bd	--	--	ac	bd	ad	--	ad	bc	ac	--	bc	ac	bc	bd	ac	ad	bc	bd	--	ac	ad	bd	bd	bd	bd	ac	bc	bc	bc	ad	ad	--	--	bc	bd	bd	bd	bd	ac	ad	bc	--	--	bc	ad	ad	--	bd	bc	ad	bc	ac	ac	ad	ac	ac	bc	ad	bd	bd	bd	bd	ad	ac	--	ac	ad
SsrPt_ctg9249	<hkxhk>	--	--	--	--	--	--	hk	--	--	hh	hk	--	--	--	--	--	--	--	--	--	--	--	--	hh	--	--	--	--	--	--	--	--	--	hh	--	--	--	--	--	--	--	--	--	--	--	hh	--	--	--	--	--	--	--	--	--	hh	--	--	hk	--	--	--	kk	hk	--	--	hh	--	hk	hk	--	hk	--	--	--	hk	kk	--	--	--	--	--	--	hh	--	hk	--	kk	hk	--	--	--	--	kk	hh	hk	hh	--	hk	hh	hk	hk	--	kk	--	--	hk	kk	hh	--	hh	hk	hh	--	hk	hk	hk	kk	hk	hk	hk	kk	--	hk	hh	hh	kk	kk	hh	hk	hk	kk	hh	hh	hk	--	--	hk	kk	hk	kk	hh	hh	hk	hk	--	--	hk	hk	hk	--	hk	hh	hk	kk	kk	hk	kk	hk	hh	hh	hk	hk	hk	kk	hk	hk	kk	--	hk	hk
SsrPt_ctg946	<nnxnp>	--	--	--	--	--	--	pn	--	--	pn	nn	--	--	--	--	--	--	--	--	--	--	--	--	pn	--	--	--	--	--	--	--	--	--	pn	--	--	--	--	--	--	--	--	--	--	--	pn	--	--	--	--	--	--	--	--	--	pn	--	--	pn	--	--	--	nn	pn	--	--	pn	--	nn	pn	--	nn	--	--	--	pn	pn	--	--	--	--	--	--	pn	--	nn	--	pn	nn	--	--	--	--	nn	nn	pn	pn	--	nn	nn	pn	nn	--	pn	--	--	nn	nn	pn	--	nn	nn	nn	--	nn	nn	nn	pn	pn	pn	pn	nn	--	nn	nn	nn	nn	pn	pn	nn	pn	pn	nn	nn	pn	--	--	nn	pn	nn	pn	pn	pn	pn	pn	--	--	pn	pn	pn	--	nn	nn	nn	nn	pn	nn	nn	nn	nn	nn	pn	nn	nn	nn	pn	pn	pn	--	nn	pn
***********************************************************

TABLE S3 Marker genotypes segregating in the Pinus taeda base reference mapping pedigree that were EXCLUDED from JoinMap integration mapping with both pedigrees (Tables S1, S2); reasons for exclusion are provided in Table S5.
Data between the following two **** lines are formatted for JoinMap input.
***********************************************************
name=BASE_exclude																																																																																																			
popt=CP																																																																																																			
nloc=64																																																																																																			
nind=98	
; IFG ID	.	92	93	94	n/a	n/a	95	n/a	50	51	52	53	54	55	56	57	58	59	60	61	62	63	64	65	66	67	68	69	70	71	72	73	74	75	76	77	78	79	80	81	82	83	84	85	86	87	88	89	90	91	44	1	45	46	47	48	49	2	3	4	5	6	7	8	9	10	11	12	13	14	15	16	17	18	19	20	21	22	23	24	25	26	27	28	29	30	31	32	33	34	35	36	37	38	39	40	41	42	43
; SIFG ID	.	Base_01	Base_02	Base_03	Base_04	Base_05	Base_06	Base_07	Base_08	Base_09	Base_10	Base_11	Base_12	Base_13	Base_14	Base_15	Base_16	Base_17	Base_18	n/a	Base_19	Base_20	n/a	Base_21	Base_22	Base_23	Base_24	Base_25	n/a	n/a	Base_26	Base_27	Base_28	Base_29	n/a	n/a	Base_30	Base_31	Base_32	Base_33	Base_34	Base_35	Base_36	Base_37	Base_38	n/a	n/a	Base_39	Base_40	n/a	Base_41	Base_42	Base_43	Base_44	n/a	n/a	n/a	Base_45	n/a	Base_46	Base_47	Base_48	Base_49	Base_50	Base_51	Base_52	Base_53	Base_54	n/a	n/a	Base_55	Base_56	Base_57	n/a	n/a	Base_58	Base_59	n/a	Base_60	Base_61	Base_62	Base_63	Base_64	Base_65	Base_66	Base_67	Base_68	n/a	Base_69	Base_70	Base_71	n/a	n/a	Base_72	n/a	n/a	Base_73	Base_74	Base_75
; clone ID	.	DR-10066	DR-10110	DR-10145	DR-10344	DR-10380	DR-10538	DR-10663	DR-1079	DR-1305	DR-1375	DR-1449	DR-1585	DR-2231	DR-2267	DR-2374	DR-2655	DR-3009	DR-3156	DR-3300	DR-3414	DR-4005	DR-4376	DR-4393	DR-4526	DR-4640	DR-5147	DR-5250	DR-5537	DR-5592	DR-5597	DR-6071	DR-6302	DR-6317	DR-6327	DR-6440	DR-7192	DR-7415	DR-7423	DR-7574	DR-8159	DR-8164	DR-8212	DR-8231	DR-8523	DR-9153	DR-9301	DR-9343	DR-9435	DR-9644	FT-10235	FT-1024	FT-10298	FT-10308	FT-10344	FT-10380	FT-10663	FT-1105	FT-1206	FT-1353	FT-1488	FT-2005	FT-2365	FT-2418	FT-2435	FT-2671	FT-3085	FT-3303	FT-3373	FT-3448	FT-3555	FT-4100	FT-4245	FT-4328	FT-4390	FT-4517	FT-5060	FT-5150	FT-5365	FT-5544	FT-5601	FT-6289	FT-6358	FT-6499	FT-7028	FT-7132	FT-7143	FT-7213	FT-7354	FT-8036	FT-8254	FT-8296	FT-8373	FT-8404	FT-9053	FT-9275	FT-9322	FT-9500	FT-9502
; parent clone IDs in cross = 	<20-1010 x 11-1060>																																																																																																		
6Pgd_1	<efxeg>	fg	ee	fg	--	--	fg	--	eg	eg	fg	fg	ef	eg	--	fg	ee	eg	ef	fg	ef	fg	eg	ee	ef	eg	fg	ee	ee	fg	ef	ee	ef	eg	fg	ee	ee	fg	fg	fg	fg	fg	ef	ee	ee	fg	ee	ee	fg	eg	ef	eg	fg	fg	ee	eg	ee	eg	ee	ef	ef	ef	ee	eg	eg	ee	ef	fg	eg	ef	fg	fg	fg	eg	eg	ef	eg	fg	fg	ee	ef	fg	eg	fg	ef	fg	ee	ef	ef	ee	ef	ef	eg	ef	eg	ee	ee	fg	eg
Aco_1	<nnxnp>	--	np	np	--	--	nn	--	np	np	nn	nn	np	np	--	nn	np	nn	np	nn	nn	nn	np	--	--	--	--	--	--	--	--	--	--	--	--	--	--	--	--	--	--	--	--	--	--	--	--	--	np	--	nn	np	np	--	np	--	np	np	nn	nn	nn	nn	np	np	nn	nn	np	nn	np	nn	nn	np	nn	nn	np	nn	nn	nn	nn	np	np	np	np	np	np	nn	--	--	np	nn	nn	nn	nn	nn	np	nn	--	nn	np
estPaINR_PA06Pta	<nnxnp>	nn	np	np	--	--	np	--	np	nn	np	np	np	nn	--	nn	nn	nn	nn	np	np	np	np	np	--	nn	nn	np	nn	nn	np	nn	np	np	np	nn	nn	np	np	np	np	np	nn	nn	np	np	nn	np	np	nn	nn	np	nn	np	nn	np	np	nn	np	np	nn	nn	nn	nn	--	nn	nn	--	nn	np	nn	nn	nn	nn	nn	nn	np	np	--	np	nn	nn	np	np	np	nn	nn	np	np	--	np	nn	nn	np	nn	np	nn	np	nn
estPaINR_PA66_a	<lmxll>	lm	ll	lm	--	--	ll	--	ll	ll	lm	ll	lm	lm	--	ll	ll	ll	ll	ll	ll	lm	lm	ll	ll	ll	ll	lm	lm	ll	lm	ll	lm	lm	ll	ll	lm	ll	ll	ll	ll	lm	lm	--	lm	ll	lm	lm	lm	lm	ll	lm	ll	lm	ll	ll	ll	lm	ll	lm	lm	lm	lm	ll	--	--	lm	--	lm	ll	ll	ll	ll	--	lm	lm	lm	ll	--	--	ll	lm	ll	lm	ll	lm	ll	ll	ll	ll	lm	lm	lm	--	--	ll	ll	ll	lm
estPtIFG_1165_a	<efxeg>	fg	eg	fg	--	--	fg	--	ee	eg	ee	fg	--	fg	--	fg	fg	fg	ef	ee	ef	--	fg	ee	--	eg	ef	ef	ef	ee	ee	ef	eg	fg	ef	eg	ee	eg	--	eg	ee	ef	ee	ee	fg	fg	ef	ef	--	ee	ef	fg	eg	fg	ef	fg	ee	fg	ef	eg	eg	ef	fg	ee	--	ef	eg	fg	ef	ee	ee	fg	ee	fg	ee	eg	eg	eg	fg	ee	ee	fg	eg	ef	ef	eg	fg	fg	ef	--	eg	ee	ee	ee	ef	ef	fg	fg	eg
estPtIFG_2009_a	<nnxnp>	np	nn	np	--	--	nn	--	nn	nn	nn	np	--	np	--	nn	nn	--	nn	nn	nn	nn	nn	np	nn	np	nn	np	np	nn	--	np	nn	np	nn	np	np	nn	np	np	np	np	np	nn	np	nn	--	--	--	nn	--	--	np	nn	nn	np	nn	--	np	nn	nn	np	np	--	--	nn	np	nn	np	np	np	np	np	nn	nn	nn	np	np	np	np	nn	np	nn	--	np	nn	np	nn	nn	np	nn	nn	--	np	nn	np	np	--	np
estPtIFG_2274_a	<lmxll>	ll	ll	lm	--	--	ll	--	lm	lm	--	ll	--	ll	--	lm	--	lm	ll	ll	ll	ll	--	lm	--	lm	--	lm	ll	ll	ll	ll	lm	lm	lm	ll	ll	ll	lm	ll	ll	ll	ll	ll	ll	lm	lm	lm	--	ll	lm	--	lm	ll	--	lm	lm	--	--	--	--	ll	ll	--	--	--	--	ll	--	--	--	--	--	ll	ll	--	lm	--	ll	--	--	--	--	ll	lm	lm	ll	lm	lm	ll	ll	--	ll	--	lm	ll	lm	lm	ll
estPtIFG_48_a	<nnxnp>	np	nn	--	--	--	np	--	np	nn	np	np	--	np	--	nn	np	nn	np	nn	nn	nn	np	nn	nn	nn	np	np	nn	np	np	nn	nn	--	nn	nn	np	np	np	nn	np	np	np	nn	nn	--	nn	np	--	--	nn	np	nn	nn	nn	np	np	np	nn	np	nn	np	np	nn	--	np	np	np	np	nn	np	np	nn	np	np	np	np	nn	nn	np	nn	nn	nn	nn	np	np	np	nn	nn	np	np	np	np	nn	--	np	nn	np	np
estPtIFG_66_a	<nnxnp>	nn	--	np	--	--	np	--	np	nn	--	nn	--	np	--	nn	np	np	nn	nn	np	nn	--	np	nn	--	np	nn	np	np	nn	nn	nn	np	np	nn	np	nn	np	nn	np	np	nn	nn	nn	--	nn	nn	--	nn	nn	np	nn	nn	nn	nn	np	nn	np	np	nn	np	np	nn	--	np	np	nn	np	nn	np	np	nn	nn	nn	nn	nn	np	nn	np	nn	np	nn	np	nn	np	np	nn	nn	nn	np	nn	--	nn	nn	--	nn	np	nn
estPtIFG_8496_a	<lmxll>	ll	ll	ll	--	--	lm	--	ll	lm	ll	ll	--	lm	--	--	lm	ll	lm	ll	lm	ll	ll	lm	ll	lm	ll	--	ll	--	ll	ll	lm	--	--	--	--	--	--	--	ll	lm	ll	ll	lm	lm	ll	lm	--	lm	ll	lm	--	lm	lm	ll	lm	ll	lm	ll	ll	lm	lm	lm	--	lm	lm	ll	lm	lm	lm	lm	lm	ll	ll	lm	--	lm	--	ll	lm	ll	ll	ll	lm	lm	ll	lm	ll	ll	lm	ll	ll	ll	ll	ll	lm	lm	lm
estPtIFG_8843_a	<lmxll>	ll	lm	lm	--	--	lm	--	ll	ll	lm	lm	--	lm	--	lm	ll	ll	lm	lm	ll	lm	ll	ll	lm	ll	ll	ll	ll	lm	ll	ll	ll	ll	lm	lm	ll	lm	ll	ll	lm	ll	lm	ll	ll	ll	lm	--	--	--	lm	ll	ll	ll	ll	ll	ll	lm	ll	lm	ll	lm	--	--	--	lm	lm	lm	lm	--	--	--	--	ll	lm	lm	--	ll	lm	lm	ll	lm	ll	lm	ll	ll	lm	lm	lm	lm	lm	lm	lm	lm	lm	ll	lm	ll	ll
estPtIFG_8907_a	<nnxnp>	nn	np	nn	--	--	np	--	nn	--	nn	nn	nn	np	--	np	np	nn	nn	np	nn	np	np	nn	np	np	nn	nn	nn	np	nn	np	np	np	nn	nn	np	nn	np	np	nn	np	np	nn	np	np	nn	nn	nn	nn	nn	nn	np	np	np	np	nn	np	np	np	np	nn	np	np	--	nn	nn	np	--	np	np	np	nn	nn	np	np	np	np	nn	np	nn	np	nn	nn	np	np	nn	np	nn	nn	nn	nn	nn	nn	nn	np	np	np	nn
estPtIFG_F2AR2	<nnxnp>	np	nn	np	--	--	np	--	nn	--	np	np	--	nn	--	nn	nn	nn	np	nn	np	nn	np	np	np	np	nn	np	nn	nn	np	nn	nn	nn	--	nn	np	nn	np	nn	np	np	nn	nn	np	nn	nn	nn	nn	np	np	np	np	--	nn	np	np	nn	np	nn	np	nn	np	np	--	np	nn	--	nn	nn	nn	np	np	np	np	np	np	nn	--	np	np	np	nn	nn	np	np	np	nn	np	np	--	--	nn	np	np	np	nn	np	nn
estPtIFG_F2R1	<nnxnp>	nn	np	nn	--	--	nn	--	nn	nn	nn	np	--	np	--	np	nn	nn	np	nn	nn	np	np	np	np	nn	np	nn	np	np	np	nn	nn	nn	nn	nn	np	np	np	np	nn	np	np	np	np	np	np	nn	np	np	np	np	--	nn	np	np	np	np	np	nn	np	np	nn	nn	--	nn	nn	np	nn	np	np	np	nn	nn	np	np	nn	nn	--	nn	nn	nn	nn	nn	np	nn	nn	nn	np	np	nn	np	np	np	np	nn	nn	np	nn
estPtIFG_F3AR3	<nnxnp>	np	nn	np	--	--	np	--	np	np	nn	nn	np	np	--	np	np	np	np	nn	np	np	np	nn	nn	np	nn	np	nn	nn	nn	--	np	np	np	np	nn	nn	nn	nn	np	nn	nn	nn	nn	nn	nn	np	nn	nn	np	--	nn	np	nn	nn	nn	nn	nn	nn	nn	np	np	nn	--	--	nn	--	np	nn	nn	nn	np	np	np	nn	np	nn	--	nn	nn	np	np	nn	np	np	nn	nn	nn	nn	nn	nn	nn	np	nn	nn	np	np	np
estPtIFG_LP3-1	<nnxnp>	np	nn	np	--	--	nn	--	np	nn	np	nn	nn	nn	--	nn	nn	nn	--	--	nn	--	nn	np	np	nn	nn	np	np	np	np	nn	np	np	np	nn	--	nn	np	np	np	nn	nn	nn	np	nn	nn	np	nn	np	nn	nn	np	--	np	--	np	nn	nn	np	np	nn	np	np	--	nn	np	np	np	np	nn	np	nn	nn	np	nn	np	np	nn	nn	nn	nn	nn	np	nn	np	nn	nn	np	nn	--	--	np	np	np	nn	np	np	np
estPtNCS_7C4C_A	<nnxnp>	--	--	--	--	--	--	--	nn	np	nn	nn	np	np	--	np	np	nn	np	nn	nn	np	np	nn	nn	--	--	--	--	--	--	--	--	--	--	--	--	--	--	--	--	--	--	--	--	--	--	--	--	--	nn	np	nn	np	np	np	np	nn	np	np	np	np	np	np	--	nn	nn	nn	nn	np	nn	nn	nn	np	nn	np	nn	np	--	np	np	nn	nn	np	np	nn	np	np	np	np	np	np	nn	np	nn	np	np	nn	np
estPtNCS_C612F_a	<abxcd>	ad	bc	bd	--	--	ac	--	bd	bd	bd	bc	--	bd	--	bd	ac	ac	bd	ad	ad	bc	ad	bc	ac	bc	bd	bd	ad	ad	ac	ad	bc	bc	bc	bd	ac	ac	bc	bc	ac	ad	ad	bd	ac	bc	ac	ad	--	bd	ac	ac	bd	ad	bc	bc	ac	bd	bd	bc	ac	bd	ac	bd	--	bc	ac	ac	bc	ad	bc	ac	ad	ad	bc	bd	ad	ac	bc	ad	bc	ad	ac	ad	ac	bd	ac	ad	bd	bd	ac	ad	bc	ad	--	ad	bd	ad	bd
estPtNCS_PFK	<lmxll>	ll	ll	ll	--	--	lm	--	lm	ll	ll	ll	ll	lm	--	lm	ll	ll	--	ll	lm	--	--	--	--	--	lm	lm	lm	ll	ll	ll	ll	ll	--	--	ll	--	lm	lm	ll	lm	ll	ll	lm	lm	ll	ll	ll	lm	lm	lm	ll	lm	ll	--	lm	ll	lm	lm	lm	lm	lm	lm	--	ll	ll	ll	ll	lm	ll	ll	lm	lm	lm	lm	lm	lm	ll	lm	lm	ll	ll	lm	lm	lm	lm	lm	lm	ll	ll	lm	lm	lm	lm	lm	lm	ll	lm
Gdh_1	<abxcd>	ac	ad	bc	--	--	ac	--	ad	bd	bc	ad	bd	ad	--	ad	ac	bd	ac	ad	ad	ad	bc	bd	bd	ad	ac	bd	ad	bd	ad	ac	bc	bc	ac	ac	bd	ad	ad	ac	ad	ac	ad	bd	ad	ac	bc	bd	bc	ac	bd	bd	bc	ad	bd	bc	ac	ac	ac	--	ad	bd	bc	bd	bc	bc	bc	ad	ac	bc	ad	ac	bd	ad	ac	ad	bc	bc	ac	ac	bc	bc	bc	ac	bc	ad	ad	--	--	bd	ac	ac	--	ac	bd	ad	bd	bc	ad
NZPR0102a	<efxeg>	fg	fe	fe	fe	eg	ee	eg	eg	fg	fe	fg	fe	ee	ee	ee	fe	fe	eg	--	eg	eg	--	fg	fe	fe	eg	eg	--	--	fe	fe	fg	fe	--	--	fg	fe	ee	ee	fg	eg	fg	fg	eg	--	--	fe	fe	--	ee	ee	fg	ee	--	--	--	fg	--	eg	ee	ee	ee	eg	fg	fg	fg	fe	--	--	fg	fg	eg	--	--	eg	ee	--	fg	ee	ee	fg	fg	ee	ee	ee	ee	--	eg	fe	fg	--	--	eg	--	--	ee	fg	ee
NZPR0102b	<abxcd>	bd	cb	cb	cb	ad	ac	ad	ad	bd	cb	bd	cb	ac	ac	ac	cb	cb	ad	--	ad	ad	--	bd	cb	cb	ad	ad	--	--	cb	cb	bd	cb	--	--	bd	cb	ac	ac	bd	ad	bd	bd	ad	--	--	cb	cb	--	ac	ac	bd	ac	--	--	--	bd	--	ad	ac	ac	ac	ad	bd	bd	bd	cb	--	--	bd	bd	ad	--	--	ad	ac	--	bd	ac	ac	bd	bd	ac	ac	ac	ac	--	ad	cb	bd	--	--	ad	--	--	ac	bd	ac
NZPR0102d	<abxcd>	cb	bd	bd	bd	ac	ad	ac	ac	cb	bd	cb	bd	ad	ad	ad	bd	bd	ac	--	ac	ac	--	cb	bd	bd	ac	ac	--	--	bd	bd	cb	bd	--	--	cb	bd	ad	ad	cb	ac	cb	cb	ac	--	--	bd	bd	--	ad	ad	cb	ad	--	--	--	cb	--	ac	ad	ad	ad	ac	cb	cb	cb	bd	--	--	cb	cb	ac	--	--	ac	ad	--	cb	ad	ad	cb	cb	ad	--	ad	ad	--	ac	bd	cb	--	--	ac	--	--	ad	cb	ad
SOD-chl (=PsUPS2_PST13)	<nnxnp>	np	nn	nn	--	--	np	--	nn	np	nn	np	np	nn	--	nn	np	np	np	nn	np	nn	nn	np	np	np	nn	nn	nn	np	np	nn	nn	nn	nn	nn	nn	np	--	nn	np	nn	np	nn	nn	np	nn	np	nn	nn	np	nn	np	np	np	nn	nn	nn	np	nn	np	nn	np	nn	--	nn	nn	nn	np	nn	np	nn	np	nn	np	nn	np	np	np	np	np	np	nn	np	np	nn	nn	nn	np	nn	nn	np	np	nn	np	nn	nn	np	np
Skdh_1	<lmxll>	lm	--	lm	--	--	lm	--	ll	ll	--	lm	--	lm	--	ll	--	ll	lm	ll	lm	lm	lm	ll	lm	lm	--	--	--	ll	--	lm	--	--	ll	ll	ll	ll	ll	ll	--	--	--	--	lm	lm	lm	lm	lm	ll	lm	lm	--	--	lm	--	--	ll	lm	ll	lm	lm	lm	ll	ll	lm	ll	lm	lm	ll	ll	--	ll	ll	ll	ll	ll	ll	lm	ll	lm	lm	ll	lm	lm	ll	lm	lm	--	ll	ll	ll	--	--	--	--	--	lm	--
PtIFG_1635_C	<abxcd>	ac	ac	ac	--	--	ac	--	bc	bd	ac	bc	bc	ac	--	bd	ac	bd	bc	ad	ad	ac	ac	bc	ad	ac	bd	ad	bc	bd	bc	bd	bc	ac	ac	ac	bc	bc	bd	ad	ac	ac	ac	ac	ac	bc	bd	bd	bc	ac	bc	bd	bc	ac	bc	bc	ad	bc	ac	ad	ad	ac	ac	ac	bd	ac	ac	ad	bc	ad	bd	ad	bc	bc	bc	bd	bc	bc	bc	bc	ac	ac	bd	bc	bc	bd	ad	ac	ad	bc	ad	bd	bc	bd	bc	bd	ad	bc	bc
PtIFG_1643_A	<lmxll>	lm	lm	lm	--	--	lm	--	ll	ll	lm	ll	ll	lm	--	ll	lm	lm	lm	lm	lm	lm	lm	lm	lm	lm	ll	lm	ll	ll	ll	ll	ll	lm	lm	lm	ll	ll	ll	lm	lm	lm	lm	lm	lm	lm	ll	ll	lm	lm	ll	ll	ll	lm	ll	--	lm	ll	lm	lm	lm	lm	ll	lm	ll	lm	lm	lm	ll	lm	ll	ll	lm	ll	ll	ll	ll	ll	ll	ll	--	lm	ll	ll	ll	ll	lm	lm	ll	ll	--	ll	ll	--	ll	ll	ll	ll	ll
PtIFG_1750_A	<lmxll>	ll	lm	ll	--	--	lm	--	lm	lm	ll	lm	ll	ll	--	ll	lm	lm	lm	lm	lm	ll	ll	lm	lm	lm	lm	ll	ll	lm	ll	lm	ll	ll	lm	lm	ll	lm	ll	lm	lm	ll	ll	ll	ll	lm	lm	ll	ll	ll	lm	--	lm	ll	lm	--	lm	ll	lm	ll	--	ll	ll	lm	ll	ll	lm	ll	ll	lm	lm	lm	--	ll	ll	ll	ll	--	--	--	--	ll	lm	ll	lm	ll	lm	lm	lm	lm	--	lm	ll	ll	ll	lm	lm	lm	ll
PtIFG_1918_A	<nnxnp>	nn	nn	np	--	--	nn	--	nn	np	nn	np	nn	np	--	nn	nn	nn	np	nn	nn	nn	np	np	np	nn	np	nn	np	nn	np	nn	nn	nn	nn	np	nn	np	np	np	nn	nn	nn	nn	np	nn	nn	nn	np	nn	nn	--	--	nn	nn	--	nn	np	np	np	np	--	np	nn	np	nn	nn	nn	np	np	np	nn	--	nn	nn	nn	nn	--	--	np	nn	np	np	--	nn	np	nn	nn	--	nn	nn	np	--	nn	np	--	np	--	np
PtIFG_1918_b	<lmxll>	lm	lm	lm	--	--	ll	--	ll	lm	lm	ll	ll	lm	--	ll	ll	lm	lm	lm	ll	lm	lm	lm	ll	lm	ll	lm	ll	lm	lm	ll	ll	lm	lm	lm	ll	ll	ll	lm	ll	lm	ll	lm	lm	lm	ll	ll	lm	lm	ll	--	--	lm	ll	lm	lm	ll	lm	lm	lm	--	ll	lm	ll	lm	ll	lm	lm	lm	ll	lm	--	ll	ll	ll	ll	ll	--	ll	lm	lm	ll	--	ll	ll	lm	lm	--	ll	lm	ll	--	ll	ll	--	ll	--	ll
PtIFG_1A7_42	<lmxll>	ll	lm	ll	--	--	ll	--	ll	lm	ll	ll	lm	lm	--	lm	lm	ll	lm	lm	lm	ll	ll	ll	lm	lm	ll	lm	lm	ll	lm	ll	ll	lm	ll	ll	ll	lm	lm	lm	lm	lm	ll	ll	ll	lm	lm	ll	lm	ll	ll	lm	ll	ll	ll	--	lm	lm	ll	lm	lm	lm	ll	ll	lm	ll	lm	ll	lm	ll	lm	lm	lm	ll	lm	ll	lm	ll	ll	lm	lm	ll	lm	lm	ll	ll	ll	ll	lm	ll	ll	ll	--	--	--	--	fg	ef	ee
PtIFG_2006_A	<abxcd>	ac	bc	bc	--	--	bd	--	--	ac	ad	bd	bc	bc	--	bd	ad	ac	bd	bc	ad	bc	ac	bd	bc	bd	ac	ac	ad	bc	ac	ac	ac	ac	bd	bd	ad	bc	ad	ac	bd	ad	ad	ac	ac	ac	bd	bc	ad	ad	bd	ac	ac	ad	ac	ad	ad	bd	ad	bd	ac	bc	ac	bd	bd	bd	bd	bd	bd	bd	bd	bd	bc	ad	bd	bc	ad	bc	bc	bc	ad	bc	ac	bd	ad	ac	bc	bd	bc	bd	bc	bc	bd	ac	bc	ad	bd	ad	ad
PtIFG_2707_A	<efxeg>	ef	eg	eg	--	--	eg	--	eg	eg	eg	ef	eg	ee	--	fg	eg	--	fg	ef	fg	eg	--	ef	ee	ee	fg	eg	ee	ee	eg	fg	eg	fg	eg	ef	ef	ef	eg	ee	fg	ef	eg	eg	fg	ef	eg	ef	ef	eg	eg	eg	fg	ef	ef	ee	ef	ee	ef	ef	ee	ef	fg	eg	eg	fg	ee	--	eg	eg	ee	--	ef	eg	fg	ef	ef	eg	ef	eg	--	ef	fg	ef	eg	--	--	ee	--	--	--	--	ef	fg	fg	ef	ee	ef	ee
PtIFG_2738_A	<efxeg>	ef	eg	ee	--	--	eg	--	ef	ef	eg	ee	--	--	--	ef	ee	--	eg	ef	ee	fg	ee	ee	ef	--	--	eg	ee	fg	ee	eg	ef	ef	eg	eg	eg	ef	ef	fg	ef	fg	ee	eg	ee	ee	eg	fg	eg	ee	eg	fg	ef	ef	ee	ef	--	ee	fg	ee	ee	ee	fg	ee	ef	eg	fg	--	eg	ef	fg	ef	fg	--	--	--	ee	ef	ef	ef	ee	ee	fg	eg	ee	ee	ef	fg	fg	eg	ee	eg	lm	lm	ll	ll	ll	ll	lm
PtIFG_2899_A	<lmxll>	ll	ll	ll	--	--	lm	--	ll	ll	lm	lm	ll	ll	--	ll	ll	ll	lm	lm	ll	lm	ll	lm	ll	ll	lm	ll	lm	ll	ll	lm	ll	ll	ll	ll	ll	lm	lm	lm	lm	ll	ll	ll	ll	ll	lm	ll	lm	ll	lm	ll	lm	ll	ll	ll	lm	ll	lm	lm	ll	lm	--	lm	ll	lm	lm	ll	ll	lm	lm	--	lm	lm	ll	lm	ll	ll	lm	ll	ll	ll	lm	lm	ll	ll	ll	lm	ll	lm	lm	lm	fg	eg	ef	fg	ef	ef	fg
PtIFG_2931_b	<efxeg>	ef	ef	eg	--	--	ee	--	fg	ee	fg	fg	fg	--	--	eg	fg	fg	ee	--	ee	--	fg	eg	ef	ef	fg	fg	eg	fg	fg	fg	eg	ee	fg	ee	ef	fg	ee	ee	fg	eg	ee	ef	eg	ee	ef	ee	eg	eg	ef	eg	fg	eg	ef	ef	fg	eg	eg	ef	fg	ee	fg	ee	fg	ef	eg	ee	ee	ee	eg	ee	eg	fg	ef	ee	ee	eg	eg	fg	ef	ef	eg	eg	eg	ee	ef	ee	ef	fg	fg	ef	fg	ee	ee	ef	ef	eg	ef
PtIFG_669_b	<efxeg>	eg	fg	ee	--	--	eg	--	ef	ef	fg	ef	ef	fg	--	fg	ee	ee	ee	ef	eg	eg	ef	eg	ef	ee	ef	eg	ef	ef	ee	eg	ee	ee	ee	ef	fg	ee	eg	ef	ee	eg	ef	fg	ef	ee	eg	ef	eg	fg	eg	eg	ee	ee	ee	ee	ef	eg	ef	fg	eg	ef	eg	ee	eg	fg	fg	ee	ef	--	ef	ee	fg	ee	fg	fg	eg	ef	--	fg	eg	ee	eg	eg	fg	eg	ef	eg	ef	fg	fg	ef	eg	eg	fg	eg	fg	fg	ef
PtIFG_F1AR1-(tubln)	<efxeg>	eg	ef	ee	--	--	fg	--	eg	fg	ee	fg	eg	ef	--	ef	ef	fg	ef	fg	ef	ef	eg	ee	fg	ef	fg	eg	eg	eg	ef	--	fg	eg	ee	ee	ee	fg	ee	ee	fg	eg	ef	fg	ee	eg	fg	fg	fg	eg	ef	ef	ee	ee	eg	eg	eg	eg	ee	eg	eg	fg	ee	ee	--	fg	ee	--	eg	fg	ee	ef	eg	eg	eg	ee	ee	eg	--	ee	fg	fg	eg	eg	fg	ef	fg	fg	ef	fg	ef	fg	ll	ll	ll	ll	ll	lm	lm
PtNCS_2NA12B	<lmxll>	--	--	--	--	--	--	--	ll	lm	ll	ll	lm	ll	--	ll	lm	lm	lm	ll	lm	ll	ll	lm	ll	--	--	--	--	--	--	--	--	--	--	--	--	--	--	--	--	--	--	--	--	--	--	--	--	--	lm	lm	ll	ll	lm	ll	ll	ll	ll	ll	ll	ll	lm	ll	--	lm	lm	ll	lm	ll	ll	lm	ll	lm	lm	ll	ll	ll	--	lm	lm	lm	lm	lm	ll	ll	ll	ll	ll	lm	lm	lm	--	ac	--	--	ac	ad	ad
PtRIP_0621	<abxcd>	bc	bd	bd	ad	ad	bd	bd	ad	ac	bd	ac	ac	bd	ac	ac	bc	bc	ad	--	bc	bd	--	ad	bc	bd	ad	bc	--	--	ad	ac	ad	bd	--	--	ad	ac	ac	bc	bd	bd	bd	bd	bd	--	--	ac	bd	--	bc	ad	bd	bd	--	--	--	ad	--	bc	bc	bd	ad	ad	ac	bd	bc	bc	--	--	ac	bc	bd	--	--	ac	bc	--	bd	bc	bd	bd	ad	ad	ad	ac	bd	--	ac	ac	bc	--	--	ef	--	--	ef	eg	eg
PtRIP_0789	<efxeg>	eg	eg	eg	ee	ee	ee	eg	ee	fg	eg	fg	fg	fg	ee	fg	ee	fg	eg	--	fg	ee	--	ee	ef	ef	fg	fg	--	--	ee	ef	fg	ee	--	--	eg	fg	eg	eg	fg	ef	fg	ef	fg	--	--	eg	eg	--	fg	ee	eg	ee	--	--	--	ee	--	ee	eg	ee	fg	ef	fg	fg	fg	ee	--	--	ef	ef	fg	--	--	eg	fg	--	ef	fg	ef	ef	ef	eg	fg	ef	fg	--	eg	eg	fg	--	--	ac	--	--	bc	ad	ad
PtRIP_0799	<abxcd>	bd	bd	ac	ad	ac	bd	ac	ac	ac	bd	ad	bd	bd	ac	bc	ad	ad	ad	--	bd	bd	--	ad	bd	bd	ac	bc	--	--	ad	ad	ad	bd	--	--	ad	ad	ac	bc	bd	bd	bd	bd	bd	--	--	ac	ac	--	ad	ad	ad	bd	--	--	--	ad	--	bc	bd	bd	bd	bd	bd	bc	bd	bd	--	--	ac	bd	ac	--	--	ad	ad	--	bd	bc	bd	bc	ac	ac	ad	ac	bc	--	bc	ad	bc	--	--	ll	--	--	ml	ml	lm
PtSIFG_0371	<nnxnp>	pn	nn	nn	pn	nn	pn	nn	nn	nn	nn	pn	pn	nn	nn	pn	pn	pn	pn	--	nn	pn	--	pn	pn	pn	nn	nn	--	--	pn	pn	nn	nn	--	--	nn	pn	nn	nn	pn	nn	pn	nn	nn	--	--	pn	nn	--	nn	nn	pn	nn	--	--	--	nn	--	nn	pn	nn	pn	nn	nn	nn	pn	nn	--	--	pn	nn	nn	--	--	pn	pn	--	nn	pn	pn	nn	nn	nn	pn	nn	nn	--	pn	nn	nn	--	--	nn	--	--	nn	pn	pn
PtSIFG_0541	<lmxll>	--	ll	ll	ml	ll	lm	lm	lm	ll	ll	ll	ll	--	ll	ll	ll	--	ll	--	lm	ll	--	lm	lm	ll	ml	ll	--	--	ll	ml	lm	ml	--	--	--	--	ll	--	ll	ml	ml	lm	ml	--	--	lm	lm	--	lm	ml	ml	--	--	--	--	lm	--	ll	lm	lm	ml	lm	lm	ll	ml	lm	--	--	ml	lm	ll	--	--	lm	lm	--	ml	ll	lm	ml	lm	ll	ml	ll	lm	--	ll	ll	lm	--	--	ll	--	--	ml	ml	lm
PtSIFG_0737	<abxcd>	bd	bc	bc	bd	bc	ad	bc	ac	bd	bc	ad	bd	bc	ac	ad	ad	bd	bd	--	ad	bc	--	bc	ad	bd	ac	ac	--	--	bd	bc	ac	bc	--	--	bc	ad	ac	bc	ad	bc	ad	bc	bc	--	--	ad	bc	--	bd	ac	bd	bd	--	--	--	bc	--	ac	ad	ac	ad	bc	ac	bc	ac	ac	--	--	ad	bc	ad	--	--	ac	bd	--	ad	ad	bd	ad	bc	ad	bd	ac	bc	--	bd	bc	ac	--	--	ll	--	--	lm	lm	ll
PtSIFG_1035	<nnxnp>	nn	np	np	np	nn	nn	nn	np	np	nn	np	np	np	np	np	np	np	nn	--	np	np	--	np	nn	np	np	np	--	--	np	nn	nn	nn	--	--	np	np	np	nn	nn	nn	np	np	np	--	--	np	nn	--	np	np	nn	np	--	--	--	np	--	nn	np	np	np	np	nn	nn	nn	np	--	--	np	nn	np	--	--	np	nn	--	nn	nn	nn	np	nn	nn	np	np	np	--	nn	np	nn	--	--	nn	--	--	nn	pn	pn
PtSIFG_1041	<lmxll>	ll	lm	ll	ll	ll	ll	ll	ll	lm	ll	lm	lm	lm	lm	lm	ll	lm	lm	--	ll	lm	--	lm	lm	lm	ll	ll	--	--	ll	ll	ll	ll	--	--	ll	lm	ll	ll	lm	ll	ll	ll	ll	--	--	lm	ll	--	lm	lm	lm	lm	--	--	--	lm	--	lm	ll	lm	ll	lm	ll	lm	lm	lm	--	--	lm	lm	lm	--	--	ll	ll	--	lm	lm	ll	lm	lm	lm	ll	ll	lm	--	ll	lm	lm	--	--	ll	--	--	ml	ml	lm
PtSIFG_1051	<lmxll>	ll	lm	ll	lm	lm	lm	lm	lm	lm	ll	lm	ll	ll	lm	ll	lm	lm	lm	--	lm	ll	--	lm	lm	lm	lm	ll	--	--	ll	lm	ll	ll	--	--	ll	lm	lm	lm	lm	ll	ll	ll	ll	--	--	ll	ll	--	lm	ll	ll	ll	--	--	--	ll	--	ll	ll	ll	ll	lm	ll	ll	ll	ll	--	--	lm	ll	lm	--	--	ll	ll	--	lm	ll	lm	ll	ll	ll	lm	ll	lm	--	lm	lm	ll	--	bc	ad	bc	ad	bd	ac	ac
PtSIFG_1186	<nnxnp>	nn	pn	nn	nn	nn	nn	nn	nn	pn	pn	nn	nn	pn	nn	pn	pn	nn	pn	--	pn	pn	--	pn	nn	pn	nn	nn	--	--	pn	pn	nn	nn	--	--	pn	nn	pn	pn	nn	nn	pn	nn	pn	--	--	pn	nn	--	nn	pn	pn	pn	--	--	--	nn	--	pn	pn	nn	nn	pn	nn	pn	pn	pn	--	--	nn	nn	nn	--	--	pn	pn	--	nn	pn	nn	nn	nn	nn	nn	pn	pn	--	pn	nn	pn	--	--	--	--	bc	bd	ad	bd
PtSIFG_4502	<lmxll>	ll	lm	lm	ml	ll	ml	ll	ll	ml	ll	ml	ll	lm	lm	ll	lm	ml	lm	--	ml	lm	--	ll	lm	lm	ml	ll	--	--	ml	lm	lm	ll	--	--	ll	ml	ll	lm	ml	ll	ml	ll	ll	--	--	ml	ml	--	lm	lm	ll	ll	--	--	--	ll	--	ll	ll	ml	ll	lm	ll	ml	ll	lm	--	--	ll	lm	ll	--	--	ll	ll	--	ll	ll	ml	ml	ll	ll	ml	ml	ml	--	lm	ll	lm	--	ef	ef	ef	eg	ef	eg	eg
PtTX2091	<abxcd>	ad	ac	ac	--	--	ad	--	ad	ac	bd	bc	bd	bc	--	ad	ad	bc	ac	bd	bc	ad	ac	ad	bd	bc	bc	ad	bc	ad	ad	bd	bc	ad	ac	bc	ac	bd	ac	ac	bc	bd	bc	bd	bc	bd	ac	ad	ac	--	bd	--	ad	ad	bd	ad	ac	--	--	--	ac	ac	bc	bd	--	bd	bc	ad	bd	bd	ad	bc	--	bd	bd	ac	bc	bd	bd	bc	bd	bd	bc	ac	bc	bc	bc	ad	ad	ac	bc	bd	ef	fg	fg	ef	eg	eg	ef
PtTX2095	<abxcd>	ac	ac	ac	--	--	bc	--	--	ad	ad	ac	ad	ad	--	--	ad	ad	ad	ac	bd	bd	--	ad	ad	--	bd	bc	bd	ad	ad	ad	ad	bc	--	bd	ad	bc	ad	bc	ad	bd	bd	ad	ad	ad	--	ad	--	bd	bc	--	--	bc	ac	--	--	--	--	--	bd	bc	ad	bd	--	ad	ad	ac	ac	bc	bc	--	bd	ad	ad	--	bd	bd	ac	--	ad	ad	--	ad	ac	bd	--	--	--	--	--	--	ad	ad	bd	bd	bc	bc	ac
PtTX2128	<efxeg>	ef	eg	eg	--	--	eg	--	eg	ef	eg	ef	ef	ef	--	eg	eg	ef	eg	ef	ef	eg	eg	eg	ef	ef	ef	ef	ef	ef	eg	ef	ef	eg	ef	eg	eg	ef	eg	eg	ef	ef	ef	eg	ef	eg	eg	eg	eg	ef	ef	--	eg	eg	eg	eg	eg	--	--	--	eg	eg	ef	ef	--	ef	ef	eg	ef	ef	ef	ef	ef	ef	ef	eg	ef	ef	ef	ef	ef	ef	eg	eg	ef	ef	ef	ef	eg	eg	ef	ef	eg	fg	ee	ee	fg	eg	ef
PtTX3087	<efxeg>	fg	ef	ee	--	--	fg	--	ef	ef	fg	ef	ef	ef	--	ee	ef	ee	fg	ef	ef	ef	eg	ee	ee	ef	eg	eg	ef	ef	ef	fg	eg	eg	fg	fg	ef	ef	ef	fg	fg	fg	ef	eg	ef	eg	fg	ee	eg	fg	eg	--	eg	ef	--	eg	fg	--	--	--	ef	fg	eg	ee	--	fg	eg	ef	fg	eg	ef	fg	ee	ef	fg	ef	eg	eg	fg	fg	eg	ef	eg	fg	ee	ef	ef	ee	fg	ef	fg	fg	nn	nn	nn	nn	nn	np	nn
PtTX3091	<abxcd>	bc	ad	bc	--	--	bc	--	ac	ac	ad	bc	bc	bc	--	bc	bc	bd	bd	ad	bd	bd	bc	ad	bc	ad	bd	bd	bc	ad	ac	bd	ac	bd	bd	ac	ad	ac	ac	ac	ad	bd	ad	ad	bc	bd	bd	bd	--	ad	bd	--	ac	bc	ad	ac	ad	--	--	--	ac	bd	bc	ad	--	ad	ad	bd	bd	ad	ac	bd	ad	bd	ad	ac	ad	ad	ac	ad	ad	bc	ac	bc	--	ac	bd	bd	bd	ad	bc	ad	np	nn	np	np	nn	np	np
PtTX3118	<efxeg>	eg	ee	ee	eg	eg	fg	ef	ef	ef	eg	eg	ef	ef	eg	ef	ef	eg	ef	fg	fg	eg	ef	ee	fg	ef	ee	fg	eg	fg	ee	eg	ef	ef	eg	eg	ee	ef	fg	fg	eg	fg	ee	fg	eg	ef	fg	ee	fg	fg	eg	ef	ee	fg	eg	eg	ef	ef	--	fg	fg	fg	ee	ee	fg	eg	ef	ee	ef	eg	fg	fg	fg	ee	ef	eg	ef	eg	ee	ef	fg	ee	ef	fg	ee	ee	ee	ef	fg	ee	ef	fg	ll	ll	lm	lm	ll	lm	lm
PtTX3127	<nnxnp>	--	np	np	--	--	nn	--	np	nn	np	nn	nn	np	--	nn	np	np	nn	nn	np	np	np	np	np	np	np	np	nn	nn	nn	np	np	np	np	nn	nn	nn	np	nn	nn	np	np	np	np	nn	nn	np	nn	np	nn	--	np	nn	np	np	np	--	--	--	nn	nn	nn	nn	--	np	np	nn	nn	nn	np	nn	np	np	np	np	np	np	nn	nn	np	--	nn	np	np	nn	np	nn	np	np	np	np	bc	bc	ac	bc	ac	ac	ad
PtTX4011	<nnxnp>	nn	nn	nn	--	--	nn	--	nn	np	nn	nn	np	nn	--	np	np	nn	np	nn	np	np	np	np	np	nn	nn	np	np	nn	nn	nn	np	nn	nn	nn	nn	np	nn	np	nn	nn	nn	np	np	nn	np	np	nn	nn	np	--	nn	nn	np	nn	np	--	--	--	nn	np	np	np	--	np	nn	nn	np	np	nn	nn	nn	np	np	np	nn	nn	nn	nn	np	np	np	nn	np	nn	np	np	np	np	nn	np	lm	lm	ll	lm	--	lm	ll
PtTX4090	<lmxll>	lm	--	lm	--	--	ll	--	lm	ll	ll	ll	lm	ll	--	ll	lm	lm	ll	lm	lm	lm	lm	ll	lm	ll	ll	ll	ll	lm	ll	ll	ll	lm	lm	ll	ll	lm	ll	lm	lm	ll	ll	lm	lm	lm	lm	ll	ll	lm	--	--	ll	ll	lm	ll	lm	--	--	--	--	--	ll	lm	--	ll	lm	ll	lm	lm	lm	--	ll	--	lm	lm	lm	ll	ll	ll	ll	ll	ll	lm	lm	lm	lm	ll	ll	lm	ll	lm	--	nn	--	--	np	np	nn
PtTX4114	<abxcd>	ad	bd	bc	bd	bd	ad	ac	ad	bc	bc	bd	bc	bc	bc	bc	bd	ac	bc	ad	ad	ad	ad	ac	ac	ac	ad	bd	bc	bc	ad	ad	bc	ad	bc	bc	bd	ac	bd	bd	ad	ad	ad	ac	ac	bd	bd	bc	ac	ad	ac	ad	bd	bd	bd	bd	ac	ad	--	bd	ac	bc	ad	bc	ac	bd	ad	ac	ac	ac	ac	ad	bd	ad	ad	ac	ac	ac	ac	bc	ac	ad	ac	ac	ad	bd	bd	bd	bc	bc	ac	bd	--	ee	--	--	ef	ee	ef
PtTX4149	<lmxll>	lm	ll	ll	--	--	lm	--	lm	ll	lm	lm	ll	lm	--	lm	ll	lm	ll	lm	lm	lm	ll	ll	lm	ll	lm	lm	ll	lm	lm	lm	ll	ll	lm	lm	lm	ll	lm	ll	lm	ll	lm	lm	lm	ll	lm	lm	ll	lm	lm	--	ll	lm	ll	lm	ll	--	--	--	lm	lm	ll	ll	--	--	ll	lm	lm	lm	lm	ll	--	--	ll	lm	lm	lm	lm	ll	lm	ll	ll	ll	--	--	--	--	--	--	lm	lm	--	fg	--	--	fg	eg	ef
SsrPt_AA739797	<nnxnp>	nn	np	nn	np	np	np	nn	nn	np	nn	nn	nn	np	np	nn	np	nn	nn	--	nn	np	--	nn	np	np	nn	nn	--	--	nn	np	np	np	--	--	np	nn	np	np	nn	np	np	nn	np	--	--	nn	nn	--	nn	nn	np	np	--	--	--	np	--	np	np	nn	np	np	nn	nn	nn	np	--	--	np	np	nn	--	--	np	np	--	nn	np	nn	np	nn	nn	np	np	nn	--	nn	nn	nn	--	--	nn	--	--	np	np	nn
SsrPt_ctg4487b	<efxeg>	ee	gf	ef	ef	gf	ge	gf	ef	ef	ef	gf	ef	ef	ef	gf	ge	ge	ef	--	ee	gf	--	gf	ge	gf	ef	ef	--	--	ge	ee	gf	gf	--	--	ge	ge	gf	gf	ge	ee	ee	ef	ge	--	--	ee	gf	--	ge	ge	ef	ee	--	--	--	ef	--	gf	ge	ef	ge	ef	ge	gf	ge	ge	--	--	gf	ge	ee	--	--	ef	ee	--	gf	ee	gf	ee	ge	ee	ge	ef	ge	--	ef	ef	ge	--	--	ee	--	--	ef	ee	ef
SsrPt_ctg4698	<efxeg>	eg	ee	ee	eg	eg	fg	ef	ef	ef	eg	eg	ef	ef	eg	ef	ef	eg	ef	--	fg	eg	--	ef	fg	ef	ee	fg	--	--	ee	eg	ef	ef	--	--	ee	ef	fg	fg	eg	fg	ee	fg	eg	--	--	ee	fg	--	eg	ef	ee	fg	--	--	--	ef	--	fg	fg	fg	ee	ee	fg	eg	ef	ee	--	--	fg	fg	fg	--	--	eg	ef	--	ee	ef	fg	ee	ef	fg	ee	ee	ee	--	fg	ee	ef	--	--	fg	--	--	fg	eg	ef
***********************************************************

TABLE S4 Marker genotypes segregating in the Pinus taeda qtl reference mapping pedigree that were EXCLUDED from JoinMap integration mapping from JoinMap integration mapping with both pedigrees (Tables S1, S2); reasons for exclusion are provided in Table S6.
Data between the following two **** lines is formatted for JoinMap input.
***********************************************************
name = QTL_exclude																																																																																																																																																																												
popt = CP																																																																																																																																																																												
nloc = 112																																																																																																																																																																												
nind = 171
; IFG ID	.	23	60	55	63	53	51	66	44	62	43	59	54	22	58	21	61	47	64	46	20	50	49	65	57	48	45	56	52	69	71	75	42	79	41	40	81	70	74	67	80	68	72	78	82	76	77	73	88	102	96	19	83	18	104	87	39	100	37	85	91	98	84	97	17	38	16	89	95	94	15	36	99	93	90	103	86	14	92	101	116	35	114	127	120	119	126	13	122	110	125	124	123	113	12	115	11	34	121	10	118	128	111	33	9	117	109	107	106	112	105	32	108	7	134	6	142	135	143	133	29	146	129	31	130	145	139	138	131	137	8	30	140	136	141	144	132	28	3	155	152	24	2	147	1	169	162	159	160	163	166	153	158	157	27	26	25	149	150	164	148	154	151	170	156	161	167	171	168	5	4	165
; SIFG ID	.	n/a	n/a	n/a	n/a	n/a	n/a	Qtl_01	n/a	n/a	Qtl_02	Qtl_03	n/a	n/a	n/a	n/a	n/a	n/a	n/a	n/a	n/a	n/a	n/a	n/a	Qtl_04	n/a	n/a	n/a	n/a	n/a	n/a	n/a	n/a	n/a	Qtl_05	n/a	n/a	n/a	n/a	n/a	n/a	n/a	n/a	n/a	n/a	n/a	Qtl_06	n/a	n/a	n/a	n/a	n/a	n/a	n/a	n/a	n/a	Qtl_07	n/a	n/a	Qtl_08	n/a	n/a	n/a	Qtl_09	Qtl_10	n/a	n/a	Qtl_11	n/a	Qtl_12	Qtl_13	n/a	Qtl_14	n/a	n/a	n/a	Qtl_15	Qtl_16	n/a	n/a	n/a	n/a	n/a	n/a	Qtl_17	n/a	Qtl_18	n/a	Qtl_19	Qtl_20	n/a	n/a	n/a	n/a	Qtl_21	Qtl_22	Qtl_23	Qtl_24	n/a	Qtl_25	Qtl_26	Qtl_27	Qtl_28	n/a	Qtl_29	n/a	n/a	Qtl_30	Qtl_31	Qtl_32	n/a	Qtl_33	Qtl_34	Qtl_36	n/a	Qtl_35	Qtl_37	Qtl_38	Qtl_39	Qtl_40	Qtl_41	Qtl_42	Qtl_43	n/a	Qtl_44	Qtl_45	Qtl_46	Qtl_47	Qtl_48	Qtl_49	Qtl_50	Qtl_51	Qtl_52	Qtl_53	Qtl_54	Qtl_55	n/a	n/a	Qtl_56	Qtl_59	Qtl_60	Qtl_61	Qtl_57	Qtl_62	Qtl_58	Qtl_63	n/a	n/a	Qtl_64	Qtl_65	Qtl_66	n/a	Qtl_67	Qtl_68	Qtl_69	Qtl_70	Qtl_71	Qtl_72	Qtl_73	Qtl_74	Qtl_75	Qtl_76	Qtl_77	Qtl_78	Qtl_79	Qtl_80	Qtl_81	Qtl_82	Qtl_83	n/a	Qtl_84	Qtl_85
; clone ID	.	11_099	11_111	11_1140	11_1152	11_1156	11_1285	11_1304	11_1347	11_144	11_1446	11_1447	11_176	11_274	11_301	11_318	11_333	11_527	11_578	11_591	11_605	11_633	11_640	11_68	11_738	11_805	11_816	11_870	11_885	12_1280	12_1450	12_1595	12_1603	12_1604	12_1611	12_1828	12_1859	12_1893	12_1914	12_1947	12_1965	12_1967	12_1972	12_1981	12_1987	12_1988	12_2021	12_2104	13_3994	13_4029	13_4089	13_4121	13_4123	13_4186	13_4277	13_4289	13_4305	13_4331	13_4343	13_4378	13_4424	13_4459	13_4503	13_4568	13_4590	13_4607	13_4692	13_4732	13_4748	13_4885	13_4888	13_4892	13_4918	13_4920	13_4949	13_5036	13_5052	13_5101	13_5124	13_5145	14_1504	14_1540	14_1579	14_1632	14_1843	14_1866	14_1868	14_1894	14_1916	14_1922	14_1990	14_2003	14_2013	14_2067	14_2089	14_2094	14_2287	14_2289	14_2291	14_2316	14_2346	14_2347	14_2618	14_2626	14_2727	14_2736	14_2737	14_2797	14_2841	14_2903	14_2948	14_3005	14_3018	21_1035	21_1053	21_1067	21_1152	21_1181	21_1195	21_1271	21_1315	21_156	21_349	21_391	21_412	21_445	21_47	21_471	21_485	21_486	21_54	21_541	21_817	21_902	21_92	21_924	21_997	22_101	22_1013	22_1017	22_1098	22_1121	22_1123	22_1228	22_1261	22_1289	22_1307	22_1327	22_1335	22_136	22_167	22_192	22_203	22_207	22_269	22_392	22_394	22_416	22_425	22_456	22_473	22_543	22_549	22_564	22_582	22_628	22_735	22_824	22_846	22_868	22_880	22_933
; parent clone IDs in cross = 	<6-1031 x 8-1070>																																																																																																																																																																											
6Pgd_1	<lmxll>	ml	--	--	--	--	--	--	ll	--	ll	--	--	ll	--	ml	--	ll	--	ml	ml	--	--	--	--	--	ll	--	--	--	--	--	ml	--	ml	ml	--	--	--	--	--	--	--	--	--	--	--	--	--	--	--	ml	--	ll	--	--	--	--	--	--	--	--	--	--	ll	ml	ll	--	--	--	ml	ll	--	--	--	--	--	ml	--	--	--	ml	--	--	--	--	--	ll	--	--	--	--	--	--	ll	--	ll	ml	--	ml	--	--	--	ll	ll	--	--	--	--	--	--	ll	--	ml	--	ll	--	--	--	--	ll	--	--	ml	--	--	--	--	--	--	ll	ll	--	--	--	--	--	ll	ll	--	--	ml	ll	--	ll	--	--	--	--	--	--	--	--	--	ml	ml	ll	--	--	--	--	--	--	--	--	--	--	--	--	ll	ll	--
AGP4-F2+R2.1	<efxeg>	fe	--	ee	ee	--	fe	gf	ge	ee	ee	ee	ee	gf	gf	ee	ge	fe	gf	ee	ge	--	--	fe	gf	--	ge	ge	fe	fe	ge	ee	ee	fe	fe	--	gf	ge	fe	--	ee	ee	gf	ee	--	gf	ee	ee	fe	--	--	fe	ge	ge	--	ee	ge	--	fe	ge	ge	--	--	--	gf	ee	ee	gf	gf	ge	gf	ge	--	ee	ge	--	gf	ee	gf	--	--	ge	--	--	--	--	--	gf	--	--	--	--	--	--	gf	--	fe	ge	--	ge	--	--	--	ee	gf	--	--	--	--	--	--	ee	--	gf	--	gf	--	--	--	--	ge	--	--	--	--	--	--	--	--	--	fe	fe	--	--	--	--	--	gf	ee	--	--	fe	gf	--	gf	--	--	--	--	--	--	--	--	--	ge	gf	fe	--	--	--	--	--	--	--	--	--	--	--	--	gf	ee	--
AGP4-F2+R2.2	<efxeg>	fe	--	ee	ee	--	fe	gf	ge	ee	ee	ee	ee	gf	gf	ee	ge	fe	gf	ee	ge	--	--	fe	gf	--	ge	ge	fe	fe	ge	ee	ee	fe	fe	--	gf	ge	fe	--	ee	--	gf	ee	--	gf	ee	ee	fe	--	--	fe	ge	ge	--	ee	ge	--	fe	ge	ge	--	--	--	gf	ee	ee	gf	gf	ge	gf	ge	--	ee	ge	--	gf	ee	gf	--	--	ge	--	--	--	--	--	gf	--	--	--	--	--	--	gf	--	fe	ge	--	ge	--	--	--	ee	gf	--	--	--	--	--	--	--	--	gf	--	gf	--	--	--	--	ge	--	--	--	--	--	--	--	--	--	fe	--	--	--	--	--	--	gf	ee	--	--	fe	gf	--	gf	--	--	--	--	--	--	--	--	--	ge	gf	fe	--	--	--	--	--	--	--	--	--	--	--	--	gf	ee	--
AGP4-F2+R2.3	<abxcd>	ad	--	db	db	--	ad	ca	cb	db	db	db	db	ca	ca	db	cb	ad	ca	db	cb	--	--	ad	ca	--	cb	cb	ad	ad	cb	db	db	ad	ad	--	ca	cb	ad	--	db	db	ca	db	--	ca	db	db	ad	--	--	ad	cb	cb	--	db	cb	--	ad	cb	cb	--	--	--	ca	db	db	ca	ca	cb	ca	cb	--	db	cb	--	ca	db	ca	--	--	cb	--	--	--	--	--	ca	--	--	--	--	--	--	ca	--	ad	cb	--	cb	--	--	--	db	ca	--	--	--	--	--	--	db	--	ca	--	ca	--	--	--	--	cb	--	--	--	--	--	--	--	--	--	ad	ad	--	--	--	--	--	ca	db	--	--	ad	ca	--	ca	--	--	--	--	--	--	--	--	--	cb	ca	ad	--	--	--	--	--	--	--	--	--	--	--	--	ca	db	--
AGP5-F1+R1.1	<lmxll>	ml	--	ml	ml	--	ll	ml	ml	ll	ml	ml	ll	ll	--	ml	ll	ll	ll	ml	ll	--	--	ml	ml	--	ll	ll	ml	ll	ml	ll	ll	--	ml	ml	ml	ll	ll	ml	ll	ml	ml	ml	ml	ll	ml	ll	ll	--	--	ll	ll	ll	--	ll	ll	--	ml	ll	ll	--	ml	--	ml	ll	ml	ll	ml	ml	ml	ml	--	ml	ll	--	ll	ll	ll	--	--	ml	--	--	--	--	--	ll	--	--	--	--	--	--	ml	--	ll	ll	--	ml	--	--	--	ml	ll	--	--	--	--	--	--	--	--	ll	--	ll	--	--	--	--	ll	--	--	ll	--	--	--	--	--	--	ml	ll	--	--	--	--	--	ml	ml	--	--	ll	ll	--	ml	--	--	--	--	--	--	--	--	--	ml	ml	ll	--	--	--	--	--	--	--	--	--	--	--	--	ll	ml	--
C3H-F1A+R1B	<nnxnp>	nn	--	nn	--	--	nn	pn	pn	--	pn	nn	nn	pn	pn	nn	pn	nn	pn	nn	pn	--	--	nn	pn	--	pn	nn	nn	nn	pn	nn	nn	nn	nn	--	pn	pn	nn	--	nn	nn	pn	nn	pn	pn	pn	pn	pn	--	--	nn	nn	nn	--	nn	pn	--	pn	nn	pn	--	nn	--	nn	nn	nn	nn	pn	pn	pn	pn	--	nn	pn	--	pn	nn	pn	--	--	pn	--	--	--	--	--	nn	--	--	--	--	--	--	pn	--	nn	pn	--	pn	--	--	--	nn	pn	--	--	--	--	--	--	nn	--	pn	--	pn	--	--	--	--	pn	--	--	--	--	--	--	--	--	--	nn	nn	--	--	--	--	--	pn	nn	--	--	nn	pn	--	pn	--	--	--	--	--	--	--	--	--	nn	pn	nn	--	--	--	--	--	--	--	--	--	--	--	--	pn	nn	--
Cad_1	<efxeg>	fe	--	--	--	--	--	--	fe	--	fe	--	--	fe	--	fe	--	fe	--	fe	fg	--	--	--	--	--	fe	--	--	--	--	--	ee	--	ee	ee	--	--	--	--	--	--	--	--	--	--	--	--	--	--	--	ee	--	fg	--	--	ee	--	--	--	--	--	--	--	fg	fe	ge	--	--	--	fg	ge	--	--	--	--	--	fe	--	--	--	fe	--	--	--	--	--	fe	--	--	--	--	--	--	ee	--	ee	fe	--	fg	--	--	--	fe	fe	--	--	--	--	--	--	fg	--	ge	--	fg	--	--	--	--	ee	--	--	ge	--	--	--	--	--	--	ge	fg	--	--	--	--	--	ee	fe	--	--	fe	fe	--	ee	--	--	--	--	--	--	--	--	--	ee	ee	ge	--	--	--	--	--	--	--	--	--	--	--	--	ge	ge	--
CesA3_F1R1-S8	<lmxll>	ll	--	lm	ll	--	lm	ll	lm	ll	ll	lm	lm	lm	lm	ll	lm	lm	ll	lm	lm	--	--	lm	lm	--	lm	ll	lm	lm	ll	lm	ll	--	ll	ll	ll	--	lm	lm	lm	ll	lm	lm	lm	ll	ll	ll	ll	--	--	lm	ll	lm	--	ll	ll	--	ll	lm	ll	--	lm	--	ll	ll	--	--	ll	ll	lm	lm	--	lm	lm	--	lm	lm	lm	--	--	ll	--	--	--	--	--	lm	--	--	--	--	--	--	ll	--	ll	ll	--	ll	--	--	--	ll	ll	--	--	--	--	--	--	ll	--	ll	--	lm	--	--	--	--	ll	--	--	--	--	--	--	--	--	--	ll	lm	--	--	--	--	--	ll	lm	--	--	lm	lm	--	--	--	--	--	--	--	--	--	--	--	ll	lm	ll	--	--	--	--	--	--	--	--	--	--	--	--	ll	ll	--
erebp_F1R1	<efxeg>	fe	--	ee	gf	--	gf	ge	ge	ge	fe	ge	gf	ee	--	gf	ee	--	ge	--	--	--	--	ge	ge	--	ee	fe	ge	ge	fe	ge	ge	ee	ge	gf	ge	--	ge	ge	fe	ge	gf	fe	gf	gf	gf	fe	ee	--	--	ee	ge	--	--	ee	--	--	gf	fe	ee	--	fe	--	fe	ee	--	ge	gf	ee	--	ee	--	gf	ee	--	gf	ge	ge	--	--	fe	--	--	--	--	--	gf	--	--	--	--	--	--	ge	--	ge	gf	--	gf	--	--	--	gf	ge	--	--	--	--	--	--	ee	--	--	--	gf	--	--	--	--	ee	--	--	--	--	--	--	--	--	--	ge	fe	--	--	--	--	--	gf	--	--	--	--	ge	--	--	--	--	--	--	--	--	--	--	--	--	ee	gf	--	--	--	--	--	--	--	--	--	--	--	--	gf	--	--
estPpaINRA_COMT1_a	<lmxll>	--	--	ll	ml	--	ll	--	ll	ll	ml	ll	ll	ll	--	ll	ml	ml	ml	--	ml	--	--	ml	ll	--	ml	ml	ll	ll	ll	ll	ll	ll	ml	ll	ll	ll	ml	ll	ll	ll	ll	ll	ll	ll	ll	ll	ll	--	--	ll	ml	ll	--	ml	ml	--	ll	ml	ll	--	ll	--	ll	ml	ll	ml	ml	ll	ml	ll	--	ml	ml	--	ml	ml	ml	--	--	ll	--	--	--	--	--	ml	--	--	--	--	--	--	ml	--	ml	ml	--	ml	--	--	--	ll	ml	--	--	--	--	--	--	ll	--	ll	--	ml	--	--	--	--	ml	--	--	--	--	--	--	--	--	--	ml	ml	--	--	--	--	--	ml	ll	--	--	ll	ml	--	ml	--	--	--	--	--	--	--	--	--	ll	ll	ml	--	--	--	--	--	--	--	--	--	--	--	--	ll	ml	--
estPpaINRA_COMT12_a	<lmxll>	--	--	ll	ml	--	ll	--	ll	ll	ml	ll	ll	ll	--	ll	ml	ml	ml	--	ml	--	--	ml	ll	--	ml	ml	ll	ll	ll	ll	ll	ll	ml	ll	ll	ll	ml	ll	ll	ll	ll	ll	ll	ll	ll	ll	ll	--	--	ll	ml	ll	--	ml	ml	--	ll	ml	ll	--	ll	--	ll	ml	ll	ml	ml	ll	ml	ll	--	ml	ml	--	ml	ml	ml	--	--	ll	--	--	--	--	--	ml	--	--	--	--	--	--	ml	--	ml	ml	--	ml	--	--	--	ll	ml	--	--	--	--	--	--	ll	--	ll	--	ml	--	--	--	--	ml	--	--	--	--	--	--	--	--	--	ml	ml	--	--	--	--	--	ml	ll	--	--	ll	ml	--	ml	--	--	--	--	--	--	--	--	--	ll	ll	ml	--	--	--	--	--	--	--	--	--	--	--	--	ll	ml	--
estPpaINRA_PPA2_a	<lmxll>	ll	--	ml	ml	--	ml	ll	ll	ll	ll	ll	ml	--	ml	--	ml	ll	ll	ll	--	--	--	ml	ml	--	ll	ml	ml	ll	ml	ml	ml	ll	ll	ml	ml	ll	ll	ll	ll	ll	--	ll	ll	ll	ll	ll	ll	--	--	ll	ll	ml	--	ll	ll	--	ml	ll	ll	--	--	--	ml	ll	--	ll	ll	ml	--	ll	--	ml	ll	--	ml	ml	ll	--	--	ll	--	--	--	--	--	ml	--	--	--	--	--	--	ml	--	ml	ll	--	ll	--	--	--	ll	ll	--	--	--	--	--	--	ll	--	--	--	ml	--	--	--	--	ll	--	--	--	--	--	--	--	--	--	ll	--	--	--	--	--	--	ml	ll	--	--	ml	ll	--	--	--	--	--	--	--	--	--	--	--	ll	ml	ml	--	--	--	--	--	--	--	--	--	--	--	--	--	ml	--
SOD-chl (=PsUPS2_PST13)	<efxeg>	fe	fg	fg	ee	ee	fg	ee	fe	fg	fe	--	fe	fe	fe	fg	fg	--	fg	--	fg	--	eg	fe	ee	fe	ee	ee	eg	fg	ee	ee	ee	ee	fe	fe	--	fg	ee	ee	eg	ee	eg	ee	eg	eg	fe	fg	--	--	--	fg	fg	eg	--	fe	fe	--	fg	--	fg	--	--	--	fe	--	eg	eg	--	--	--	fg	--	--	--	--	--	ee	--	--	--	fg	--	--	--	--	--	ee	--	--	--	--	--	--	eg	--	eg	fg	--	eg	--	--	--	fe	fg	--	--	--	--	--	--	--	--	eg	--	fe	--	--	--	--	fg	--	--	--	--	--	--	--	--	--	ee	--	--	--	--	--	--	fe	fe	--	--	eg	eg	--	eg	--	--	--	--	--	--	--	--	--	eg	eg	fe	--	--	--	--	--	--	--	--	--	--	--	--	fe	fe	--
estPtIFG_48_a	<lmxll>	ml	--	--	--	--	--	--	--	--	--	--	--	ml	--	ml	--	--	--	--	--	--	--	--	--	--	--	--	--	--	--	--	--	--	--	--	--	--	--	--	--	--	--	--	--	--	--	--	--	--	--	ml	--	ml	--	--	--	--	--	--	--	--	--	--	ll	--	ll	--	--	--	ll	--	--	--	--	--	--	ml	--	--	--	--	--	--	--	--	--	ml	--	--	--	--	--	--	ll	--	ml	--	--	ll	--	--	--	--	ml	--	--	--	--	--	--	--	--	--	--	ll	--	--	--	--	ll	--	--	ml	--	--	--	--	--	--	ll	ml	--	--	--	--	--	ll	ll	--	--	ll	ll	--	--	--	--	--	--	--	--	--	--	--	ll	ll	ll	--	--	--	--	--	--	--	--	--	--	--	--	ml	ml	--
estPtIFG_5002_a	<nnxnp>	nn	pn	nn	nn	pn	nn	--	nn	pn	pn	pn	pn	pn	pn	pn	nn	--	nn	pn	nn	nn	pn	nn	pn	pn	nn	pn	nn	--	--	pn	nn	pn	nn	nn	nn	--	nn	--	nn	nn	nn	nn	nn	pn	pn	nn	pn	--	--	pn	nn	nn	--	nn	nn	--	pn	pn	nn	--	nn	--	nn	pn	pn	nn	pn	nn	nn	pn	--	--	--	--	nn	nn	nn	--	--	pn	--	--	--	--	--	nn	--	--	--	--	--	--	nn	--	pn	pn	--	nn	--	--	--	pn	pn	--	--	--	--	--	--	pn	--	nn	--	--	--	--	--	--	pn	--	--	nn	--	--	--	--	--	--	nn	nn	--	--	--	--	--	pn	nn	--	--	pn	pn	--	pn	--	--	--	--	--	--	--	--	--	pn	nn	nn	--	--	--	--	--	--	--	--	--	--	--	--	nn	nn	--
estPtIFG_606_a	<nnxnp>	nn	pn	--	pn	pn	--	pn	pn	pn	pn	nn	nn	pn	--	pn	nn	pn	pn	pn	pn	pn	nn	--	nn	pn	pn	pn	--	nn	--	pn	pn	pn	nn	pn	nn	nn	pn	pn	pn	nn	nn	nn	nn	pn	pn	pn	nn	--	--	nn	nn	nn	--	pn	nn	--	pn	pn	nn	--	nn	--	nn	pn	pn	pn	nn	pn	nn	--	--	nn	nn	--	pn	nn	pn	--	--	--	--	--	--	--	--	nn	--	--	--	--	--	--	nn	--	nn	pn	--	pn	--	--	--	nn	nn	--	--	--	--	--	--	nn	--	pn	--	pn	--	--	--	--	pn	--	--	--	--	--	--	--	--	--	nn	pn	--	--	--	--	--	pn	nn	--	--	nn	pn	--	pn	--	--	--	--	--	--	--	--	--	nn	pn	nn	--	--	--	--	--	--	--	--	--	--	--	--	pn	--	--
estPtIFG_1635_a	<nnxnp>	nn	nn	np	nn	nn	nn	np	np	nn	nn	nn	nn	np	nn	np	nn	--	--	nn	np	--	nn	--	np	np	np	np	np	np	--	nn	--	np	nn	--	nn	nn	nn	np	np	np	nn	nn	nn	nn	nn	np	np	--	--	np	np	nn	--	np	nn	--	np	np	nn	--	np	--	--	--	nn	np	nn	nn	np	nn	--	nn	np	--	nn	--	nn	--	--	nn	--	--	--	--	--	np	--	--	--	--	--	--	np	--	np	--	--	nn	--	--	--	--	--	--	--	--	--	--	--	--	--	--	--	nn	--	--	--	--	nn	--	--	--	--	--	--	--	--	--	--	--	--	--	--	--	--	--	--	--	--	--	nn	--	--	--	--	--	--	--	--	--	--	--	--	np	nn	--	--	--	--	--	--	--	--	--	--	--	--	--	--	--
estPtIFG_20B10_a	<lmxll>	ml	--	--	--	--	--	--	--	--	--	--	--	ll	--	ml	--	--	--	--	ll	--	--	--	--	--	--	--	--	--	--	--	--	--	--	--	--	--	--	--	--	--	--	--	--	--	--	--	--	--	--	ll	--	ml	--	--	--	--	--	--	--	--	--	--	ll	--	ll	--	--	--	ll	--	--	--	--	--	--	ml	--	--	--	--	--	--	--	--	--	ml	--	--	--	--	--	--	ll	--	ll	--	--	ll	--	--	--	--	ml	--	--	--	--	--	--	--	--	ml	--	ml	--	--	--	--	ml	--	--	ml	--	--	--	--	--	--	ml	ml	--	--	--	--	--	ll	ll	--	--	ml	ml	--	ll	--	--	--	--	--	--	--	--	--	ll	ll	ll	--	--	--	--	--	--	--	--	--	--	--	--	ll	ml	--
estPtIFG_2253_a	<nnxnp>	nn	nn	pn	pn	nn	pn	pn	nn	pn	nn	--	pn	--	pn	nn	pn	--	--	nn	pn	pn	nn	pn	pn	pn	pn	nn	nn	nn	--	--	nn	--	nn	nn	pn	nn	nn	nn	pn	nn	nn	pn	nn	nn	--	nn	--	--	--	pn	nn	pn	--	nn	nn	--	pn	nn	nn	--	pn	--	nn	pn	nn	nn	pn	--	--	pn	--	nn	--	--	--	nn	nn	--	--	nn	--	--	--	--	--	nn	--	--	--	--	--	--	pn	--	pn	nn	--	nn	--	--	--	pn	--	--	--	--	--	--	--	--	--	nn	--	nn	--	--	--	--	nn	--	--	nn	--	--	--	--	--	--	pn	nn	--	--	--	--	--	nn	pn	--	--	pn	pn	--	--	--	--	--	--	--	--	--	--	--	pn	--	nn	--	--	--	--	--	--	--	--	--	--	--	--	nn	pn	--
estPtIFG_2564E(A)	<nnxnp>	nn	--	np	nn	--	--	np	nn	np	np	np	nn	np	nn	nn	np	np	np	np	np	--	--	nn	--	--	np	nn	--	nn	nn	np	nn	nn	--	nn	np	np	nn	nn	np	--	nn	nn	nn	nn	nn	nn	np	--	--	nn	np	nn	--	nn	nn	--	np	nn	np	--	np	--	nn	np	np	np	np	nn	nn	np	--	np	np	--	np	np	np	--	--	nn	--	--	--	--	--	nn	--	--	--	--	--	--	np	--	np	--	--	np	--	--	--	--	nn	--	--	--	--	--	--	--	--	np	--	--	--	--	--	--	np	--	--	--	--	--	--	--	--	--	nn	nn	--	--	--	--	--	np	--	--	--	np	--	--	--	--	--	--	--	--	--	--	--	--	nn	np	nn	--	--	--	--	--	--	--	--	--	--	--	--	--	--	--
estPtIFG_2610E(S)	<lmxll>	lm	ll	ll	lm	lm	ll	lm	lm	lm	ll	lm	ll	lm	ll	ll	lm	ll	lm	ll	lm	lm	ll	--	--	lm	lm	lm	ll	lm	ll	ll	lm	lm	--	lm	--	ll	ll	ll	lm	ll	ll	lm	--	ll	lm	--	lm	--	--	lm	--	--	--	lm	lm	--	ll	ll	lm	--	ll	--	lm	lm	ll	--	lm	ll	ll	ll	--	ll	ll	--	lm	lm	ll	--	--	lm	--	--	--	--	--	ll	--	--	--	--	--	--	lm	--	ll	ll	--	--	--	--	--	--	ll	--	--	--	--	--	--	ll	--	--	--	--	--	--	--	--	ll	--	--	--	--	--	--	--	--	--	ll	lm	--	--	--	--	--	ll	--	--	--	lm	--	--	--	--	--	--	--	--	--	--	--	--	ll	lm	--	--	--	--	--	--	--	--	--	--	--	--	--	--	--	--
estPtIFG_2C11E_a	<lmxll>	ll	--	lm	lm	--	ll	--	ll	ll	ll	ll	ll	ll	ll	ll	lm	ll	--	ll	ll	--	--	--	lm	--	ll	ll	ll	--	--	ll	lm	--	lm	lm	--	--	ll	--	--	--	ll	--	--	ll	--	lm	--	--	--	lm	--	ll	--	--	lm	--	lm	--	--	--	--	--	ll	ll	ll	--	--	--	ll	lm	--	--	--	--	--	ll	--	--	--	ll	--	--	--	--	--	ll	--	--	--	--	--	--	lm	--	lm	ll	--	ll	--	--	--	ll	ll	--	--	--	--	--	--	ll	--	lm	--	ll	--	--	--	--	lm	--	--	lm	--	--	--	--	--	--	lm	ll	--	--	--	--	--	lm	ll	--	--	ll	ll	--	lm	--	--	--	--	--	--	--	--	--	lm	lm	lm	--	--	--	--	--	--	--	--	--	--	--	--	lm	lm	--
estPtIFG_3026S(A)_a	<lmxll>	ll	ml	ml	ml	--	ml	ml	ml	ll	ll	ll	ml	ml	ml	ll	ll	ml	ml	ml	--	ml	ll	ll	ll	ml	ml	ll	ml	ml	ml	ll	ml	ml	--	ml	ll	ll	ll	ml	ll	ml	ml	ll	ll	ll	ll	--	ll	--	--	ll	ml	ml	--	ml	ll	--	ll	ml	ml	--	ml	--	ml	ml	ml	ll	ll	ml	ll	ml	--	ll	ll	--	ml	ml	ll	--	--	ml	--	--	--	--	--	ml	--	--	--	--	--	--	ml	--	ll	ll	--	ll	--	--	--	ll	ml	--	--	--	--	--	--	ll	--	ll	--	--	--	--	--	--	ml	--	--	--	--	--	--	--	--	--	ll	ll	--	--	--	--	--	ll	--	--	--	ml	--	--	--	--	--	--	--	--	--	--	--	--	ml	ml	ml	--	--	--	--	--	--	--	--	--	--	--	--	--	--	--
estPtIFG_3C8E_a	<abxcd>	bd	--	ad	bd	--	ac	--	ac	ad	ac	bc	ac	ad	bc	ac	ad	bd	--	bd	ad	--	--	--	ac	--	ac	ac	bc	ad	ac	ac	ad	bc	bc	bc	bd	bc	ad	--	bc	bc	ad	ad	ac	bd	ad	bd	ac	--	--	ad	ac	ad	--	bd	ac	--	bd	ac	bd	--	bc	--	ac	bd	bc	bd	ac	bd	ad	bc	--	ad	ad	--	ac	bc	ac	--	--	bc	--	--	--	--	--	ac	--	--	--	--	--	--	ac	--	bd	bd	--	ad	--	--	--	ac	ac	--	--	--	--	--	--	bc	--	bc	--	ac	--	--	--	--	ad	--	--	--	--	--	--	--	--	--	bd	ac	--	--	--	--	--	bc	bd	--	--	ad	bc	--	ad	--	--	--	--	--	--	--	--	--	ad	ac	ac	--	--	--	--	--	--	--	--	--	--	--	--	bd	bc	--
estPtIFG_4C8D_a	<lmxll>	ml	--	--	--	--	--	--	--	--	--	--	--	ml	--	ll	--	--	--	--	ml	--	--	--	--	--	--	--	--	--	--	--	--	--	--	--	--	--	--	--	--	--	--	--	--	--	--	--	--	--	--	ll	--	ll	--	--	--	--	--	--	--	--	--	--	ml	--	ml	--	--	--	ll	--	--	--	--	--	--	ml	--	--	--	--	--	--	--	--	--	ll	--	--	--	--	--	--	ll	--	ml	--	--	ll	--	--	--	--	ml	--	--	--	--	--	--	--	--	ml	--	ml	--	--	--	--	ll	--	--	ml	--	--	--	--	--	--	ml	ml	--	--	--	--	--	ml	ll	--	--	ml	ml	--	ml	--	--	--	--	--	--	--	--	--	ll	ll	ml	--	--	--	--	--	--	--	--	--	--	--	--	ml	ml	--
estPtIFG_8480_a	<nnxnp>	--	nn	pn	pn	nn	pn	nn	nn	pn	pn	nn	pn	nn	pn	pn	pn	nn	nn	pn	pn	pn	pn	pn	nn	nn	pn	nn	nn	pn	--	pn	pn	nn	pn	pn	nn	nn	pn	nn	nn	nn	nn	nn	nn	pn	pn	pn	nn	--	--	pn	pn	pn	--	pn	nn	--	nn	nn	pn	--	nn	--	nn	pn	pn	pn	pn	nn	pn	--	--	pn	pn	--	nn	nn	pn	--	--	nn	--	--	--	--	--	nn	--	--	--	--	--	--	nn	--	nn	pn	--	nn	--	--	--	nn	nn	--	--	--	--	--	--	nn	--	--	--	nn	--	--	--	--	pn	--	--	--	--	--	--	--	--	--	pn	--	--	--	--	--	--	nn	pn	--	--	pn	nn	--	--	--	--	--	--	--	--	--	--	--	nn	nn	pn	--	--	--	--	--	--	--	--	--	--	--	--	nn	nn	--
estPtIFG_8537_a	<lmxll>	lm	lm	--	lm	ll	ll	ll	ll	ll	lm	lm	ll	lm	ll	ll	ll	ll	ll	ll	lm	ll	lm	lm	ll	ll	ll	lm	lm	--	--	ll	ll	ll	--	ll	ll	--	lm	--	--	ll	--	ll	ll	ll	ll	lm	--	--	--	ll	lm	ll	--	ll	ll	--	ll	lm	--	--	lm	--	ll	lm	--	--	--	lm	ll	lm	--	ll	--	--	lm	ll	lm	--	--	ll	--	--	--	--	--	lm	--	--	--	--	--	--	lm	--	ll	ll	--	ll	--	--	--	ll	lm	--	--	--	--	--	--	lm	--	--	--	ll	--	--	--	--	ll	--	--	ll	--	--	--	--	--	--	--	lm	--	--	--	--	--	ll	ll	--	--	ll	ll	--	ll	--	--	--	--	--	--	--	--	--	ll	ll	ll	--	--	--	--	--	--	--	--	--	--	--	--	lm	ll	--
estPtIFG_8596_a	<lmxll>	lm	--	ll	--	lm	ll	ll	ll	--	lm	--	ll	ll	--	lm	--	ll	ll	ll	lm	ll	ll	ll	--	ll	ll	--	ll	ll	--	lm	ll	--	lm	ll	ll	lm	lm	ll	lm	ll	ll	lm	lm	lm	lm	lm	--	--	--	lm	ll	ll	--	--	--	--	--	ll	ll	--	ll	--	--	ll	ll	lm	--	ll	lm	--	--	lm	lm	--	ll	ll	lm	--	--	--	--	--	--	--	--	ll	--	--	--	--	--	--	ll	--	lm	lm	--	lm	--	--	--	lm	ll	--	--	--	--	--	--	lm	--	--	--	lm	--	--	--	--	ll	--	--	ll	--	--	--	--	--	--	lm	lm	--	--	--	--	--	--	lm	--	--	--	lm	--	--	--	--	--	--	--	--	--	--	--	ll	ll	ll	--	--	--	--	--	--	--	--	--	--	--	--	lm	ll	--
estPtIFG_8747_a	<abxcd>	cb	ac	ac	bd	bd	ac	cb	ac	ac	--	ac	ac	ad	--	bd	bd	cb	ac	ad	ad	bd	cb	cb	ac	ad	--	--	ac	ac	--	bd	ac	ac	ac	ac	ac	--	bd	ac	cb	ac	ac	cb	cb	ac	bd	--	bd	--	--	ac	--	ac	--	--	ac	--	ac	ac	cb	--	ad	--	ac	ac	cb	ad	--	bd	ad	ad	--	ac	ad	--	ac	bd	bd	--	--	ac	--	--	--	--	--	cb	--	--	--	--	--	--	cb	--	ac	--	--	ac	--	--	--	--	bd	--	--	--	--	--	--	ac	--	cb	--	cb	--	--	--	--	ac	--	--	ac	--	--	--	--	--	--	bd	bd	--	--	--	--	--	ac	ac	--	--	bd	bd	--	ac	--	--	--	--	--	--	--	--	--	ac	ad	ad	--	--	--	--	--	--	--	--	--	--	--	--	cb	bd	--
estPtIFG_8907_a	<hkxhk>	hk	hk	hh	hh	kk	hh	kk	--	hk	hk	kk	kk	hk	hk	hk	hk	--	hk	--	kk	hk	hk	hh	kk	hk	hk	hk	hk	hh	--	hk	--	hk	--	hh	hk	hh	hh	hk	hk	kk	hk	hk	hh	hh	kk	hh	kk	--	--	kk	kk	hk	--	hk	kk	--	hh	hk	hh	--	hk	--	kk	hk	hh	hk	hk	--	--	hk	--	hh	hk	--	hk	hk	hh	--	--	hk	--	--	--	--	--	hh	--	--	--	--	--	--	hk	--	hk	kk	--	hk	--	--	--	--	hk	--	--	--	--	--	--	hk	--	--	--	kk	--	--	--	--	hk	--	--	--	--	--	--	--	--	--	hh	kk	--	--	--	--	--	hh	--	--	--	kk	kk	--	--	--	--	--	--	--	--	--	--	--	hh	kk	kk	--	--	--	--	--	--	--	--	--	--	--	--	hh	hk	--
estPtIFG_AGP-3_a	<lmxll>	--	--	ll	ll	--	ml	ll	ml	ml	ml	ml	ml	ml	ml	ml	ll	ml	ml	ml	ml	--	--	ml	ll	--	ll	ll	ml	ll	--	ml	ll	ml	ll	ml	ml	ml	ml	ll	ll	ml	ml	ml	ml	ml	ml	ll	ml	--	--	ll	ml	--	--	ml	ml	--	ll	ll	ll	--	ml	--	ml	ll	ml	--	ll	ml	--	ll	--	ml	ll	--	ml	ml	ll	--	--	ml	--	--	--	--	--	ml	--	--	--	--	--	--	ll	--	ll	ml	--	ll	--	--	--	ml	ml	--	--	--	--	--	--	ll	--	ll	--	ml	--	--	--	--	ll	--	--	--	--	--	--	--	--	--	ll	ml	--	--	--	--	--	ll	ml	--	--	ml	ml	--	ll	--	--	--	--	--	--	--	--	--	ll	ml	ll	--	--	--	--	--	--	--	--	--	--	--	--	ll	ll	--
estPtIFG_AGP61519_a	<lmxll>	lm	lm	lm	ll	--	ll	lm	ll	ll	--	lm	ll	ll	ll	lm	ll	--	ll	lm	lm	--	--	ll	lm	--	lm	ll	ll	lm	lm	--	--	ll	lm	ll	lm	--	ll	lm	ll	ll	ll	lm	ll	lm	ll	lm	ll	--	--	ll	ll	lm	--	ll	lm	--	lm	lm	lm	--	lm	--	ll	ll	lm	lm	ll	ll	ll	lm	--	lm	ll	--	ll	ll	lm	--	--	ll	--	--	--	--	--	lm	--	--	--	--	--	--	ll	--	ll	lm	--	lm	--	--	--	ll	lm	--	--	--	--	--	--	lm	--	ll	--	ll	--	--	--	--	ll	--	--	--	--	--	--	--	--	--	ll	lm	--	--	--	--	--	lm	ll	--	--	ll	lm	--	lm	--	--	--	--	--	--	--	--	--	lm	ll	lm	--	--	--	--	--	--	--	--	--	--	--	--	lm	--	--
estPtNCS_20G2_a	<abxcd>	db	--	cb	cb	--	ac	--	ad	ac	cb	db	ac	db	ac	ac	ad	cb	--	db	cb	--	--	--	ac	--	ac	cb	cb	--	--	ac	cb	--	cb	ad	--	--	db	--	--	--	db	--	--	ad	--	db	--	--	--	cb	--	ac	--	--	ad	--	ac	--	--	--	--	--	ad	db	db	--	--	--	ad	db	--	--	--	--	--	ac	--	--	--	ad	--	--	--	--	--	db	--	--	--	--	--	--	cb	--	ac	ad	--	ac	--	--	--	cb	cb	--	--	--	--	--	--	db	--	ad	--	ad	--	--	--	--	ad	--	--	ac	--	--	--	--	--	--	ac	db	--	--	--	--	--	ad	ac	--	--	ad	ac	--	cb	--	--	--	--	--	--	--	--	--	ad	ad	ad	--	--	--	--	--	--	--	--	--	--	--	--	db	ac	--
estPtNCS_PFK_a	<nnxnp>	np	np	nn	nn	nn	np	np	nn	--	nn	nn	nn	nn	np	np	nn	--	np	nn	np	nn	nn	nn	nn	nn	nn	np	nn	nn	np	nn	nn	np	np	nn	np	nn	np	nn	np	np	np	nn	nn	nn	np	nn	nn	--	--	np	np	np	--	np	np	--	np	np	np	--	nn	--	np	nn	nn	np	nn	np	np	nn	--	np	nn	--	nn	nn	nn	--	--	nn	--	--	--	--	--	nn	--	--	--	--	--	--	np	--	nn	nn	--	nn	--	--	--	nn	np	--	--	--	--	--	--	nn	--	nn	--	nn	--	--	--	--	np	--	--	--	--	--	--	--	--	--	np	np	--	--	--	--	--	np	np	--	--	nn	np	--	np	--	--	--	--	--	--	--	--	--	np	nn	np	--	--	--	--	--	--	--	--	--	--	--	--	nn	nn	--
estPtX_LP20(A)	<efxeg>	ef	gf	gf	gf	--	ef	eg	ee	eg	ee	ee	ef	ee	gf	eg	ef	eg	eg	gf	eg	gf	eg	ee	eg	ee	eg	gf	ef	eg	gf	gf	eg	ee	ee	ef	eg	ee	eg	ee	ee	ee	ee	ee	eg	ee	ee	ee	ee	--	--	eg	ee	ee	--	eg	ee	--	ef	eg	ee	--	eg	--	ef	ee	eg	ee	gf	gf	gf	ee	--	gf	eg	--	ef	gf	eg	--	--	ee	--	--	--	--	--	ef	--	--	--	--	--	--	gf	--	ef	ee	--	eg	--	--	--	eg	gf	--	--	--	--	--	--	ee	--	ee	--	--	--	--	--	--	eg	--	--	eg	--	--	--	--	--	--	ee	eg	--	--	--	--	--	gf	--	--	--	gf	--	--	--	--	--	--	--	--	--	--	--	--	eg	gf	eg	--	--	--	--	--	--	--	--	--	--	--	--	--	--	--
estXUOU_fruktoki	<lmxll>	lm	ll	lm	lm	lm	ll	lm	--	lm	lm	lm	ll	lm	ll	ll	--	--	ll	lm	lm	ll	ll	ll	ll	ll	lm	lm	ll	ll	lm	lm	lm	ll	ll	ll	ll	ll	lm	lm	ll	ll	ll	lm	--	lm	ll	lm	ll	--	--	ll	lm	ll	--	ll	lm	--	lm	lm	ll	--	lm	--	ll	lm	lm	ll	lm	lm	ll	lm	--	lm	ll	--	lm	ll	ll	--	--	lm	--	--	--	--	--	ll	--	--	--	--	--	--	lm	--	lm	lm	--	ll	--	--	--	ll	lm	--	--	--	--	--	--	lm	--	ll	--	ll	--	--	--	--	lm	--	--	--	--	--	--	--	--	--	lm	lm	--	--	--	--	--	ll	lm	--	--	ll	ll	--	lm	--	--	--	--	--	--	--	--	--	lm	ll	ll	--	--	--	--	--	--	--	--	--	--	--	--	lm	lm	--
estXUOU_LHCA2	<nnxnp>	np	np	np	np	nn	np	nn	np	--	nn	nn	nn	nn	nn	nn	nn	--	np	nn	np	np	nn	np	nn	nn	np	nn	np	nn	nn	nn	np	nn	np	np	np	np	--	nn	nn	np	np	np	np	nn	nn	np	nn	--	--	nn	np	nn	--	np	np	--	nn	nn	nn	--	np	--	np	--	nn	np	np	np	np	--	--	nn	np	--	np	np	np	--	--	nn	--	--	--	--	--	np	--	--	--	--	--	--	np	--	nn	--	--	np	--	--	--	nn	nn	--	--	--	--	--	--	--	--	np	--	np	--	--	--	--	nn	--	--	--	--	--	--	--	--	--	np	np	--	--	--	--	--	nn	np	--	--	nn	np	--	nn	--	--	--	--	--	--	--	--	--	nn	np	np	--	--	--	--	--	--	--	--	--	--	--	--	np	np	--
Gdh_1	<lmxll>	lm	--	--	--	--	--	--	ll	--	ll	--	--	ll	--	lm	--	lm	--	ll	ll	--	--	--	--	--	ll	--	--	--	--	--	ll	--	ll	ll	--	--	--	--	--	--	--	--	--	--	--	--	--	--	--	ll	--	lm	--	--	lm	--	--	--	--	--	--	--	lm	lm	lm	--	--	--	lm	ll	--	--	--	--	--	lm	--	--	--	lm	--	--	--	--	--	lm	--	--	--	--	--	--	ll	--	ll	lm	--	ll	--	--	--	ll	lm	--	--	--	--	--	--	ll	--	lm	--	lm	--	--	--	--	ll	--	--	lm	--	--	--	--	--	--	lm	lm	--	--	--	--	--	ll	ll	--	--	lm	lm	--	ll	--	--	--	--	--	--	--	--	--	ll	ll	ll	--	--	--	--	--	--	--	--	--	--	--	--	ll	lm	--
NACI-F1+R1-SspI	<lmxll>	ll	lm	--	ll	--	lm	lm	lm	lm	lm	ll	--	lm	ll	lm	ll	ll	lm	ll	lm	--	--	lm	lm	--	lm	lm	ll	lm	lm	lm	--	ll	ll	ll	ll	--	lm	lm	lm	ll	lm	lm	ll	ll	lm	ll	--	--	--	lm	lm	lm	--	ll	lm	--	ll	--	ll	--	--	--	--	lm	lm	ll	lm	ll	lm	ll	--	lm	lm	--	lm	ll	lm	--	--	ll	--	--	--	--	--	lm	--	--	--	--	--	--	lm	--	ll	ll	--	lm	--	--	--	lm	lm	--	--	--	--	--	--	ll	--	--	--	lm	--	--	--	--	lm	--	--	--	--	--	--	--	--	--	ll	--	--	--	--	--	--	ll	ll	--	--	lm	ll	--	lm	--	--	--	--	--	--	--	--	--	lm	lm	lm	--	--	--	--	--	--	--	--	--	--	--	--	ll	ll	--
NZPR0102a	<lmxll>	--	--	--	--	--	--	ml	--	--	ll	ll	--	--	--	--	--	--	--	--	--	--	--	--	ml	--	--	--	--	--	--	--	--	--	ll	--	--	--	--	--	--	--	--	--	--	--	ll	--	--	--	--	--	--	--	--	--	ll	--	--	ll	--	--	--	ll	ll	--	--	ml	--	ll	ml	--	ll	--	--	--	ll	ll	--	--	--	--	--	--	ml	--	ll	--	ml	ml	--	--	--	--	ml	ll	ll	ml	--	ml	ml	ll	ll	--	ll	--	--	ml	ll	ll	--	ll	ll	ll	--	ll	ll	ml	ml	ll	ml	ml	ml	--	ll	ml	ml	ll	ll	ml	ll	ll	ml	ml	ll	ml	--	--	ml	ml	ml	ll	ll	ml	ll	ll	--	--	ll	ml	ml	--	ml	ll	ml	ml	ll	ll	ll	ml	ll	ll	ml	ll	ll	ml	ml	ll	ll	--	ll	ml
NZPR0102b	<efxeg>	--	--	--	--	--	--	fe	--	--	ge	ge	--	--	--	--	--	--	--	--	--	--	--	--	fg	--	--	--	--	--	--	--	--	--	ee	--	--	--	--	--	--	--	--	--	--	--	ee	--	--	--	--	--	--	--	--	--	ee	--	--	ee	--	--	--	ee	ee	--	--	fe	--	ee	fe	--	ge	--	--	--	ge	ge	--	--	--	--	--	--	fe	--	ge	--	fg	fe	--	--	--	--	fe	ee	ge	fg	--	fg	fe	ee	ge	--	ee	--	--	fg	ge	ge	--	ge	ge	ge	--	ge	ee	fg	fe	ee	fe	fg	fg	--	ge	fg	fg	ee	ge	fg	ee	ee	fe	fg	ge	fe	--	--	fe	fg	fe	ge	ee	fg	ee	ge	--	--	ee	fg	fe	--	fe	ee	fe	fg	ee	ge	ge	fe	ge	ee	fe	ge	ge	fe	fe	ee	ee	--	ge	fe
NZPR0300	<efxeg>	fg	ee	eg	fg	ef	eg	eg	eg	ef	ee	fg	eg	ee	eg	ef	fg	--	eg	ee	fg	eg	ee	eg	ef	eg	ef	ef	eg	eg	eg	ef	eg	ee	fg	eg	ee	ef	ef	ee	ef	eg	ee	ef	fg	ef	fg	ef	ef	--	--	fg	eg	eg	--	ee	fg	--	ef	eg	ee	--	ee	--	ee	eg	eg	fg	ef	--	ef	ee	--	fg	ef	--	ee	ee	ef	--	--	ee	--	--	--	--	--	ee	--	--	--	--	--	--	ee	--	fg	ef	--	fg	--	--	--	ef	--	--	--	--	--	--	--	ef	--	fg	--	ef	--	--	--	--	eg	--	--	--	--	--	--	--	--	--	ef	fg	--	--	--	--	--	fg	--	--	--	ee	ef	--	--	--	--	--	--	--	--	--	--	--	eg	ee	ee	--	--	--	--	--	--	--	--	--	--	--	--	--	ee	--
PtHBy_F1R1A-S1	<nnxnp>	--	--	nn	--	--	nn	--	nn	np	np	nn	np	nn	nn	np	nn	np	np	nn	--	--	--	nn	nn	--	np	nn	nn	np	nn	nn	np	nn	--	nn	np	--	--	np	nn	nn	np	np	np	np	nn	nn	--	--	--	nn	nn	--	--	np	np	--	np	nn	nn	--	np	--	np	np	--	np	nn	nn	nn	nn	--	nn	np	--	nn	--	--	--	--	np	--	--	--	--	--	np	--	--	--	--	--	--	nn	--	nn	np	--	--	--	--	--	nn	nn	--	--	--	--	--	--	--	--	--	--	np	--	--	--	--	nn	--	--	--	--	--	--	--	--	--	np	nn	--	--	--	--	--	np	np	--	--	--	nn	--	nn	--	--	--	--	--	--	--	--	--	--	--	--	--	--	--	--	--	--	--	--	--	--	--	--	nn	np	--
PtIFG_1454_A	<nnxnp>	pn	--	--	--	--	--	--	nn	--	pn	--	--	nn	--	nn	--	nn	--	nn	pn	--	--	--	--	--	nn	--	--	--	--	--	nn	--	pn	pn	--	--	--	--	--	--	--	--	--	--	--	--	--	--	--	nn	--	pn	--	--	pn	--	nn	--	--	--	--	--	nn	nn	pn	--	--	--	pn	pn	--	--	--	--	--	nn	--	--	--	pn	--	--	--	--	--	nn	--	--	--	--	--	--	pn	--	pn	nn	--	pn	--	--	--	pn	nn	--	--	--	--	--	--	pn	--	pn	--	nn	--	--	--	--	pn	--	--	--	--	--	--	--	--	--	pn	pn	--	--	--	--	--	pn	pn	--	--	nn	nn	--	nn	--	--	--	--	--	--	--	--	--	pn	nn	nn	--	--	--	--	--	--	--	--	--	--	--	--	nn	pn	--
PtIFG_1576_1	<nnxnp>	nn	nn	pn	pn	nn	pn	nn	nn	pn	nn	pn	pn	pn	pn	nn	pn	nn	nn	nn	pn	pn	nn	pn	pn	pn	pn	nn	pn	nn	--	pn	nn	nn	nn	nn	pn	nn	nn	nn	pn	nn	nn	pn	nn	nn	pn	nn	pn	pn	pn	pn	nn	pn	nn	nn	nn	pn	pn	nn	nn	nn	pn	pn	nn	pn	--	nn	pn	nn	nn	pn	nn	nn	nn	nn	pn	nn	nn	pn	nn	nn	nn	nn	nn	nn	pn	pn	pn	nn	pn	pn	nn	pn	pn	pn	pn	nn	pn	nn	nn	nn	pn	pn	nn	--	nn	pn	nn	nn	nn	nn	nn	nn	nn	nn	nn	pn	pn	pn	nn	nn	nn	nn	pn	pn	nn	pn	pn	nn	pn	nn	nn	nn	nn	pn	pn	pn	pn	pn	pn	pn	pn	pn	nn	pn	pn	nn	pn	nn	pn	nn	nn	pn	pn	nn	nn	pn	nn	pn	pn	nn	pn	nn	nn	pn	nn	nn	pn	nn	pn	pn
PtIFG_1635_C	<hkxhk>	hh	--	--	--	--	--	--	kk	--	hk	--	--	hk	--	kk	--	hk	--	hh	kk	--	--	--	--	--	hk	--	--	--	--	--	hk	--	hk	hk	--	--	--	--	--	--	--	--	--	--	--	--	--	--	--	kk	--	hk	--	--	hh	--	hk	--	--	--	--	--	hk	hh	kk	--	--	--	kk	hh	--	--	--	--	--	hk	--	--	--	hh	--	--	--	--	--	hk	--	--	--	--	--	--	kk	--	kk	hk	--	hk	--	--	--	hk	hk	--	--	--	--	--	--	hk	--	kk	--	hh	--	--	--	--	hh	--	--	kk	--	--	--	--	--	--	hh	kk	--	--	--	--	--	hh	hk	--	--	hk	hh	--	hk	--	--	--	--	--	--	--	--	--	kk	kk	hk	--	--	--	--	--	--	--	--	--	--	--	--	hh	hk	--
PtIFG_1916_7	<nnxnp>	pn	nn	nn	nn	pn	pn	nn	--	nn	--	--	--	--	nn	nn	pn	--	nn	--	nn	nn	nn	pn	--	pn	--	nn	--	nn	nn	pn	--	pn	--	--	pn	pn	nn	pn	pn	pn	pn	pn	nn	pn	pn	nn	pn	pn	pn	nn	pn	nn	nn	nn	--	nn	--	nn	pn	nn	nn	nn	pn	--	nn	pn	nn	nn	nn	--	pn	nn	nn	pn	pn	nn	nn	nn	pn	--	nn	--	pn	pn	nn	pn	nn	nn	nn	pn	pn	pn	nn	pn	pn	--	nn	nn	pn	nn	pn	--	nn	--	pn	pn	nn	pn	nn	--	nn	pn	--	nn	nn	nn	nn	nn	--	nn	nn	--	pn	pn	--	nn	nn	pn	pn	--	nn	pn	pn	nn	pn	--	nn	nn	nn	--	pn	--	nn	nn	nn	nn	nn	pn	pn	pn	pn	nn	--	--	--	pn	pn	pn	pn	pn	pn	pn	pn	nn	pn	--	--	pn	--	nn
PtIFG_1956_1	<lmxll>	lm	--	--	--	--	--	--	ll	--	lm	--	--	ll	--	lm	--	ll	--	ll	ll	--	--	--	--	--	ll	--	--	--	--	--	lm	--	lm	lm	--	--	--	--	--	--	--	--	--	--	--	--	--	--	--	ll	--	ll	--	--	--	--	lm	--	--	--	--	--	lm	lm	ll	--	--	--	ll	--	--	--	--	--	--	ll	--	--	--	lm	--	--	--	--	--	ll	--	--	--	--	--	--	lm	--	lm	lm	--	lm	--	--	--	lm	lm	--	--	--	--	--	--	lm	--	lm	--	ll	--	--	--	--	lm	--	--	--	--	--	--	--	--	--	ll	ll	--	--	--	--	--	lm	lm	--	--	ll	--	--	ll	--	--	--	--	--	--	--	--	--	--	ll	lm	--	--	--	--	--	--	--	--	--	--	--	--	lm	ll	--
PtIFG_1956_3	<nnxnp>	pn	--	--	--	--	--	--	nn	--	pn	--	--	pn	--	pn	--	nn	--	nn	nn	--	--	--	--	--	nn	--	--	--	--	--	nn	--	nn	nn	--	--	--	--	--	--	--	--	--	--	--	--	--	--	--	pn	--	pn	--	--	pn	--	nn	--	--	--	--	--	pn	nn	nn	--	--	--	nn	nn	--	--	--	--	--	nn	--	--	--	nn	--	--	--	--	--	pn	--	--	--	--	--	--	nn	--	nn	nn	--	pn	--	--	--	nn	pn	--	--	--	--	--	--	pn	--	pn	--	pn	--	--	--	--	pn	--	--	--	--	--	--	--	--	--	pn	pn	--	--	--	--	--	pn	nn	--	--	pn	nn	--	nn	--	--	--	--	--	--	--	--	--	nn	nn	pn	--	--	--	--	--	--	--	--	--	--	--	--	pn	nn	--
PtIFG_1A2_1	<abxcd>	db	ac	db	ac	cb	db	cb	ad	db	db	ac	ad	ad	ad	db	cb	db	ac	ad	ad	db	ac	db	ac	db	ac	db	ac	cb	db	cb	ad	cb	ac	cb	ac	db	db	ad	cb	ad	ac	ac	cb	ac	db	db	cb	db	cb	ac	ac	cb	db	ac	ac	cb	db	ac	db	ad	ad	cb	db	cb	ad	ad	ac	ad	db	ad	cb	ac	ad	ac	cb	db	cb	ad	ad	ad	cb	db	ad	db	db	db	ad	ac	db	ad	ad	cb	ac	db	ad	db	db	ad	ad	ad	ad	ad	db	--	cb	cb	cb	ac	cb	ac	db	cb	ac	cb	cb	db	cb	ad	ad	cb	cb	cb	cb	ac	ad	ac	cb	db	cb	db	ad	ad	db	cb	ad	ac	cb	cb	db	cb	ac	ac	ad	db	ad	db	db	ad	db	cb	ad	db	ad	ad	ac	ac	db	db	ac	db	cb	ac	ac	ad	ad	cb	cb	ad	db	db
PtIFG_1A2_C	<abxcd>	ac	--	--	--	--	--	--	bc	--	ac	--	--	bc	--	ac	--	ac	--	bc	bc	--	--	--	--	--	bd	--	--	--	--	--	bc	--	bd	ad	--	--	--	--	--	--	--	--	--	--	--	--	--	--	--	bd	--	ad	--	--	bd	--	ac	--	--	--	--	--	ac	ad	bc	--	--	--	ac	bc	--	--	--	--	--	ac	--	--	--	bc	--	--	--	--	--	ac	--	--	--	--	--	--	bd	--	bc	ac	--	bc	--	--	--	bc	ac	--	--	--	--	--	--	bd	--	ad	--	ad	--	--	--	--	bc	--	--	ad	--	--	--	--	--	--	ad	ac	--	--	--	--	--	bd	ad	--	--	ad	bd	--	bc	--	--	--	--	--	--	--	--	--	bc	bc	bd	--	--	--	--	--	--	--	--	--	--	--	--	bc	ac	--
PtIFG_1A5_1	<lmxll>	lm	--	--	--	--	--	--	lm	--	lm	--	--	ll	--	lm	--	lm	--	ll	lm	--	--	--	--	--	ll	--	--	--	--	--	lm	--	lm	lm	--	--	--	--	--	--	--	--	--	--	--	--	--	--	--	ll	--	lm	--	--	--	--	ll	--	--	--	--	--	ll	lm	lm	--	--	--	ll	lm	--	--	--	--	--	ll	--	--	--	ll	--	--	--	--	--	ll	--	--	--	--	--	--	ll	--	lm	ll	--	ll	--	--	--	lm	lm	--	--	--	--	--	--	ll	--	ll	--	ll	--	--	--	--	ll	--	--	lm	--	--	--	--	--	--	ll	ll	--	--	--	--	--	ll	lm	--	--	ll	lm	--	ll	--	--	--	--	--	--	--	--	--	ll	lm	ll	--	--	--	--	--	--	--	--	--	--	--	--	lm	ll	--
PtIFG_1D8_1	<lmxll>	ml	--	--	--	--	--	--	ml	--	ml	--	--	ml	--	ll	--	ml	--	ll	ll	--	--	--	--	--	ll	--	--	--	--	--	ml	--	ml	ml	--	--	--	--	--	--	--	--	--	--	--	--	--	--	--	ll	--	ll	--	--	ml	--	ll	--	--	--	--	--	ml	ml	ll	--	--	--	ml	ml	--	--	--	--	--	ml	--	--	--	ll	--	--	--	--	--	--	--	--	--	--	--	--	ll	--	ml	ll	--	ll	--	--	--	ml	ll	--	--	--	--	--	--	ml	--	--	--	--	--	--	--	--	ml	--	--	ll	--	--	--	--	--	--	--	ll	--	--	--	--	--	ml	ll	--	--	ll	--	--	ml	--	--	--	--	--	--	--	--	--	ll	ll	ll	--	--	--	--	--	--	--	--	--	--	--	--	ll	ll	--
PtIFG_2022_A	<hkxhk>	hh	--	--	--	--	--	--	hk	--	kk	--	--	kk	--	hk	--	hk	--	kk	hh	--	--	--	--	--	hk	--	--	--	--	--	hk	--	hh	hk	--	--	--	--	--	--	--	--	--	--	--	--	--	--	--	hh	--	hk	--	--	hh	--	hk	--	--	--	--	--	kk	hk	kk	--	--	--	hk	kk	--	--	--	--	--	kk	--	--	--	kk	--	--	--	--	--	kk	--	--	--	--	--	--	kk	--	hh	hk	--	hh	--	--	--	hk	hk	--	--	--	--	--	--	hk	--	hh	--	hk	--	--	--	--	hk	--	--	hk	--	--	--	--	--	--	hk	hh	--	--	--	--	--	hh	hh	--	--	kk	hk	--	hk	--	--	--	--	--	--	--	--	--	hk	kk	kk	--	--	--	--	--	--	--	--	--	--	--	--	hk	kk	--
PtIFG_2113_2	<nnxnp>	pn	pn	pn	nn	pn	nn	nn	pn	nn	pn	nn	nn	nn	pn	nn	pn	pn	pn	nn	pn	pn	pn	nn	nn	nn	nn	nn	nn	pn	nn	nn	pn	pn	pn	pn	nn	pn	nn	nn	nn	nn	pn	nn	pn	pn	nn	pn	pn	pn	nn	pn	nn	pn	nn	nn	--	nn	nn	pn	nn	pn	nn	nn	pn	nn	nn	nn	nn	pn	pn	nn	nn	nn	pn	pn	nn	nn	pn	nn	pn	nn	pn	pn	nn	nn	nn	pn	nn	nn	nn	pn	nn	pn	pn	pn	pn	nn	nn	pn	nn	nn	pn	nn	nn	pn	pn	nn	nn	nn	pn	nn	pn	--	nn	--	nn	nn	nn	nn	nn	pn	nn	nn	nn	nn	nn	pn	pn	nn	--	nn	nn	nn	nn	nn	pn	nn	--	--	--	pn	--	nn	--	--	--	--	--	--	--	--	--	--	nn	nn	nn	--	--	--	--	--	--	--	--	--	--	--	--	--	--	--
PtIFG_2145_24	<lmxll>	ml	ll	ll	ml	ml	ml	ll	ll	ll	ml	ml	ml	ll	ll	ll	ll	ll	ll	ml	ll	ml	ll	ml	ll	ml	ml	ml	ll	ll	ml	ll	ml	ll	ll	ml	ll	ml	ll	ll	ml	ml	ml	ml	ml	ml	ml	ml	ml	ml	ll	ll	ll	ml	ml	ll	ll	ll	ml	ml	ml	ml	ml	ml	ml	ll	ml	ml	ml	ml	ll	ll	ll	ml	ll	ll	ml	ll	ll	ll	ml	ml	ll	ll	ml	ll	ml	ml	ml	ml	ll	ll	ml	ll	ll	ml	ll	ml	ll	ll	ml	ml	ml	ll	ll	ll	ml	ll	ml	ml	ll	ll	ml	ml	ll	ml	ll	ml	ll	ll	ml	ll	ml	ll	ll	ll	ml	ll	ml	ll	ml	ll	ml	ml	ll	ll	ml	ml	ll	ll	ll	ml	ml	ml	ll	ml	ll	ml	ll	ml	ml	ml	ml	ml	ll	ll	ll	ll	ll	ml	ll	ml	ll	ml	ll	ll	ml	ml	ml	ml	ml	ll
PtIFG_2145_5	<nnxnp>	nn	nn	pn	nn	pn	pn	--	nn	nn	--	pn	nn	pn	nn	nn	pn	--	--	--	pn	nn	nn	--	--	pn	--	pn	--	pn	nn	pn	--	pn	--	--	pn	nn	pn	nn	pn	pn	pn	pn	pn	nn	pn	pn	nn	pn	pn	--	pn	pn	pn	nn	--	pn	--	nn	pn	pn	pn	pn	nn	--	pn	pn	nn	nn	nn	--	pn	pn	nn	nn	pn	nn	pn	pn	pn	--	nn	nn	pn	pn	pn	pn	nn	pn	nn	pn	nn	nn	pn	pn	nn	pn	nn	nn	pn	nn	nn	nn	pn	pn	nn	nn	pn	nn	nn	--	pn	pn	nn	pn	--	nn	pn	nn	pn	pn	pn	--	pn	pn	pn	pn	--	nn	--	--	pn	pn	pn	nn	nn	pn	nn	nn	pn	nn	nn	pn	pn	--	nn	nn	pn	pn	nn	--	nn	pn	nn	pn	nn	nn	--	pn	pn	--	nn	pn	--	--	nn	nn	pn	nn	nn	nn
PtIFG_2146_31	<abxcd>	bd	bd	ac	bd	ac	ac	ad	bd	ad	--	ad	ac	bc	bd	bc	bc	ad	ac	bc	bc	ac	bd	bd	bc	bc	ad	ad	bc	bd	bc	ac	bd	ad	bd	bc	bd	bd	ad	ad	bc	bc	ad	ac	ad	ac	bc	ac	bc	ac	bc	ac	bc	bd	ad	ad	--	ad	ac	bd	ac	ac	ac	ac	ad	bd	ac	ad	ac	bd	bd	bc	ad	ac	ad	bd	bd	ac	bd	ad	bd	bc	ad	bd	bd	ad	ac	bc	ac	ac	ac	bd	bd	bc	ac	ac	ad	ac	ad	bd	bc	ac	ad	--	bd	--	bd	ad	ad	bd	bd	bd	bd	ad	bc	ac	ac	ac	bd	bd	bc	bd	bd	ac	ad	ac	bd	ac	bd	bc	ac	bc	ad	ad	bc	ac	ac	ac	bd	ad	bd	ac	ac	bc	bd	ac	ac	bd	ad	bd	bc	bd	bd	bc	ac	ac	--	bc	ad	ad	ac	ad	ad	ac	ad	ac	bd	bc	bc	bd	ac	bd
PtIFG_2150_A	<nnxnp>	pn	--	--	--	--	--	--	nn	--	pn	--	--	pn	--	nn	--	nn	--	nn	nn	--	--	--	--	--	pn	--	--	--	--	--	pn	--	pn	nn	--	--	--	--	--	--	--	--	--	--	--	--	--	--	--	nn	--	nn	--	--	--	--	pn	--	--	--	--	--	pn	pn	nn	--	--	--	nn	nn	--	--	--	--	--	pn	--	--	--	pn	--	--	--	--	--	nn	--	--	--	--	--	--	nn	--	nn	pn	--	--	--	--	--	pn	nn	--	--	--	--	--	--	nn	--	nn	--	pn	--	--	--	--	pn	--	--	--	--	--	--	--	--	--	pn	pn	--	--	--	--	--	pn	nn	--	--	nn	pn	--	nn	--	--	--	--	--	--	--	--	--	nn	pn	pn	--	--	--	--	--	--	--	--	--	--	--	--	pn	nn	--
PtIFG_2274_1	<nnxnp>	pn	--	--	--	--	--	--	pn	--	pn	--	--	pn	--	pn	--	pn	--	pn	pn	--	--	--	--	--	nn	--	--	--	--	--	pn	--	pn	nn	--	--	--	--	--	--	--	--	--	--	--	--	--	--	--	pn	--	pn	--	--	--	--	pn	--	--	--	--	--	pn	nn	pn	--	--	--	pn	pn	--	--	--	--	--	pn	--	--	--	pn	--	--	--	--	--	pn	--	--	--	--	--	--	nn	--	pn	nn	--	pn	--	--	--	nn	pn	--	--	--	--	--	--	nn	--	nn	--	nn	--	--	--	--	pn	--	--	nn	--	--	--	--	--	--	nn	pn	--	--	--	--	--	nn	nn	--	--	nn	nn	--	pn	--	--	--	--	--	--	--	--	--	pn	pn	nn	--	--	--	--	--	--	--	--	--	--	--	--	pn	pn	--
PtIFG_2315_1	<lmxll>	--	--	--	--	--	--	--	ml	--	ml	--	--	ml	--	ll	--	ml	--	ml	ll	--	--	--	--	--	ll	--	--	--	--	--	--	--	ll	ml	--	--	--	--	--	--	--	--	--	--	--	--	--	--	--	ll	--	--	--	--	--	--	ll	--	--	--	--	--	ml	ml	ml	--	--	--	ll	ml	--	--	--	--	--	ml	--	--	--	ml	--	--	--	--	--	ml	--	--	--	--	--	--	ml	--	ll	ll	--	ll	--	--	--	ll	ml	--	--	--	--	--	--	--	--	ll	--	ll	--	--	--	--	--	--	--	--	--	--	--	--	--	--	ll	--	--	--	--	--	--	--	ll	--	--	ll	--	--	ll	--	--	--	--	--	--	--	--	--	ml	ml	ml	--	--	--	--	--	--	--	--	--	--	--	--	ll	ml	--
PtIFG_2328_1	<nnxnp>	--	--	--	--	--	--	--	nn	--	nn	--	--	np	--	nn	--	np	--	np	np	--	--	--	--	--	nn	--	--	--	--	--	np	--	nn	nn	--	--	--	--	--	--	--	--	--	--	--	--	--	--	--	nn	--	np	--	--	nn	--	np	--	--	--	--	--	nn	nn	nn	--	--	--	nn	nn	--	--	--	--	--	nn	--	--	--	np	--	--	--	--	--	np	--	--	--	--	--	--	nn	--	np	np	--	np	--	--	--	nn	nn	--	--	--	--	--	--	nn	--	nn	--	nn	--	--	--	--	np	--	--	np	--	--	--	--	--	--	np	nn	--	--	--	--	--	nn	np	--	--	np	np	--	np	--	--	--	--	--	--	--	--	--	np	nn	nn	--	--	--	--	--	--	--	--	--	--	--	--	--	nn	--
PtIFG_2361_3	<nnxnp>	pn	--	pn	--	nn	pn	nn	pn	pn	pn	--	pn	pn	--	pn	pn	pn	pn	pn	pn	--	nn	pn	nn	nn	nn	nn	nn	pn	nn	nn	nn	nn	pn	pn	nn	pn	nn	nn	nn	nn	nn	nn	nn	nn	pn	pn	nn	nn	pn	pn	pn	nn	pn	pn	--	nn	pn	pn	pn	nn	pn	pn	pn	nn	pn	pn	pn	pn	pn	pn	nn	pn	nn	nn	nn	nn	pn	nn	pn	pn	nn	pn	pn	nn	nn	nn	pn	nn	nn	pn	pn	pn	nn	nn	pn	pn	nn	nn	nn	nn	nn	pn	nn	nn	pn	pn	nn	pn	--	pn	pn	pn	nn	nn	nn	pn	pn	pn	pn	pn	nn	pn	nn	nn	nn	pn	pn	nn	nn	pn	nn	nn	nn	nn	nn	pn	nn	nn	nn	nn	pn	pn	pn	--	nn	nn	pn	pn	nn	--	nn	nn	nn	nn	pn	nn	pn	nn	nn	--	pn	pn	--	nn	pn	pn	nn	nn	nn	pn
PtIFG_2369_2	<nnxnp>	pn	--	--	--	--	--	--	nn	--	nn	--	--	pn	--	nn	--	pn	--	pn	pn	--	--	--	--	--	nn	--	--	--	--	--	pn	--	nn	nn	--	--	--	--	--	--	--	--	--	--	--	--	--	--	--	pn	--	pn	--	--	--	--	pn	--	--	--	--	--	nn	pn	nn	--	--	--	pn	nn	--	--	--	--	--	nn	--	--	--	nn	--	--	--	--	--	nn	--	--	--	--	--	--	nn	--	pn	pn	--	pn	--	--	--	nn	nn	--	--	--	--	--	--	nn	--	nn	--	nn	--	--	--	--	pn	--	--	pn	--	--	--	--	--	--	pn	nn	--	--	--	--	--	nn	pn	--	--	pn	nn	--	pn	--	--	--	--	--	--	--	--	--	pn	nn	nn	--	--	--	--	--	--	--	--	--	--	--	--	pn	nn	--
PtIFG_2536_1	<efxeg>	fg	--	--	--	--	--	--	ee	--	fe	--	--	ge	--	ee	--	ge	--	fe	fe	--	--	--	--	--	ge	--	--	--	--	--	fg	--	ge	ee	--	--	--	--	--	--	--	--	--	--	--	--	--	--	--	ee	--	fe	--	--	--	--	ge	--	--	--	--	--	fg	fe	fe	--	--	--	ee	fe	--	--	--	--	--	ge	--	--	--	ee	--	--	--	--	--	ee	--	--	--	--	--	--	fe	--	fe	ge	--	ge	--	--	--	fe	ee	--	--	--	--	--	--	ee	--	ge	--	fg	--	--	--	--	fe	--	--	fg	--	--	--	--	--	--	ee	fg	--	--	--	--	--	ge	ge	--	--	fe	fg	--	fe	--	--	--	--	--	--	--	--	--	ee	ge	ge	--	--	--	--	--	--	--	--	--	--	--	--	fg	fg	--
PtIFG_2540_2	<efxeg>	ef	--	ee	ee	gf	ee	ee	ee	gf	gf	--	ee	ge	--	gf	ef	ee	ge	ge	ef	ee	ge	ee	gf	ee	ge	gf	ge	ee	ee	gf	ee	ge	ef	ee	ge	gf	gf	ge	gf	ee	ge	gf	ef	gf	gf	gf	gf	ef	ge	ef	ee	ee	ee	ee	--	ge	gf	ee	ge	ee	ge	ee	ge	ee	ge	ef	gf	ge	gf	ge	ge	ef	ef	gf	ge	ge	gf	ge	gf	ge	ee	ef	ee	ge	ef	ge	ef	ee	ee	gf	gf	ef	ge	ee	ef	--	ge	ef	gf	ef	ge	ef	ee	gf	gf	ge	ee	ee	ef	gf	gf	ef	ee	gf	ge	gf	ge	ef	ee	ef	ge	--	ge	ef	ef	ee	ee	gf	ef	ef	ef	gf	gf	ef	ef	ef	ef	ee	ge	ge	gf	ef	gf	--	gf	ef	gf	ee	ee	--	ge	gf	ee	ge	ge	ge	ee	ee	gf	--	ge	ee	ee	ee	ee	ee	ee	gf	ge	ef
PtIFG_2610_A	<efxeg>	fe	ee	ge	gf	gf	ge	gf	gf	fe	ee	fe	ee	fe	ee	ge	gf	ge	gf	ee	gf	gf	fe	gf	ee	gf	fe	--	--	gf	ge	ee	gf	fe	fe	gf	ge	ge	ge	ge	fe	ee	ee	fe	ge	ge	gf	ee	fe	ge	fe	gf	ge	ee	ge	gf	--	ge	ge	ge	fe	gf	ee	ee	gf	fe	ee	gf	fe	ee	ge	--	ge	ge	ge	ge	gf	gf	ge	ge	fe	gf	ee	fe	ee	ge	fe	ge	ee	gf	ge	gf	gf	fe	fe	fe	ee	ge	ee	gf	fe	ee	ee	ge	ge	fe	fe	ge	ee	fe	gf	--	gf	ge	ge	ee	ee	ee	ge	gf	ge	fe	ge	gf	gf	gf	fe	fe	fe	ee	ge	fe	ee	ee	gf	gf	gf	ge	ee	gf	ee	gf	gf	ee	ee	gf	gf	--	--	gf	ge	ge	gf	fe	ee	gf	gf	ge	gf	fe	ge	ee	ge	fe	--	gf	ee	ee	gf	gf	ee	fe
PtIFG_2717_1	<lmxll>	ll	--	--	--	--	--	--	ml	--	ll	--	--	ml	--	ll	--	ll	--	ml	ll	--	--	--	--	--	ml	--	--	--	--	--	ml	--	ll	ml	--	--	--	--	--	--	--	--	--	--	--	--	--	--	--	ll	--	ml	--	--	--	--	--	--	--	--	--	--	ml	ll	ml	--	--	--	ll	ll	--	--	--	--	--	ml	--	--	--	ml	--	--	--	--	--	ml	--	--	--	--	--	--	--	--	ml	ll	--	ll	--	--	--	ml	--	--	--	--	--	--	--	ll	--	ll	--	--	--	--	--	--	--	--	--	--	--	--	--	--	--	--	ll	ll	--	--	--	--	--	ml	ll	--	--	ml	--	--	ll	--	--	--	--	--	--	--	--	--	ll	ml	ml	--	--	--	--	--	--	--	--	--	--	--	--	ll	ml	--
PtIFG_2781_1	<nnxnp>	nn	--	--	--	--	--	--	pn	--	pn	--	--	nn	--	nn	--	pn	--	nn	nn	--	--	--	--	--	pn	--	--	--	--	--	pn	--	pn	nn	--	--	--	--	--	--	--	--	--	--	--	--	--	--	--	pn	--	pn	--	--	nn	--	nn	--	--	--	--	--	nn	nn	nn	--	--	--	pn	nn	--	--	--	--	--	nn	--	--	--	pn	--	--	--	--	--	pn	--	--	--	--	--	--	pn	--	pn	pn	--	nn	--	--	--	nn	nn	--	--	--	--	--	--	pn	--	nn	--	pn	--	--	--	--	pn	--	--	pn	--	--	--	--	--	--	nn	pn	--	--	--	--	--	pn	nn	--	--	--	--	--	--	--	--	--	--	--	--	--	--	--	nn	--	nn	--	--	--	--	--	--	--	--	--	--	--	--	nn	nn	--
PtIFG_2786_1	<nnxnp>	np	--	--	--	--	--	--	np	--	np	--	--	nn	--	nn	--	np	--	nn	np	--	--	--	--	--	np	--	--	--	--	--	np	--	np	np	--	--	--	--	--	--	--	--	--	--	--	--	--	--	--	nn	--	np	--	--	nn	--	nn	--	--	--	--	--	np	nn	nn	--	--	--	np	nn	--	--	--	--	--	np	--	--	--	nn	--	--	--	--	--	np	--	--	--	--	--	--	np	--	np	nn	--	np	--	--	--	nn	nn	--	--	--	--	--	--	nn	--	np	--	np	--	--	--	--	nn	--	--	nn	--	--	--	--	--	--	np	nn	--	--	--	--	--	np	nn	--	--	np	nn	--	np	--	--	--	--	--	--	--	--	--	nn	nn	np	--	--	--	--	--	--	--	--	--	--	--	--	np	np	--
PtIFG_2802_1	<nnxnp>	np	--	--	--	--	--	--	np	--	nn	--	--	nn	--	nn	--	np	--	nn	nn	--	--	--	--	--	np	--	--	--	--	--	np	--	np	np	--	--	--	--	--	--	--	--	--	--	--	--	--	--	--	np	--	np	--	--	--	--	np	--	--	--	--	--	np	np	nn	--	--	--	nn	nn	--	--	--	--	--	nn	--	--	--	np	--	--	--	--	--	nn	--	--	--	--	--	--	np	--	np	nn	--	nn	--	--	--	nn	--	--	--	--	--	--	--	np	--	np	--	np	--	--	--	--	np	--	--	np	--	--	--	--	--	--	nn	np	--	--	--	--	--	np	np	--	--	nn	nn	--	np	--	--	--	--	--	--	--	--	--	np	nn	nn	--	--	--	--	--	--	--	--	--	--	--	--	np	nn	--
PtIFG_2802_2	<hkxhk>	hk	--	--	--	--	--	--	hh	--	hk	--	--	hk	--	kk	--	hk	--	hk	hk	--	--	--	--	--	hk	--	--	--	--	--	hh	--	hh	hh	--	--	--	--	--	--	--	--	--	--	--	--	--	--	--	hh	--	hk	--	--	--	--	hk	--	--	--	--	--	hh	hk	hk	--	--	--	hk	hk	--	--	--	--	--	kk	--	--	--	hh	--	--	--	--	--	kk	--	--	--	--	--	--	hk	--	hh	kk	--	hk	--	--	--	hk	kk	--	--	--	--	--	--	hh	--	hk	--	hk	--	--	--	--	hk	--	--	hk	--	--	--	--	--	--	kk	hk	--	--	--	--	--	hh	hh	--	--	kk	kk	--	hh	--	--	--	--	--	--	--	--	--	hh	hk	hk	--	--	--	--	--	--	--	--	--	--	--	--	hh	kk	--
PtIFG_2819_12	<abxcd>	ac	--	--	--	--	--	--	ac	--	ad	--	--	ac	--	ad	--	bd	--	bc	bc	--	--	--	--	--	ad	--	--	--	--	--	bd	--	bd	ad	--	--	--	--	--	--	--	--	--	--	--	--	--	--	--	bd	--	bd	--	--	--	--	ac	--	--	--	--	--	ac	bc	bc	--	--	--	ad	bc	--	--	--	--	--	ac	--	--	--	ad	--	--	--	--	--	bc	--	--	--	--	--	--	bc	--	ac	ac	--	ad	--	--	--	ac	ac	--	--	--	--	--	--	bc	--	ac	--	bd	--	--	--	--	bc	--	--	bd	--	--	--	--	--	--	bc	ac	--	--	--	--	--	bc	bd	--	--	ac	bd	--	bd	--	--	--	--	--	--	--	--	--	ac	bc	ac	--	--	--	--	--	--	--	--	--	--	--	--	ad	ac	--
PtIFG_2874_1	<efxeg>	fg	ge	ee	fe	fe	ee	fe	fe	fg	ge	fg	fg	fg	ge	ee	fe	fe	ee	--	fe	fe	fg	fg	ge	fe	fg	fe	ge	fe	ee	ge	fe	fg	fg	fe	ee	ee	ee	ee	fg	fg	ge	fg	ee	ge	fe	ee	fg	ee	ge	fe	ee	ge	ee	fe	fg	ee	--	ee	fg	fe	ge	ge	fe	fg	ge	ee	fg	ge	ee	ee	ee	ee	ee	ee	fe	fg	ee	ee	fg	fg	ge	fg	ge	ee	ge	ee	fg	fe	ge	fe	fe	fg	fg	fg	ge	--	ge	fe	fe	ee	ge	ee	ge	fe	fe	ee	ge	fg	ee	ge	fe	ee	ee	ge	ge	ge	ee	fe	ee	fg	ee	ge	fe	fe	ge	fg	fg	ge	fe	fe	--	ge	fg	fe	fe	ee	ge	fe	ee	fe	fe	ge	ge	fe	fe	ge	ge	ee	ee	ee	fe	fg	ge	fe	fe	ee	fe	fg	ee	ee	ge	--	fg	fe	ge	--	fe	fe	ge	fg
PtIFG_2885_B	<nnxnp>	pn	--	--	--	--	--	--	nn	--	pn	--	--	pn	--	nn	--	nn	--	nn	nn	--	--	--	--	--	pn	--	--	--	--	--	pn	--	pn	nn	--	--	--	--	--	--	--	--	--	--	--	--	--	--	--	nn	--	nn	--	--	--	--	pn	--	--	--	--	--	pn	pn	nn	--	--	--	nn	nn	--	--	--	--	--	pn	--	--	--	pn	--	--	--	--	--	nn	--	--	--	--	--	--	nn	--	nn	pn	--	pn	--	--	--	pn	nn	--	--	--	--	--	--	nn	--	nn	--	pn	--	--	--	--	pn	--	--	pn	--	--	--	--	--	--	pn	pn	--	--	--	--	--	pn	nn	--	--	nn	pn	--	nn	--	--	--	--	--	--	--	--	--	nn	pn	pn	--	--	--	--	--	--	--	--	--	--	--	--	pn	nn	--
PtIFG_2889_21	<abxcd>	ad	ad	ac	bd	ac	ac	ac	--	ad	--	ac	bd	bc	bc	ad	bc	ad	bd	ad	ad	ad	bc	ad	ac	ac	ad	ac	bc	ac	--	ac	bc	bd	bc	bd	ac	--	bc	ad	bc	bc	bc	ad	bc	ad	bc	bc	bc	ac	bc	bc	ac	ac	bc	bd	--	bd	bd	ad	ac	ac	ac	ad	bd	bc	ac	ac	bd	bd	ad	ac	ac	ac	bd	bd	bc	bd	ac	ac	ad	bc	ad	bd	bc	bc	ac	ac	bd	ac	ad	bc	ad	ad	bc	ac	bd	bc	ad	bd	bd	ad	bd	bd	bc	--	bd	ad	ac	bd	bd	ac	ac	bc	bd	bc	--	bd	--	ad	bc	ac	bc	bc	bc	ac	ac	bc	bd	ad	bd	ad	ac	ac	--	bc	bd	ac	ad	bd	ac	bd	ad	ac	ad	ac	bd	ad	bc	bc	bd	bc	ac	ac	bc	bc	bd	ad	bd	bc	ac	ad	ad	bc	bc	bc	ad	bd	ac	bd	bd	bd
PtIFG_3008_4	<lmxll>	ml	--	--	--	--	--	--	ml	--	ml	--	--	ll	--	ml	--	ml	--	ml	ll	--	--	--	--	--	ml	--	--	--	--	--	ll	--	ml	ll	--	--	--	--	--	--	--	--	--	--	--	--	--	--	--	ll	--	ml	--	--	ll	--	ll	--	--	--	--	--	ml	ml	ml	--	--	--	ml	ll	--	--	--	--	--	ml	--	--	--	ml	--	--	--	--	--	ml	--	--	--	--	--	--	ll	--	ml	ml	--	ml	--	--	--	ml	ml	--	--	--	--	--	--	ml	--	ll	--	ml	--	--	--	--	ll	--	--	ll	--	--	--	--	--	--	ll	ll	--	--	--	--	--	ll	ml	--	--	ml	ml	--	ll	--	--	--	--	--	--	--	--	--	ll	ll	ll	--	--	--	--	--	--	--	--	--	--	--	--	ll	ml	--
PtIFG_3012_5	<nnxnp>	--	--	--	--	--	--	--	pn	--	nn	--	--	nn	--	pn	--	pn	--	pn	--	--	--	--	--	--	nn	--	--	--	--	--	nn	--	nn	pn	--	--	--	--	--	--	--	--	--	--	--	--	--	--	--	pn	--	pn	--	--	--	--	nn	--	--	--	--	--	nn	nn	pn	--	--	--	pn	pn	--	--	--	--	--	nn	--	--	--	nn	--	--	--	--	--	pn	--	--	--	--	--	--	pn	--	pn	nn	--	nn	--	--	--	nn	pn	--	--	--	--	--	--	pn	--	pn	--	--	--	--	--	--	nn	--	--	pn	--	--	--	--	--	--	--	nn	--	--	--	--	--	nn	pn	--	--	pn	--	--	pn	--	--	--	--	--	--	--	--	--	nn	nn	nn	--	--	--	--	--	--	--	--	--	--	--	--	nn	pn	--
PtIFG_3021_1	<lmxll>	ml	ll	ll	ml	ml	ll	ml	ml	ml	ml	ml	ml	ml	ll	ll	ll	ml	ll	ll	ll	ml	ll	ml	ml	ml	ml	ml	ll	ll	ml	ml	ml	ml	ml	ml	ll	ll	ml	ml	ll	ml	ll	ml	ll	ll	ml	ll	ml	ml	ll	ll	ll	ll	ml	ll	--	ml	ll	ml	ll	ml	ll	ml	ml	ml	--	ml	ml	ll	ml	ll	ll	ll	ml	ml	ml	ml	ml	ml	ml	ll	ml	ml	ll	ll	ml	ml	ll	ml	ml	ml	ll	ll	ll	ml	ml	--	ll	ll	ml	ll	ll	ml	ll	--	ll	ml	ml	ml	ml	ml	ll	ml	ll	--	ml	ll	ml	ll	ll	ll	ml	ml	ll	ml	ll	ll	ml	ml	ml	ml	ll	ll	ll	ml	ll	ml	ll	ll	ml	ll	ml	ml	ml	ml	ml	ll	ll	ml	--	ml	ml	ml	ll	ll	ml	ml	ml	ml	ll	ll	ll	ll	ll	ll	ml	ll	ml	ll	ll	ll
PtIFG_3026_A	<lmxll>	ll	--	--	--	--	--	--	ll	--	ll	--	--	ml	--	ll	--	ml	--	ll	ml	--	--	--	--	--	ml	--	--	--	--	--	ml	--	ll	ll	--	--	--	--	--	--	--	--	--	--	--	--	--	--	--	ml	--	ml	--	--	--	--	ll	--	--	--	--	--	ll	ml	ll	--	--	--	ll	ll	--	--	--	--	--	ml	--	--	--	ll	--	--	--	--	--	ml	--	--	--	--	--	--	ml	--	ml	ml	--	ml	--	--	--	ll	ml	--	--	--	--	--	--	ml	--	ml	--	ml	--	--	--	--	ml	--	--	ml	--	--	--	--	--	--	ll	ml	--	--	--	--	--	ll	ll	--	--	ml	ml	--	ll	--	--	--	--	--	--	--	--	--	ll	ll	ml	--	--	--	--	--	--	--	--	--	--	--	--	ml	ll	--
PtIFG_48_1	<lmxll>	ll	ml	ll	ll	ll	ml	ll	ll	ll	ll	ll	ml	ll	ml	ml	ll	ml	ml	ll	ll	ml	ll	ml	ml	ml	ll	ll	ml	ml	ll	ll	ll	ml	ml	ml	ml	ml	ll	ll	ml	ml	ml	ll	ml	ll	ml	ll	ml	ml	ml	ml	ll	ml	ml	ll	ll	ml	ll	ll	ml	ml	ll	ml	ml	ll	ll	ml	ll	ll	ml	ll	ll	ll	ml	ll	ll	ml	ml	ml	ll	ll	ml	ll	ll	ll	ml	ml	ll	ll	ll	ml	ll	ml	ll	ll	ml	ll	ll	ml	ll	ll	ml	ml	ll	ml	ml	ll	ml	ml	ml	ll	ll	ml	ml	ll	ml	ml	ll	ll	ll	ll	ll	ll	ll	ml	ll	ml	ml	ml	ll	ll	ll	ll	ml	ll	ml	ml	ml	ll	ll	ml	ll	ll	ll	ll	ll	ll	ll	ml	ll	ll	ll	ll	ll	ml	ml	ml	ml	ll	ll	ml	ll	ml	ll	ml	ll	ll	ll	ll	ll	ml
PtIFG_967_1	<nnxnp>	nn	--	--	--	--	--	--	nn	--	pn	--	--	pn	--	nn	--	nn	--	pn	pn	--	--	--	--	--	nn	--	--	--	--	--	pn	--	nn	pn	--	--	--	--	--	--	--	--	--	--	--	--	--	--	--	nn	--	nn	--	--	pn	--	nn	--	--	--	--	--	nn	pn	pn	--	--	--	pn	nn	--	--	--	--	--	pn	--	--	--	pn	--	--	--	--	--	pn	--	--	--	--	--	--	pn	--	nn	pn	--	pn	--	--	--	pn	nn	--	--	--	--	--	--	pn	--	pn	--	pn	--	--	--	--	pn	--	--	pn	--	--	--	--	--	--	nn	pn	--	--	--	--	--	nn	pn	--	--	nn	pn	--	nn	--	--	--	--	--	--	--	--	--	nn	nn	nn	--	--	--	--	--	--	--	--	--	--	--	--	pn	pn	--
PtIFG_F1AR1-(tubln)	<efxeg>	gf	--	ef	--	--	gf	--	eg	ee	eg	eg	gf	eg	ef	ee	gf	ee	ee	ef	--	--	--	gf	gf	--	ee	ef	--	ee	ef	ef	--	eg	--	gf	gf	eg	ee	eg	eg	eg	eg	eg	ee	eg	eg	ee	--	--	--	ee	eg	--	--	ee	eg	--	gf	ee	eg	--	ee	--	gf	eg	--	eg	--	ef	--	eg	--	ef	ee	--	gf	--	ee	--	--	eg	--	--	--	--	--	--	--	--	--	--	--	--	ef	--	--	eg	--	ee	--	--	--	ee	ef	--	--	--	--	--	--	eg	--	--	--	--	--	--	--	--	ee	--	--	--	--	--	--	--	--	--	eg	ee	--	--	--	--	--	--	--	--	--	--	eg	--	ee	--	--	--	--	--	--	--	--	--	--	--	gf	--	--	--	--	--	--	--	--	--	--	--	--	--	gf	--
PtIFG_Me_a	<lmxll>	ll	--	--	--	--	--	--	lm	--	ll	--	--	lm	--	ll	--	lm	--	lm	ll	--	--	--	--	--	lm	--	--	--	--	--	lm	--	ll	lm	--	--	--	--	--	--	--	--	--	--	--	--	--	--	--	ll	--	lm	--	--	ll	--	--	--	--	--	--	--	lm	lm	ll	--	--	--	ll	lm	--	--	--	--	--	lm	--	--	--	ll	--	--	--	--	--	lm	--	--	--	--	--	--	lm	--	lm	ll	--	--	--	--	--	lm	--	--	--	--	--	--	--	ll	--	ll	--	ll	--	--	--	--	lm	--	--	ll	--	--	--	--	--	--	ll	ll	--	--	--	--	--	ll	--	--	--	--	ll	--	--	--	--	--	--	--	--	--	--	--	lm	lm	lm	--	--	--	--	--	--	--	--	--	--	--	--	ll	lm	--
PtRIP_0621	<efxeg>	--	--	--	--	--	--	ef	--	--	fg	eg	--	--	--	--	--	--	--	--	--	--	--	--	ef	--	--	--	--	--	--	--	--	--	fg	--	--	--	--	--	--	--	--	--	--	--	ee	--	--	--	--	--	--	--	--	--	ee	--	--	ef	--	--	--	eg	ee	--	--	ee	--	ee	ef	--	fg	--	--	--	ee	ef	--	--	--	--	--	--	ee	--	eg	--	ee	eg	--	--	--	--	fg	ee	ef	ee	--	fg	eg	ee	ef	--	ef	--	--	fg	eg	ee	--	fg	fg	fg	--	eg	fg	eg	ee	ee	ee	ef	eg	--	ef	fg	eg	ef	ee	ef	eg	ef	ee	ee	ef	ef	--	--	fg	ee	ef	ee	eg	ee	fg	eg	--	--	ef	eg	ee	--	ee	eg	ef	fg	fg	fg	fg	eg	eg	ee	fg	eg	fg	fg	eg	ee	ee	--	ee	ef
PtRIP_0799	<efxeg>	--	--	--	--	--	--	ee	--	--	gf	ef	--	--	--	--	--	--	--	--	--	--	--	--	eg	--	--	--	--	--	--	--	--	--	ee	--	--	--	--	--	--	--	--	--	--	--	ef	--	--	--	--	--	--	--	--	--	ee	--	--	gf	--	--	--	gf	gf	--	--	ef	--	gf	eg	--	ee	--	--	--	ef	ee	--	--	--	--	--	--	gf	--	ef	--	gf	gf	--	--	--	--	eg	ef	ee	gf	--	ee	ef	ef	ef	--	ee	--	--	ee	ef	ef	--	eg	gf	gf	--	ef	ee	ef	ef	ee	ef	ee	ef	--	eg	eg	ef	ee	gf	eg	ef	eg	ef	gf	eg	eg	--	--	ee	eg	eg	gf	ef	ef	ee	ef	--	--	eg	ef	ef	--	gf	gf	eg	eg	ee	ee	ee	ef	eg	gf	ee	ef	ee	ee	ef	ef	ef	--	gf	eg
PtRIP_0905	<abxcd>	--	--	--	--	--	--	cb	--	--	db	db	--	--	--	--	--	--	--	--	--	--	--	--	db	--	--	--	--	--	--	--	--	--	db	--	--	--	--	--	--	--	--	--	--	--	db	--	--	--	--	--	--	--	--	--	cb	--	--	db	--	--	--	db	cb	--	--	db	--	cb	db	--	db	--	--	--	cb	cb	--	--	--	--	--	--	db	--	cb	--	cb	cb	--	--	--	--	cb	db	cb	db	--	db	cb	cb	cb	--	cb	--	--	db	cb	db	--	cb	db	cb	--	cb	cb	cb	cb	db	db	cb	db	--	cb	db	cb	cb	cb	cb	db	db	cb	db	cb	cb	--	--	db	db	cb	db	cb	db	db	db	--	--	cb	cb	cb	--	cb	cb	db	db	db	cb	db	db	db	cb	db	cb	cb	db	db	cb	db	--	db	cb
PtSIFG_0371	<lmxll>	--	--	--	--	--	--	ml	--	--	ml	ml	--	--	--	--	--	--	--	--	--	--	--	--	ml	--	--	--	--	--	--	--	--	--	ml	--	--	--	--	--	--	--	--	--	--	--	ml	--	--	--	--	--	--	--	--	--	ml	--	--	ml	--	--	--	ml	ml	--	--	ml	--	ll	ml	--	ll	--	--	--	ml	ml	--	--	--	--	--	--	ll	--	ml	--	ll	ml	--	--	--	--	ll	ml	ml	ll	--	ll	ml	ll	ml	--	ll	--	--	ml	ml	ml	--	ml	ll	ml	--	ll	ml	ll	ll	ll	ll	ll	ml	--	ll	ml	ll	ll	ll	ml	ll	ml	ll	ll	ll	ml	--	--	ll	ll	ml	ll	ml	ml	ml	ml	--	--	ml	ml	ml	--	ml	ml	ll	ll	ml	ml	ml	ml	ll	ll	ll	ll	ll	ll	ml	ll	ml	--	ll	ll
PtSIFG_0541	<nnxnp>	--	--	--	--	--	--	nn	--	--	pn	np	--	--	--	--	--	--	--	--	--	--	--	--	nn	--	--	--	--	--	--	--	--	--	nn	--	--	--	--	--	--	--	--	--	--	--	nn	--	--	--	--	--	--	--	--	--	pn	--	--	np	--	--	--	nn	pn	--	--	nn	--	pn	np	--	nn	--	--	--	nn	pn	--	--	--	--	--	--	nn	--	nn	--	pn	nn	--	--	--	--	nn	nn	pn	nn	--	pn	nn	nn	nn	--	nn	--	--	np	nn	pn	--	nn	nn	nn	--	pn	np	pn	nn	np	nn	nn	nn	--	nn	nn	nn	nn	pn	np	pn	nn	nn	nn	nn	pn	--	--	np	pn	nn	pn	np	nn	nn	np	--	--	nn	nn	pn	--	np	nn	pn	nn	pn	np	nn	nn	nn	np	np	pn	nn	nn	np	pn	nn	--	pn	pn
PtSIFG_0737	<lmxll>	--	--	--	--	--	--	ml	--	--	ml	ml	--	--	--	--	--	--	--	--	--	--	--	--	ml	--	--	--	--	--	--	--	--	--	ml	--	--	--	--	--	--	--	--	--	--	--	ml	--	--	--	--	--	--	--	--	--	ml	--	--	ml	--	--	--	ml	ml	--	--	ml	--	ll	ml	--	ll	--	--	--	ml	ml	--	--	--	--	--	--	ll	--	ml	--	ll	ml	--	--	--	--	ll	ml	ml	ll	--	ll	ml	ll	ml	--	ll	--	--	ml	ml	ml	--	ml	ll	ml	--	ll	ml	ll	ll	ll	ll	ll	ml	--	ll	ml	ll	ll	ll	ml	ll	ml	ll	ll	ll	ml	--	--	ll	ll	ml	ll	ml	ml	ml	ml	--	--	ll	ml	ml	--	ml	ml	ll	ll	ml	ml	ml	ml	ll	ll	ll	ll	ll	ll	ml	ll	ml	--	ll	ll
PtSIFG_1035	<nnxnp>	--	--	--	--	--	--	nn	--	--	np	nn	--	--	--	--	--	--	--	--	--	--	--	--	nn	--	--	--	--	--	--	--	--	--	nn	--	--	--	--	--	--	--	--	--	--	--	np	--	--	--	--	--	--	--	--	--	nn	--	--	np	--	--	--	nn	np	--	--	np	--	np	np	--	np	--	--	--	nn	np	--	--	--	--	--	--	np	--	np	--	np	nn	--	--	--	--	nn	np	nn	np	--	np	np	np	np	--	np	--	--	nn	np	nn	--	nn	np	nn	--	nn	nn	np	nn	nn	nn	nn	np	--	nn	nn	nn	nn	nn	np	np	nn	np	np	np	nn	--	--	nn	np	np	np	np	nn	nn	np	--	--	np	nn	np	--	nn	np	nn	np	np	np	np	np	nn	np	np	nn	nn	np	nn	nn	nn	--	np	np
PtSIFG_1120	<abxcd>	--	--	--	--	--	--	ad	--	--	bd	bd	--	--	--	--	--	--	--	--	--	--	--	--	ad	--	--	--	--	--	--	--	--	--	ad	--	--	--	--	--	--	--	--	--	--	--	bd	--	--	--	--	--	--	--	--	--	bc	--	--	ad	--	--	--	ad	bc	--	--	bc	--	bc	bc	--	bd	--	--	--	bc	bc	--	--	--	--	--	--	bc	--	bc	--	bd	ac	--	--	--	--	ac	bd	ad	bd	--	ac	bc	bc	bd	--	bd	--	--	ac	bd	ad	--	ad	bc	ac	--	bc	ac	bc	bd	ac	ad	bc	bd	--	ac	ad	bd	bd	bd	bd	ac	bc	bc	bc	ad	ad	--	--	bc	bd	bd	bd	bd	ac	ad	bc	--	--	bc	ad	ad	--	bd	bc	ad	bc	ac	ac	ad	ac	ac	bc	ad	bd	bd	bd	bd	ad	ac	--	ac	ad
PtSIFG_1178	<nnxnp>	--	--	--	--	--	--	pn	--	--	pn	nn	--	--	--	--	--	--	--	--	--	--	--	--	pn	--	--	--	--	--	--	--	--	--	pn	--	--	--	--	--	--	--	--	--	--	--	pn	--	--	--	--	--	--	--	--	--	pn	--	--	pn	--	--	--	nn	pn	--	--	pn	--	nn	pn	--	nn	--	--	--	pn	pn	--	--	--	--	--	--	pn	--	nn	--	pn	nn	--	--	--	--	nn	nn	pn	pn	--	nn	nn	pn	pn	--	pn	--	--	nn	nn	pn	--	nn	nn	nn	--	nn	nn	nn	pn	pn	pn	pn	nn	--	nn	nn	nn	nn	pn	pn	nn	pn	pn	nn	nn	pn	--	--	nn	pn	nn	pn	pn	pn	pn	pn	--	--	pn	pn	pn	--	nn	nn	nn	nn	pn	nn	nn	nn	nn	nn	pn	--	nn	nn	pn	pn	pn	--	nn	pn
PtTX2037	<lmxll>	--	ll	ll	ll	ll	ll	lm	lm	ll	ll	lm	ll	ll	ll	--	ll	--	ll	--	ll	ll	ll	ll	ll	lm	lm	ll	ll	ll	ll	lm	--	ll	ll	ll	ll	ll	lm	lm	ll	ll	--	ll	ll	--	ll	ll	--	--	--	ll	lm	--	--	ll	--	--	ll	ll	ll	--	--	--	--	--	--	ll	ll	ll	ll	lm	--	lm	ll	--	ll	--	ll	--	--	lm	--	--	--	--	--	ll	--	--	--	--	--	--	lm	--	lm	lm	--	ll	--	--	--	ll	--	--	--	--	--	--	--	--	--	--	--	--	--	--	--	--	lm	--	--	--	--	--	--	--	--	--	ll	--	--	--	--	--	--	ll	ll	--	--	--	--	--	--	--	--	--	--	--	--	--	--	--	--	ll	ll	--	--	--	--	--	--	--	--	--	--	--	--	--	ll	--
PtTX3026	<efxeg>	ee	--	--	eg	ee	ee	--	--	--	--	fg	ee	--	fg	--	--	--	eg	--	--	ee	--	ee	fg	--	--	ee	--	eg	fg	ee	--	ee	--	--	ee	--	ee	--	ee	--	ee	ee	eg	--	--	ee	fg	--	--	eg	ee	--	--	eg	--	--	--	--	ee	--	--	--	--	--	fg	eg	ee	--	--	--	--	--	eg	--	--	--	ee	--	--	--	--	--	--	--	--	ee	--	--	--	--	--	--	--	--	--	ee	--	--	--	--	--	--	--	--	--	--	--	--	--	--	--	--	--	--	--	--	--	--	--	--	--	--	--	--	--	--	--	--	--	eg	--	--	--	--	--	--	fg	--	--	--	--	--	--	--	--	--	--	--	--	--	--	--	--	ee	ee	--	--	--	--	--	--	--	--	--	--	--	--	--	fg	--
PtTX3029	<nnxnp>	np	nn	np	np	nn	np	np	np	np	nn	np	np	nn	np	nn	np	--	np	nn	np	np	nn	np	nn	np	nn	nn	nn	np	np	nn	np	nn	np	np	nn	nn	nn	nn	nn	np	nn	nn	np	nn	nn	nn	nn	--	--	np	np	np	--	np	np	--	nn	np	nn	--	nn	np	nn	np	np	np	nn	nn	nn	nn	np	np	np	--	nn	nn	nn	--	--	nn	--	--	nn	--	np	nn	np	p	--	--	--	--	nn	nn	np	nn	--	nn	nn	np	nn	np	np	--	--	nn	np	np	--	nn	nn	np	--	nn	nn	np	nn	np	np	np	nn	--	nn	np	np	np	np	nn	np	np	np	nn	nn	np	--	np	np	np	nn	nn	nn	np	nn	nn	--	--	nn	np	np	--	nn	nn	np	nn	np	nn	np	np	nn	nn	nn	np	np	np	np	nn	np	np	nn	np
PtTX3045	<nnxnp>	nn	nn	nn	nn	nn	nn	np	nn	np	nn	nn	np	nn	nn	nn	--	--	nn	nn	nn	nn	np	np	nn	nn	nn	np	nn	nn	nn	np	nn	np	np	np	nn	nn	np	np	nn	np	np	np	nn	np	np	nn	np	--	--	np	nn	np	--	nn	np	--	nn	nn	np	--	np	--	np	nn	nn	nn	np	np	np	nn	--	np	np	--	nn	np	np	--	--	np	--	--	--	--	--	np	--	--	--	--	--	--	nn	--	np	nn	--	np	--	--	--	np	np	--	--	--	--	--	--	np	--	nn	--	nn	--	--	--	--	nn	--	--	--	--	--	--	--	--	--	np	nn	--	--	--	--	--	np	np	--	--	np	--	--	--	--	--	--	--	--	--	--	--	--	np	nn	np	--	--	--	--	--	--	--	--	--	--	--	--	--	nn	--
PtTX3058-2	<efxeg>	ee	eg	ee	ef	eg	ee	ee	fg	ee	ef	ee	ef	--	ef	eg	ef	--	ef	ee	eg	ee	ef	ee	ee	ee	eg	ee	ef	ef	ee	ee	ef	ef	ef	ef	ee	ee	ef	ee	ef	fg	ef	ee	ef	--	ef	ee	ef	--	--	ef	ee	ee	--	ef	ee	--	ef	eg	ee	--	ef	--	ef	ef	ef	ee	ef	ef	ee	eg	--	eg	ef	--	ef	eg	eg	--	--	ef	--	--	--	--	--	eg	--	--	--	--	--	--	ef	--	ef	ef	--	ef	--	--	--	ef	ef	--	--	--	--	--	--	ee	--	ef	--	--	--	--	--	--	eg	--	--	--	--	--	--	--	--	--	ef	ee	--	--	--	--	--	fg	--	--	--	ef	--	--	--	--	--	--	--	--	--	--	--	--	ef	ef	ef	--	--	--	--	--	--	--	--	--	--	--	--	--	--	--
PtTX3087	<nnxnp>	--	--	--	--	--	--	nn	--	--	pn	nn	--	--	--	--	--	--	--	--	--	--	--	--	nn	--	--	--	--	--	--	--	--	--	nn	--	--	--	--	--	--	--	--	--	--	--	--	--	--	--	--	--	--	--	--	--	nn	--	--	pn	--	--	--	nn	pn	--	--	pn	--	pn	pn	--	pn	--	--	--	nn	pn	--	--	--	--	--	--	pn	--	pn	--	pn	nn	--	--	--	--	nn	pn	nn	pn	--	pn	pn	pn	pn	--	pn	--	--	--	pn	nn	--	--	pn	nn	--	nn	nn	pn	nn	nn	nn	nn	--	--	nn	nn	nn	nn	nn	pn	pn	nn	pn	pn	pn	nn	--	--	nn	pn	pn	pn	pn	nn	nn	pn	--	--	pn	nn	pn	--	nn	pn	nn	pn	pn	pn	pn	pn	nn	pn	pn	nn	nn	pn	nn	nn	nn	--	pn	pn
PtTX3114-2	<efxeg>	eg	eg	ee	ee	fg	ee	fg	fg	eg	eg	fg	fg	eg	ef	ef	ef	--	eg	--	fg	ef	ef	ee	fg	eg	ef	eg	--	ee	eg	ef	ee	fg	eg	--	eg	ee	ee	ee	ef	fg	ef	eg	ee	--	fg	--	fg	--	--	ef	fg	eg	--	eg	fg	--	ee	ef	ee	--	ef	--	fg	ee	ee	eg	eg	--	ef	ef	--	ee	fg	--	eg	ef	ee	--	--	eg	--	--	--	--	--	eg	--	--	--	--	--	--	fg	--	eg	fg	--	ef	--	--	--	--	ef	--	--	--	--	--	--	eg	--	--	--	--	--	--	--	--	eg	--	--	--	--	--	--	--	--	--	eg	fg	--	--	--	--	--	eg	--	--	--	fg	--	--	--	--	--	--	--	--	--	--	--	--	ee	fg	fg	--	--	--	--	--	--	--	--	--	--	--	--	--	--	--
PtTX3118	<efxeg>	fg	fg	ee	ef	ef	ee	ee	ef	ee	eg	fg	ee	fg	ef	ee	ee	ef	fg	ee	fg	ee	ee	ee	ef	ef	eg	ee	eg	fg	eg	ef	eg	fg	eg	ef	ee	fg	fg	eg	ee	eg	ee	ef	eg	ef	ef	fg	ef	--	--	ef	ef	ee	--	eg	fg	--	fg	ef	fg	--	ef	fg	eg	fg	ee	fg	fg	eg	ef	ee	ee	ee	fg	--	eg	fg	ee	--	--	fg	--	--	eg	--	ef	ef	fg	ef	--	--	--	--	ee	eg	ee	fg	--	fg	eg	eg	ef	eg	ef	--	--	ee	fg	ef	--	ef	ee	ef	--	eg	eg	ef	eg	ee	eg	fg	fg	--	ee	eg	eg	eg	fg	ef	fg	eg	ee	eg	ee	ee	--	eg	ef	ee	eg	ee	eg	fg	ef	ef	--	--	ee	fg	ee	--	ee	ef	ef	fg	eg	ef	eg	eg	eg	ef	ef	ef	fg	ee	eg	ef	eg	fg	ee	ee
PtTX3120-2	<efxeg>	--	fg	fg	eg	fg	ef	ef	fg	ee	ee	eg	ef	ef	ee	ee	eg	--	fg	eg	ee	eg	ee	fg	fg	--	ef	--	--	ef	--	ee	ef	ef	ef	eg	eg	ee	eg	fg	ee	fg	fg	fg	eg	ef	eg	ef	ee	--	--	ee	eg	ef	--	ef	fg	--	ee	ef	ee	--	ef	--	fg	fg	eg	fg	ee	eg	ee	eg	--	eg	fg	--	ee	ef	fg	--	--	fg	--	--	--	--	--	ef	--	--	--	--	--	--	ee	--	ef	ef	--	ee	--	--	--	ee	ef	--	--	--	--	--	--	--	--	--	--	fg	--	--	--	--	eg	--	--	--	--	--	--	--	--	--	eg	ef	--	--	--	--	--	eg	--	--	--	ee	fg	--	eg	--	--	--	--	--	--	--	--	--	eg	ee	fg	--	--	--	--	--	--	--	--	--	--	--	--	fg	--	--
PtTX4009	<efxeg>	--	--	ef	ef	--	--	fg	ef	--	fg	fg	--	--	--	ef	--	ef	--	--	--	fg	--	--	fg	fg	fg	--	fg	--	fg	--	--	--	--	fg	ef	ef	--	ef	--	--	ef	fg	fg	fg	--	ef	--	--	--	ef	ef	ef	--	ef	--	--	ef	--	fg	--	--	--	--	--	--	fg	--	--	fg	ef	--	ef	fg	--	--	--	fg	--	--	fg	--	--	--	--	--	fg	--	--	--	--	--	--	--	--	--	fg	--	fg	--	--	--	fg	--	--	--	--	--	--	--	--	--	--	--	--	--	--	--	--	fg	--	--	--	--	--	--	--	--	--	--	--	--	--	--	--	--	--	--	--	--	--	--	--	--	--	--	--	--	--	--	--	--	--	ef	ef	--	--	--	--	--	--	--	--	--	--	--	--	--	--	--	--
PtTX4011	<efxeg>	ef	--	eg	ee	ef	ef	ef	eg	eg	eg	ef	ef	eg	eg	fg	ee	eg	ef	eg	ef	ef	eg	ef	eg	ef	ee	--	ef	eg	ee	eg	fg	eg	fg	ef	eg	eg	ee	fg	eg	fg	fg	eg	eg	eg	eg	eg	fg	--	--	fg	ee	eg	--	ef	fg	--	fg	eg	eg	--	ef	--	eg	eg	eg	ef	fg	fg	fg	ee	--	fg	ee	--	eg	ef	fg	--	--	ef	--	--	--	--	--	fg	--	--	--	--	--	--	eg	--	eg	ee	--	fg	--	--	--	eg	ee	--	--	--	--	--	--	eg	--	fg	--	--	--	--	--	--	eg	--	--	ee	--	--	--	--	--	--	eg	eg	--	--	--	--	--	eg	--	--	--	fg	--	--	--	--	--	--	--	--	--	--	--	--	ef	fg	ef	--	--	--	--	--	--	--	--	--	--	--	--	--	--	--
PtTX4114	<efxeg>	fg	ef	ef	ee	fg	eg	ef	eg	ee	ef	fg	ee	eg	eg	ef	eg	--	ee	ef	ef	eg	eg	ee	fg	fg	ef	eg	eg	ef	ef	ef	ee	ee	fg	ee	ef	--	eg	ef	eg	eg	eg	ef	eg	ef	eg	fg	eg	--	--	ee	eg	fg	--	ee	ee	--	ef	ef	fg	--	fg	ef	ee	eg	ee	fg	ee	ee	ee	fg	fg	fg	ee	--	eg	ee	fg	--	--	eg	--	--	eg	--	fg	fg	eg	ef	--	--	--	--	eg	fg	ee	ef	--	ef	ee	ef	ee	eg	fg	--	--	ef	fg	eg	--	fg	fg	ee	--	eg	ef	ee	eg	ef	eg	eg	eg	--	eg	fg	fg	fg	eg	fg	ee	ef	eg	fg	fg	eg	--	fg	ee	ee	ef	ee	ef	fg	ef	fg	--	--	--	fg	ee	--	fg	fg	eg	eg	fg	ef	ee	eg	ef	ef	ef	eg	eg	eg	ef	ee	fg	--	ee	ee
PtTX4147	<hkxhk>	hk	hh	--	hh	--	hk	hk	hh	hk	kk	hk	--	hk	hh	--	hk	hk	hh	hh	hk	hh	hh	hk	kk	kk	hh	hh	hk	hk	--	hk	hh	hk	kk	hk	hk	kk	hk	kk	kk	--	kk	kk	hk	kk	--	hk	kk	--	hk	hk	--	hh	--	hk	kk	--	hk	hk	hk	--	hh	hh	hk	kk	hk	kk	hk	hk	hk	--	hk	hh	hk	--	hk	hh	hk	--	--	hk	--	--	kk	--	hk	hk	hh	hk	--	--	--	--	hh	kk	hk	kk	--	hk	kk	hk	kk	hh	hh	--	--	hk	hh	kk	--	kk	hk	kk	--	hk	hk	hk	hh	hk	hk	hk	hh	hk	hk	kk	kk	hh	hh	kk	hk	hk	hh	kk	kk	hk	--	hh	hk	hh	hk	hh	kk	kk	hk	hk	--	--	hk	hk	hk	--	hk	hk	hk	hh	hh	hk	hh	hk	kk	kk	hk	hk	hk	hh	hk	hk	hh	kk	hk	hk
PtTX4149	<efxeg>	eg	eg	--	--	eg	fg	--	ef	fg	fg	fg	fg	fg	ef	fg	fg	--	eg	--	eg	fg	fg	--	--	--	fg	fg	fg	--	fg	ef	fg	ef	fg	--	fg	ef	--	fg	fg	--	ef	fg	ef	--	--	eg	ef	--	--	eg	--	ef	--	ef	--	--	--	--	ef	--	--	--	fg	--	ef	--	--	ef	ee	fg	--	fg	ee	--	--	ee	ef	--	--	--	--	--	--	--	--	eg	--	--	--	--	--	--	ef	--	fg	--	--	eg	--	--	--	fg	--	--	--	--	--	--	--	--	--	ef	--	--	--	--	--	--	fg	--	--	--	--	--	--	--	--	--	ee	fg	--	--	--	--	--	ef	--	--	--	ef	--	--	--	--	--	--	--	--	--	--	--	--	fg	--	ef	--	--	--	--	--	--	--	--	--	--	--	--	--	--	--
PtTX4215-2	<efxeg>	fg	fg	eg	eg	ef	fg	fg	fg	fg	ef	ef	fg	ee	ee	fg	eg	ef	fg	eg	fg	fg	eg	eg	eg	ef	eg	fg	ee	eg	ef	ef	ef	ee	ef	fg	eg	eg	eg	ef	eg	fg	ef	eg	ee	fg	fg	ef	ef	--	--	ee	ef	fg	--	fg	fg	--	ef	ef	fg	--	ef	--	ee	ee	fg	ef	fg	ef	ee	--	--	ee	ee	--	eg	eg	ef	--	--	ef	--	--	--	--	--	ef	--	--	--	--	--	--	--	--	fg	ef	--	--	--	--	--	ee	fg	--	--	--	--	--	--	ee	--	ef	--	--	--	--	--	--	eg	--	--	--	--	--	--	--	--	--	--	fg	--	--	--	--	--	ef	--	--	--	--	--	--	--	--	--	--	--	--	--	--	--	--	fg	fg	ee	--	--	--	--	--	--	--	--	--	--	--	--	--	--	--
RPTest9	<abxcd>	--	--	--	--	--	--	bd	--	--	ad	ac	--	--	--	--	--	--	--	--	--	--	--	--	cb	--	--	--	--	--	--	--	--	--	bd	--	--	--	--	--	--	--	--	--	--	--	ac	--	--	--	--	--	--	--	--	--	cb	--	--	bd	--	--	--	bd	bd	--	--	cb	--	ac	ad	--	ad	--	--	--	ad	bd	--	--	--	--	--	--	ad	--	cb	--	cb	ac	--	--	--	--	ad	bd	bd	bd	--	ad	ad	ac	ad	--	bd	--	--	bd	bd	ac	--	cb	cb	ad	--	cb	cb	ac	bd	bd	ac	ad	ac	--	ac	ad	bd	bd	ac	ac	ac	bd	bd	cb	ad	cb	--	--	ad	ac	cb	ac	bd	ad	ac	bd	--	--	ac	bd	ad	--	cb	cb	cb	ad	cb	ad	cb	ac	cb	bd	cb	ac	ad	ac	ad	ad	cb	--	bd	ac
SsrPt_AA739797	<hkxhk>	--	--	--	--	--	--	hh	--	--	hk	hh	--	--	--	--	--	--	--	--	--	--	--	--	hh	--	--	--	--	--	--	--	--	--	hk	--	--	--	--	--	--	--	--	--	--	--	hh	--	--	--	--	--	--	--	--	--	hh	--	--	hk	--	--	--	hk	hh	--	--	hk	--	hk	hk	--	hk	--	--	--	hk	hk	--	--	--	--	--	--	kk	--	hk	--	hk	kk	--	--	--	--	hk	hk	hk	hh	--	hk	hh	kk	kk	--	hk	--	--	hh	hh	hh	--	hk	hk	hk	--	hh	kk	kk	hk	kk	hk	hk	hh	--	hk	kk	hk	hk	hk	hh	kk	hh	kk	hk	hk	hk	--	--	hh	hk	kk	hh	hh	hh	hh	hk	--	--	kk	kk	hk	--	hk	hk	kk	hh	hh	hh	hk	hh	hk	hk	kk	kk	hk	hh	hh	hh	hh	--	hk	hk
SsrPt_ctg4487b	<lmxll>	--	--	--	--	--	--	ml	--	--	ll	ll	--	--	--	--	--	--	--	--	--	--	--	--	ml	--	--	--	--	--	--	--	--	--	ml	--	--	--	--	--	--	--	--	--	--	--	ll	--	--	--	--	--	--	--	--	--	ml	--	--	ml	--	--	--	ml	ml	--	--	ml	--	ll	ll	--	ll	--	--	--	ll	ml	--	--	--	--	--	--	ll	--	ml	--	ml	ll	--	--	--	--	ll	ml	ml	ml	--	ll	ll	ll	ll	--	ml	--	--	ml	ml	ll	--	ml	ml	ll	--	ml	ml	ll	ml	ml	ll	ll	ll	--	ll	ll	ml	ml	ll	ml	ll	ml	ml	ml	ll	ml	--	--	ll	ll	ml	ll	ml	ll	ll	ml	--	--	ll	ml	ll	--	ml	ml	ml	ml	ml	ll	ml	ll	ml	ml	ml	ll	ll	ll	ll	ll	ml	--	ml	ll
SsrPt_ctg4698	<efxeg>	--	--	--	--	--	--	ee	--	--	ge	gf	--	--	--	--	--	--	--	--	--	--	--	--	fe	--	--	--	--	--	--	--	--	--	ge	--	--	--	--	--	--	--	--	--	--	--	fe	--	--	--	--	--	--	--	--	--	gf	--	--	fe	--	--	--	gf	ge	--	--	gf	--	ge	fe	--	ee	--	--	--	ge	gf	--	--	--	--	--	--	ge	--	fe	--	gf	fe	--	--	--	--	ee	ge	ee	gf	--	gf	ge	ge	fe	--	fe	--	--	ee	gf	fe	--	fe	ee	fe	--	ge	ge	fe	ge	ee	ge	gf	gf	--	ee	ge	ge	ge	gf	--	gf	ge	ee	ge	ee	ee	--	--	fe	ee	ge	ee	ge	gf	fe	fe	--	--	ee	gf	ee	--	ee	fe	--	gf	--	fe	ge	--	--	fe	fe	fe	gf	ee	ge	fe	ge	--	ee	ee
***********************************************************

TABLE S5 Reasons for excluding from JoinMap integrated mapping 64 markers that segregating in the Pinus taeda base reference mapping pedigree

excluded locus	unpublished as of 2009	difficult to place on map	redundant or 0 recomb	P< 0.005 for seg dist.	>70% missing data	LG
===========================================================
6Pgd_1	.	x	.	.	.	2
Aco_1	.	x	.	.	.	2
estPaINR_PA06Pta	x	.	.	.	.	11
estPaINR_PA66_a	x	.	.	.	.	11
estPtIFG_1165_a	.	.	x	.	.	6
estPtIFG_2009_a	.	.	x	.	.	6
estPtIFG_2274_a	.	x	.	.	.	4
estPtIFG_48_a	.	x	.	.	.	2
estPtIFG_66_a	.	.	x	.	.	2
estPtIFG_8496_a	.	.	x	.	.	1
estPtIFG_8843_a	.	.	x	.	.	1
estPtIFG_8907_a	.	.	x	.	.	8
estPtIFG_F2AR2	.	x	.	.	.	7
estPtIFG_F2R1	x	x	.	.	.	11
estPtIFG_F3AR3	.	x	.	.	.	11
estPtIFG_LP3-1	.	x	.	.	.	unlinked
estPtNCS_7C4C_A	x	x	.	.	.	unlinked
estPtNCS_C612F_a	.	.	.	.	.	3
estPtNCS_PFK	x	.	.	.	.	12
Gdh_1	.	x	.	.	.	4
NZPR0102a	.	.	x	.	.	12
NZPR0102b	.	.	x	.	.	12
NZPR0102d	.	.	x	.	.	12
SOD-chl (=PsUPS2_PST13)	.	x	.	.	.	10
Skdh_1	.	.	.	.	.	6
PtIFG_1635_C	.		x	.	.	10
PtIFG_1643_A	.	x	.	.	.	10
PtIFG_1750_A	.		x	.	.	11
PtIFG_1918_A	.	x	.	.	.	6
PtIFG_1918_b	.	x	.	.	.	10
PtIFG_1A7_42	.	x	.	.	.	2
PtIFG_2006_A	.	.	x	.	.	1
PtIFG_2707_A	.	x	.	.	.	7
PtIFG_2738_A	.	x	.	.	.	8
PtIFG_2899_A	.	x	.	.	.	9
PtIFG_2931_b	.	.	x	.	.	1
PtIFG_669_b	.	.	x	.	.	9
PtIFG_F1AR1-(tubln)	.	x	.	.	.	5
PtNCS_2NA12B	.	x	.	.	.	12
PtRIP_0621	.	x		.	.	10
PtRIP_0789	.	x	.	.	.	8
PtRIP_0799	.	.	x	.	.	10
PtSIFG_0371	.	x	.	.	.	10
PtSIFG_0541	.	x		.	.	3
PtSIFG_0737	.	x	.	.	.	10
PtSIFG_1035	.	.	x	.	.	4
PtSIFG_1041	.	.	x	.	.	1
PtSIFG_1051	.	x	.	.	.	11
PtSIFG_1186	.	.	x	.	.	5
PtSIFG_4502	.	.	x	.	.	5
PtTX2091	.	x	.	.	.	8
PtTX2095	.	.	.	x	.	12
PtTX2128	.	x	.	.	.	n/d
PtTX3087	.		.	x	.	4
PtTX3091	.	x	.	.	.	6
PtTX3118	.	.	x	.	.	2
PtTX3127	.	x	.	.	.	10
PtTX4011	.	x	.	.	.	2
PtTX4090	.	x	.	.	.	unlinked
PtTX4114	.	x		.	.	3
PtTX4149	.	x	.	.	.	2
SsrPt_AA739797	.	.	x	.	.	8
SsrPt_ctg4487b	.	.	x	.	.	3
SsrPt_ctg4698	.		x	.	.	2
===========================================================

TABLE S6 Reasons for excluding from JoinMap integrated mapping 112 markers that segregated in the P. taeda qtl pedigree

excluded locus	unpublished as of 2009	difficult to place on map	redundant or 0 recomb	P< 0.005 for seg dist.	>70% missing data	LG
===========================================================
6Pgd_1	.	x	.	.	x	2
AGP4-F2+R2.1	x	.	.	.	.	7
AGP4-F2+R2.2	x	.	.	.	.	7
AGP4-F2+R2.3	x	.	.	.	.	7
AGP5-F1+R1.1	x	.	.	.	.	5
C3H-F1A+R1B	x	.	.	.	.	7
Cad_1	.	x	.	.	x	9
CesA3_F1R1-S8	x	.	.	.	.	11
erebp_F1R1	x	.	.	.	.	10
estPpaINRA_COMT1_a	x	.	.	.	.	7
estPpaINRA_COMT12_a	x	.	.	.	.	7
estPpaINRA_PPA2_a	x	.	.	.	.	5
SOD-chl (=PsUPS2_PST13)	.	x	.	.	.	10
estPtIFG_048_a	.	.	x	.	x	2
estPtIFG_5002_a	.	.	.	.	x	n/d
estPtIFG_606_a	.	.	x	.	.	6
estPtIFG_1635_a	.	.	x	.	.	10
estPtIFG_20B10_a	.	.	.	.	x	n/d
estPtIFG_2253_a	.	.	x	.	.	1
estPtIFG_2564E(A)	.	x	.	.	.	unlinked (3)
estPtIFG_2610E(S)	x	.	x	.	.	6
estPtIFG_2C11E_a	.	.	x	.	.	9
estPtIFG_3026S(A)_a	x	.	.	.	.	5
estPtIFG_3C8E_a	x	.	.	.	.	12
estPtIFG_4C8D_a	.	.	.	.	x	n/d
estPtIFG_8480_a	.	.	.	.	.	unlinked
estPtIFG_8537_a	.	.	.	x	.	n/d
estPtIFG_8596_a	x	.	.	.	.	5
estPtIFG_8747_a	.	.	.	x	.	n/d
estPtIFG_8907_a	.	.	x	.	.	8
estPtIFG_AGP-3_a	.	.	x	.	.	9
estPtIFG_AGP61519_a	x	.	.	.	.	3
estPtNCS_20G2_a	.	.	x	.	.	1
estPtNCS_PFK_a	x	.	.	.	.	12
estPtX_LP20(A)	.	x	.	.	.	5
estXUOU_fruktoki	x	.	.	.	.	2
estXUOU_LHCA2	x	.	.	.	.	9
Gdh_1	.	.	x	.	x	4
NACI-F1+R1-SspI	x	.	.	.	.	12
NZPR0102a	.	.	x	.	.	12
NZPR0102b	.	.	x	.	.	12
NZPR0300	.	.	x	.	.	5
PtHBy_F1R1A-S1	x	.	.	.	.	6
PtIFG_1454_A	.	.	.	.	x	5
PtIFG_1576_1	.	x	x	.	.	1
PtIFG_1635_C	.	.	.	.	x	n/d
PtIFG_1916_7	.	x	.	.	.	5
PtIFG_1956_1	.	.	.	.	x	n/d
PtIFG_1956_3	.	.	.	.	x	n/d
PtIFG_1A2_1	.	.	x	.	.	4
PtIFG_1A2_C	.	.	.	.	x	4
PtIFG_1A5_1	.	.	.	.	x	n/d
PtIFG_1D8_1	.	.	.	.	x	n/d
PtIFG_2022_A	.	.	.	.	x	5
PtIFG_2113_2	x	.	.	.	.	7
PtIFG_2145_24	.	x	.	.	.	10
PtIFG_2145_5	.	.	x	.	.	3
PtIFG_2146_31	.	.	x	.	.	1
PtIFG_2150_A	.	.	.	.	x	2
PtIFG_2274_1	.	.	.	.	x	n/d
PtIFG_2315_1	.	.	.	.	x	n/d
PtIFG_2328_1	.	.	.	.	x	n/d
PtIFG_2361_3	.	x	.	.	.	10
PtIFG_2369_2	.	.	.	.	x	n/d
PtIFG_2536_1	.	.	.	.	x	n/d
PtIFG_2540_2	.	.	x	.	.	5
PtIFG_2610_A	.	.	x	.	.	6
PtIFG_2717_1	.	.	.	.	x	n/d
PtIFG_2781_1	.	.	.	.	x	n/d
PtIFG_2786_1	.	.	.	.	x	n/d
PtIFG_2802_1	.	.	.	.	x	n/d
PtIFG_2802_2	.	.	.	.	x	n/d
PtIFG_2819_12	.	.	.	.	x	n/d
PtIFG_2874_1	x	.	.	.	.	6
PtIFG_2885_B	.	.	.	.	x	n/d
PtIFG_2889_21	.	.	x	.	.	3
PtIFG_3008_4	.	.	.	.	x	n/d
PtIFG_3012_5	.	.	.	.	x	n/d
PtIFG_3021_1	.	x	.	.	.	10
PtIFG_3026_A	.	.	.	.	x	5
PtIFG_48_1	.	.	x	.	.	2
PtIFG_967_1	.	.	.	.	x	n/d
PtIFG_F1AR1-(tubln)	x	.	.	.	.	5
PtIFG_Me_a	.	.	.	.	x	n/d
PtRIP_0621	.	.	x	.	.	10
PtRIP_0799	.	.	x	.	.	10
PtRIP_0905	.	.	.	x	.	12
PtSIFG_0371	.	x	.	.	.	10
PtSIFG_0541	.	.	x	.	.	3
PtSIFG_0737	.	x	.	.	.	10
PtSIFG_1035	.	.	x	.	.	4
PtSIFG_1120	.	.	x	.	.	9
PtSIFG_1178	.	.	x	.	.	10
PtTX2037	.	.	.	x	.	2
PtTX3026	.	.	.	.	x	n/d
PtTX3029	.	x	.	.	.	5
PtTX3045	.	x	.	.	.	6
PtTX3058-2	.	.	.	x	.	1
PtTX3087	.	x	.	.	.	n/d
PtTX3114-2	.	.	x	.	.	8
PtTX3118	.	.	x	.	.	2
PtTX3120-2	.	x	.	.	.	3
PtTX4009	.	.	.	.	x	n/d
PtTX4011	.	.	.	x	.	2
PtTX4114	.	x	.	.	.	3
PtTX4147	.	x	.	.	.	5
PtTX4149	.	.	.	x	.	n/d
PtTX4215-2	.	.	x	.	.	11
RPTest9	.	.	x	.	.	3
SsrPt_AA739797	.	.	x	.	.	9
SsrPt_ctg4487b	.	.	x	.	.	3
SsrPt_ctg4698	.	.	x	.	.	2
===========================================================

TABLE S7 Size-estimated SSR allele genotypes for the parental clones of the P. taeda base and qtl pedigrees and for two control-calibration genotypes. Allele names are the GENEMAPPER bin names, in approximate base pair length. Values of 0 occur where a sample was not run in the qtl or base pedigree cohorts established at SIFG, or where an allele call could not be confidently determined, or otherwise unavailable.

	base mother		base father		qtl mother		qtl father		control 1		control 2	
	20-1010		11-1060		6-1031		8-1070		7-56.		B-145-L	
Marker ID	Allele 1	Allele 2	Allele 1	Allele 2	Allele 1	Allele 2	Allele 1	Allele 2	Allele 1	Allele 2	Allele 1	Allele 2
============================================================================================================												
NZPR0102a	91	93	93	95	91	93	93	93	0	0	0	0
NZPR0102b	177	203	199	213	197	207	203	207	0	0	0	0
NZPR0102c	111	131	113	131	111	123	117	127	0	0	0	0
NZPR0102d	314	332	318	334	0	0	0	0	0	0	0	0
NZPR0116	0	0	0	0	151	151	149	151	149	149	151	157
NZPR0143	126	130	130	144	124	132	126	132	124	130	128	142
NZPR0269	264	270	278	278	0	0	0	0	278	278	262	284
NZPR0290	234	246	240	244	236	236	240	242	240	240	244	248
NZPR0351	292	330	298	314	290	306	300	308	290	314	300	316
NZPR413	233	239	235	237	235	235	223	235	233	235	233	252
NZPR0440	184	184	184	188	184	188	184	188	184	188	184	184
NZPR0458	270	270	252	291	0	0	0	0	0	0	260	266
NZPR0473	193	193	173	183	193	193	179	193	183	195	183	203
NZPR0563	289	289	271	293	0	0	0	0	271	293	277	277
NZPR0599	351	361	351	361	0	0	0	0	357	361	359	361
NZPR0826	336	348	334	366	332	348	344	358	344	366	340	340
NZPR0933	148	150	150	150	152	154	150	158	150	152	148	150
NZPR0943	0	0	0	0	255	257	245	251	245	245	247	251
NZPR0947	247	247	245	247	247	249	247	247	247	247	247	247
NZPR1004	194	200	194	198	194	196	194	194	194	194	194	194
NZPR1078	362	362	362	364	362	362	362	366	362	366	362	362
NZPR1680	229	229	229	231	231	235	231	231	229	229	229	229
NZPR1682	265	287	248	289	0	0	0	0	281	289	285	285
NZPR1699	352	354	350	358	0	0	0	0	350	350	352	354
PtRIP_0022	0	0	0	0	274	274	271	272	272	272	271	271
PtRIP_0032	0	0	0	0	210	210	210	213	210	213	260	266
PtRIP_0064	268	268	278	279	281	281	279	281	279	279	200	200
PtRIP_0065	161	162	161	161	153	160	159	160	161	161	268	279
PtRIP_0066	0	0	0	0	120	120	120	131	120	131	153	159
PtRIP_0067	241	245	249	249	245	253	245	249	249	249	124	131
PtRIP_0079	0	0	0	0	156	159	156	172	156	175	156	156
PtRIP_0103	221	221	205	207	207	207	217	231	205	239	207	223
PtRIP_0106	192	194	194	196	0	0	0	0	194	204	192	198
PtRIP_0117	0	0	0	0	255	255	243	279	235	235	225	225
PtRIP_0126	177	181	196	198	179	203	173	203	179	198	196	217
PtRIP_0134	165	169	167	169	163	167	167	167	169	169	163	165
PtRIP_0135	206	246	202	216	216	241	218	222	202	250	202	210
PtRIP_0158	240	248	234	238	0	0	226	242	238	238	234	236
PtRIP_0165	231	233	227	250	227	229	227	233	227	250	221	225
PtRIP_0171	215	240	213	223	213	234	213	223	223	238	213	234
PtRIP_0179	192	193	183	192	0	0	0	0	192	192	189	192
PtRIP_0211	162	168	165	168	165	171	171	171	168	177	177	177
PtRIP_0255	133	141	130	141	0	0	0	0	130	141	134	134
PtRIP_0263	178	199	178	204	0	0	0	0	204	204	204	204
PtRIP_0287	242	242	242	246	242	246	246	250	242	246	246	250
PtRIP_0305	251	254	251	254	251	254	251	254	254	254	251	254
PtRIP_0367	220	234	220	234	208	224	208	220	234	234	234	234
PtRIP_0376	0	0	0	0	206	206	212	214	212	216	214	214
PtRIP_0388	226	226	222	226	216	222	222	228	226	226	216	226
PtRIP_0496	229	239	227	231	227	229	229	229	229	231	227	227
PtRIP_0508	107	129	107	109	107	107	107	129	107	107	107	107
PtRIP_0540	224	230	224	224	0	0	0	0	224	227	224	224
PtRIP_0560	112	122	120	122	112	112	112	114	120	126	114	118
PtRIP_0567	169	169	169	173	155	177	165	169	155	173	165	183
PtRIP_0609	169	169	169	177	169	169	169	173	169	177	169	169
PtRIP_0619	203	223	221	221	225	225	221	225	221	223	213	213
PtRIP_0621	182	184	178	200	178	180	178	184	178	198	172	176
PtRIP_0627	207	215	197	219	195	195	182	207	193	197	207	207
PtRIP_0630	0	0	0	0	177	181	177	177	0	0	177	181
PtRIP_0647	0	0	0	0	241	241	235	257	239	239	239	239
PtRIP_0649	228	231	227	243	231	231	222	243	237	243	227	231
PtRIP_0658	237	237	231	237	0	0	0	0	0	0	233	237
PtRIP_0675	185	187	183	210	187	195	200	200	195	210	185	185
PtRIP_0683	0	0	0	0	210	212	212	212	212	212	212	212
PtRIP_0689	172	176	172	174	172	176	172	172	174	180	176	178
PtRIP_0700	199	213	205	229	199	219	217	221	197	205	215	217
PtRIP_0789	203	215	215	227	196	223	196	215	194	215	180	180
PtRIP_0790	0	0	0	0	189	189	169	187	205	205	189	199
PtRIP_0791	188	188	179	179	0	0	0	0	179	190	197	220
PtRIP_0799	214	239	212	222	212	233	212	222	222	237	212	233
PtRIP_0814	109	117	115	117	109	109	109	119	117	117	115	117
PtRIP_0841	220	224	222	222	220	224	224	224	220	222	220	224
PtRIP_0846	124	124	124	126	118	122	122	124	124	130	124	128
PtRIP_0852	221	238	221	240	221	236	227	238	221	240	223	234
PtRIP_0860	239	241	241	241	0	0	0	0	241	241	239	239
PtRIP_0905	219	233	208	219	235	235	217	219	219	219	227	227
PtRIP_0932	0	0	0	0	148	148	146	146	148	148	144	159
PtRIP_0941	173	193	173	177	179	179	164	181	173	173	164	173
PtRIP_0958	129	129	124	133	0	0	0	0	133	133	124	124
PtRIP_0960	204	210	204	210	204	206	212	220	196	210	210	214
PtRIP_0968	223	227	217	235	217	227	205	223	217	231	227	229
PtRIP_0984	235	248	244	252	242	242	238	242	244	252	248	259
PtRIP_0990	232	240	223	250	230	236	213	230	236	248	238	242
PtRIP_1023	191	193	179	191	0	0	0	0	179	195	185	189
PtRIP_1027	240	240	250	260	242	246	244	244	250	250	256	256
PtRIP_1035	0	0	0	0	188	206	204	206	198	198	200	204
PtRIP_1036	193	209	193	240	207	213	193	207	211	241	207	207
PtRIP_1037	171	171	171	173	0	0	0	0	171	171	171	171
PtRIP_1040	217	223	217	217	217	217	217	227	217	217	217	217
PtRIP_1072	238	240	234	240	238	240	242	242	234	238	236	240
PtRIP_1077	247	247	243	247	243	247	245	249	241	247	245	247
PtRIP_9138	0	0	0	0	252	252	249	252	252	252	252	252
PtRIP_9315	234	238	234	234	230	236	233	238	234	242	234	236
PtSIFG_0126	0	0	0	0	231	231	229	251	229	231	229	233
PtSIFG_0145	0	0	0	0	291	295	291	293	289	291	287	295
PtSIFG_0166	246	246	244	246	0	0	0	0	238	246	236	244
PtSIFG_0167	324	326	324	326	326	330	326	326	324	326	316	318
PtSIFG_0168	0	0	0	0	373	375	375	375	373	377	375	375
PtSIFG_0174	342	344	344	346	342	346	348	348	344	344	338	352
PtSIFG_0186	240	240	240	242	0	0	0	0	240	242	240	240
PtSIFG_0193	256	258	256	258	0	0	0	0	256	258	256	256
PtSIFG_0203	135	137	135	138	135	138	133	135	135	135	135	135
PtSIFG_0206	401	411	403	403	403	411	411	413	403	415	401	401
PtSIFG_0209	223	238	223	237	0	0	0	0	223	238	236	236
PtSIFG_0219	146	146	146	150	146	148	146	148	146	150	146	154
PtSIFG_0237	396	404	396	400	408	410	396	396	396	396	404	404
PtSIFG_0245	0	0	0	0	204	215	204	215	215	215	215	215
PtSIFG_0265	426	426	423	426	423	423	423	426	424	424	424	424
PtSIFG_0349	0	0	0	0	440	440	440	443	440	440	440	440
PtSIFG_0371	436	436	432	436	432	436	436	436	432	436	415	441
PtSIFG_0408	342	342	342	347	342	342	342	345	347	347	342	342
PtSIFG_0424	391	397	397	397	391	397	397	397	397	397	397	397
PtSIFG_0437	202	202	199	202	0	0	0	0	202	202	202	202
PtSIFG_0440	334	336	334	336	334	336	336	336	334	334	334	336
PtSIFG_0463	471	474	471	471	0	0	0	0	471	471	471	471
PtSIFG_0493	314	317	314	317	314	317	317	317	314	317	314	317
PtSIFG_0541	300	302	300	300	300	300	300	302	300	300	300	300
PtSIFG_0551	0	0	0	0	467	478	478	478	467	478	467	478
PtSIFG_0561	456	456	462	468	454	460	454	460	466	466	454	466
PtSIFG_0564	0	0	0	0	489	490	486	490	490	490	490	490
PtSIFG_0566	0	0	0	0	135	135	129	141	135	135	135	141
PtSIFG_0587	305	308	308	308	0	0	0	0	308	308	305	308
PtSIFG_0592	416	418	418	424	418	424	416	416	416	418	416	416
PtSIFG_0594	398	398	392	398	398	404	398	404	392	398	392	398
PtSIFG_0596	361	368	361	361	0	0	0	0	361	368	368	368
PtSIFG_0625	0	0	0	0	411	411	411	430	411	411	411	411
PtSIFG_0629	163	163	157	163	157	157	157	163	157	157	157	157
PtSIFG_0635	440	448	440	440	440	448	440	440	440	448	440	440
PtSIFG_0640	377	384	367	377	367	377	369	384	0	0	369	373
PtSIFG_0652	0	0	0	0	166	171	171	171	171	171	171	171
PtSIFG_0715	250	250	250	260	250	253	250	253	250	253	250	250
PtSIFG_0737	450	462	444	456	444	450	450	450	450	456	444	450
PtSIFG_0740	348	352	352	354	354	360	346	348	354	372	354	374
PtSIFG_0745	509	509	491	503	503	509	503	515	503	509	503	509
PtSIFG_1002	115	117	115	115	0	0	0	0	115	121	119	119
PtSIFG_1005	0	0	0	0	158	158	158	163	158	163	158	158
PtSIFG_1018	0	0	0	0	336	339	339	341	339	339	339	339
PtSIFG_1035	143	143	140	143	140	140	140	143	143	143	143	143
PtSIFG_1041	259	262	259	259	0	0	0	0	259	259	259	259
PtSIFG_1051	300	302	300	300	0	0	0	0	300	300	300	300
PtSIFG_1052	142	142	140	142	0	0	0	0	142	142	142	142
PtSIFG_1055	127	130	130	130	127	130	130	130	130	130	127	130
PtSIFG_1062	231	233	227	231	0	0	0	0	231	231	231	231
PtSIFG_1065	0	0	0	0	123	125	123	125	123	123	123	123
PtSIFG_1113	135	137	135	135	0	0	0	0	135	140	139	140
PtSIFG_1120	309	315	309	311	303	307	309	311	309	309	307	309
PtSIFG_1123	134	138	134	136	0	0	0	0	134	136	140	140
PtSIFG_1166	343	343	340	343	0	0	0	0	340	340	340	343
PtSIFG_1178	352	358	349	358	349	349	346	349	358	358	349	352
PtSIFG_1186	228	228	225	228	0	0	0	0	225	225	228	228
PtSIFG_1190	0	0	0	0	309	312	309	312	312	312	312	312
PtSIFG_1207	0	0	0	0	236	245	236	247	236	242	236	238
PtSIFG_1212	340	343	340	340	0	0	0	0	0	0	340	340
PtSIFG_1252	395	395	383	395	0	0	0	0	383	395	383	395
PtSIFG_1260	0	0	0	0	128	128	128	133	128	128	133	133
PtSIFG_1262	510	518	510	510	0	0	0	0	510	518	518	518
PtSIFG_1318	264	264	262	264	0	0	0	0	262	264	264	264
PtSIFG_1325	320	323	323	326	323	326	320	326	323	326	326	326
PtSIFG_2229	458	461	461	461	0	0	0	0	461	461	461	461
PtSIFG_3129	0	0	0	0	335	338	338	338	338	338	338	338
PtSIFG_3145	403	414	406	419	400	411	403	427	419	427	403	403
PtSIFG_3147	184	190	186	186	184	184	182	184	186	190	186	188
PtSIFG_4213	222	222	222	224	224	226	224	226	222	224	224	226
PtSIFG_4218	225	225	223	225	225	227	225	225	223	225	221	221
PtSIFG_4222	346	346	344	346	344	346	344	344	342	346	344	344
PtSIFG_4233	122	124	122	136	122	122	122	124	122	136	122	122
PtSIFG_4245	440	447	440	440	0	0	0	0	440	440	440	443
PtSIFG_4249	0	0	0	0	382	382	382	384	382	390	382	384
PtSIFG_4282	353	357	353	355	0	0	0	0	353	355	344	353
PtSIFG_4304	418	420	416	420	418	420	416	416	420	420	420	420
PtSIFG_4315	0	0	0	0	213	215	213	213	213	213	213	217
PtSIFG_4378	0	0	0	0	287	289	279	287	287	289	289	289
PtSIFG_4394	445	454	449	451	449	458	449	454	449	449	445	458
PtSIFG_4415	0	0	0	0	363	367	367	367	363	363	363	363
PtSIFG_4438	327	331	327	329	0	0	0	0	327	327	327	327
PtSIFG_4446	0	0	0	0	129	129	127	129	129	153	129	129
PtSIFG_4447	162	175	171	171	171	175	162	171	171	175	171	171
PtSIFG_4454	323	328	325	327	321	327	325	327	325	325	319	325
PtSIFG_4458	227	228	228	231	0	0	0	0	228	228	228	228
PtSIFG_4472	275	278	275	278	0	0	0	0	278	278	278	278
PtSIFG_4493	511	517	513	513	0	0	0	0	511	513	511	517
PtSIFG_4502	349	352	349	349	349	349	349	352	349	349	349	349
PtTX2080	182	182	162	182	0	0	0	0	162	162	162	179
PtTX2123	220	223	220	223	0	0	0	0	220	223	220	220
PtTX3011	180	180	208	230	211	211	180	230	230	230	180	217
PtTX3013	154	154	154	157	0	0	0	0	154	154	154	154
PtTX3029	242	285	285	285	285	285	242	285	242	285	285	285
PtTX3034	220	224	220	230	224	230	217	230	227	230	220	220
PtTX3049	332	332	328	336	0	0	0	0	326	328	361	371
PtTX3052	266	286	266	266	0	0	0	0	266	286	336	336
PtTX3063	276	291	288	320	282	288	282	305	270	320	336	336
PtTX3081	261	265	261	277	253	273	257	260	260	260	266	266
PtTX3087	0	0	0	0	0	0	273	279	276	309	282	288
PtTX3110	313	313	313	316	310	316	310	313	310	316	267	274
PtTX3116	170	170	164	167	151	154	154	154	167	167	273	273
PtTX3117	219	222	234	234	222	222	222	234	219	234	310	310
PtTX3118	228	231	231	234	231	234	228	234	231	234	161	161
PtTX4003	185	185	174	178	0	0	0	0	0	0	174	178
PtTX4056	438	465	438	458	0	0	0	0	438	458	201	204
PtTX4058	164	168	166	174	164	168	164	172	164	174	443	467
PtTX4062	182	192	164	182	187	188	181	189	181	182	164	168
PtTX4079	0	0	0	0	235	265	235	235	235	235	171	181
PtTX4092	159	162	180	180	180	183	168	183	162	180	235	265
PtTX4093	331	346	349	355	0	0	0	0	349	349	162	162
PtTX4114	130	134	138	148	136	138	130	138	136	138	346	355
PtTX4137	225	235	203	219	191	217	221	221	183	219	130	140
PtTX4147	212	218	215	221	212	221	212	221	215	221	193	205
PtTX4214	174	202	186	196	186	206	178	184	186	188	180	214
RPtest_09	264	276	267	281	261	273	264	289	281	289	264	264
SsrPt_AA739797	297	297	297	301	297	299	297	299	297	301	297	305
SsrPt_ctg1376	149	170	147	148	154	155	147	153	149	149	155	171
SsrPt_ctg4487b	267	276	264	267	260	268	268	268	263	266	267	267
SsrPt_ctg4698	269	272	272	275	272	275	269	275	272	275	275	275
SsrPt_ctg7141	0	0	0	0	0	0	0	0	500	500	500	500
SsrPt_ctg7444	305	311	305	307	299	303	305	307	305	305	303	305
SsrPt_ctg9249	178	178	175	178	175	178	175	178	175	175	178	178
SsrPt_ctg946	303	309	300	309	300	300	297	300	309	309	300	303
============================================================================================================

Compiled by C. Echt et al., January 2011, USDA Forest Service.
*END*
