# Supplementary material for: An annotated genetic map of loblolly pine based on microsatellite and cDNA markers
Source: BMC Genet. 2011 Jan 26;12:17. doi: 10.1186/1471-2156-12-17 (PMC3038140; doi:10.1186/1471-2156-12-17)
Supplement: Additional file 5 — Map data used in Figure 1, formatted for MAPCHART input. This tab-delimited text file can be viewed with any web browser, word processor, or spreadsheet program. Changing the file extension from .txt to .mct will allow the file to be opened by MAPCHART to generate the map graphic on a Windows platform. [file 1471-2156-12-17-S5.TXT]

; Nov 16, 2010
; ngrp=12, nloc=429
; C. Echt, SIFG, USDA FS
; Integrated loblolly pine map from JoinMap3.0, separate mappings in the qtl and base pedigrees.
; These maps are from the round-2 calculation maps, from which loci with a jump value greater than 5 were excluded.
; NOTES: The qtl integrated population had 170 progeny - clone 14_2736 ifg#117 was excluded for too many missing data.
; NOTES: The base integrated population had 97 progeny - clone FT_1206 ifg#3 was excluded for too many missing data.
; NOTES: Loci with assigned functional Gene Ontology are labeled GO T1=.
; NOTES: Loci in parentheses have no GenBank sequence available, italics = cDNA, bold font B S10 = SSR
group	LG-1
PtIFG_2086_13	0		T1=GO
PtIFG_1626_c	0.092		T1=GO
PtIFG_653_d	1.676		T1=GO
PtSIFG_0463	5.324	B S10	U
PtIFG_2697_A	11.659		T1=GO
PtRIP_0211	17.107	B S10
PthCAB	18.372		T1=GO
PtSIFG_0566	24.935	B S10	U
PtRIP_0790	25.805	B S10
PsUME_Ps3_A	28.251		T1=GO
NZPR1699	45.06	B S10
PtIFG_2253_A	47.637		T1=GO
estPtIFG_1576_a	50.118
PtRIP_0540	51.241	B S10
NZPR1680	53.661	B S10
PtSIFG_4218	54.154	B S10	U
PtTX4030	54.691	B S10
PtIFG_2782_31	58.125
PtRIP_0367	61.35	B S10
PtRIP_1027	61.765	B S10
PtSIFG_0145	65.003	B S10	U
PtIFG_1457_A	65.871
estPtIFG_9198_a	68.852		T1=GO
PtTX4181	69.601	B S10
estPtIFG_9102_a	71.495		T1=GO
PtRIP_0984	71.925	B S10
NZPR0943	73.044	B S10
PtIFG_2146_2	75.684
PtIFG_658_A	79.57
estPmaLU_SB41_a	80.174		T1=GO
PtIFG_2441_1	94.068
PtRIP_0064	94.994	B S10
estPtIFG_0107_a	97.161		T1=GO
PtTX3058	97.858	B S10
estPmaLU_SB58_a	99.158		T1=GO
PtIFG_2393_1	101.576
PtIFG_2931_A	102.679		T1=GO
estPtNCS_6N3E_a	104.722		T1=GO
PtRIP_0158	105.682	B S10
PtRIP_1072	107.924	B S10
PtSIFG_2229	114.703	B S10	U	T1=GO
PtIFG_851_1	121.237
group	LG-2
PtTX2189	0	B S10
PtSIFG_1252	1.047	B S10	U
PtIFG_3012_3	2.703		T1=GO
PtSIFG_0493	5.27	B S10	U	T1=GO
PtRIP_0065	6.448	B S10
PtSIFG_4454	7.657	B S10	U	T1=GO
PtTX3025	7.933	B S10
PtIFG_2885_1	10.489
PtSIFG_1207	10.717	B S10	U
PtSIFG_1325	11.371	B S10	U	T1=GO
PtIFG_2150_A	12.462
estPtIFG_8569_a	20.079		T1=GO
PtIFG_2538_B	21.695		T1=GO
estPtIFG_9022_a	29.374		T1=GO
PtRIP_9315	32.034	B S10
PtIFG_1A7_A	32.78
PtIFG_2564_A	33.156		T1=GO
PtTX4036	36.248	B S10
PtRIP_1040	46.272	B S10
estPtIFG_0464_a	49.382		T1=GO
estPaINR_PAXY13_a	53.275		T1=GO
PtRIP_0941	63.365	B S10
PtRIP_0968	68.137	B S10
estPtIFG_lp3-3	68.594		T1=GO
estPmaLU_SB32a_a	68.852		T1=GO
NZPR0143	71.377	B S10
PtIFG_3006_1	72.078
estPtIFG_8939_a	73.625		T1=GO
PtTX2037	73.905	B S10
PtIFG_1623_A	77.51
PtRIP_0508	78.065	B S10
PtIFG_66_1	78.604
PtSIFG_1052	81.192	B S10	U
PtTX4033	85.035	B S10
PtIFG_2986_A	92.521
PtIFG_1D11_A	93.5
NZPR1078	108.604	B S10
PtIFG_1165_a	112.715		T1=GO
PtTX2094	126.681	B S10
estPpINR_AS01C10-1_a	129.434		T1=GO
PtRIP_0958	134.969	B S10
group	LG-3
PbRAMS	0		T1=GO
PtIPST_pLP2	2.472
PtIFG_1D9_2	3.706
PtIFG_2145_76	9.127		T1=GO
estPtIFG_8781_a	11.602		T1=GO
PtTX2164	19.073	B S10
PtRIP_0134	21.5	B S10
PtSIFG_1166	23.474	B S10	U	T1=GO
estPtIFG_2889_a	24.026		T1=GO
PtSIFG_4245	27.704	B S10	U
PtIFG_2718_1	31.32		T1=GO
PtIFG_2988_21	33.871
PtSIFG_4438	33.925	B S10	U
PtSIFG_0437	38.236	B S10	U	T1=GO
PtSIFG_4378	39.379	B S10	U	T1=GO
estPtIFG_C4H-1_a	46.139		T1=GO
estPtNCS_22B8_a	46.289		T1=GO
PtIFG_2090_2	48.488		T1=GO
estPtIFG_8612_a	51.385		T1=GO
PtIFG_1636_54	54.21		T1=GO
PtIFG_1918_3	54.668		T1=GO
PtRIP_0126	58.445	B S10
PtSIFG_0594	59.321	B S10	U
PtSIFG_0740	60.599	B S10	U	T1=GO
PtSIFG_0640	62.496	B S10	U	T1=GO
PtIFG_2745_1	62.8
PtSIFG_0625	64.369	B S10	U	T1=GO
NZPR0473	72.829	B S10
PtIFG_2718_3	73.405		T1=GO
PpSIFG_3145	77.773	B S10	U
SsrPt_ctg7141	79.151	B S10	U
NZPR0826	80.457	B S10
PtTX2146	81.283	B S10
estPtNCS_22C5_a	82.478		T1=GO
PtIFG_2588_1	85.329		T1=GO
PtTX3120	87.422	B S10
PtIFG_138_B	93.597		T1=GO
estPtIFG_8500_a	95.691
PtTX3020	98.33	B S10
estPmaLU_SB49_a	100.019
PtIFG_975_3	107.625
PtIFG_2897_d	107.758
PtIFG_2068_A	111.096		T1=GO
PtTX4228	112.89	B S10
PtIFG_2145_1	114.054		T1=GO
PtTX3105	115.941	B S10
PtSIFG_0167	116.546	B S10	U
estPtIFG_1934_a	118.994		T1=GO
PtIFG_2006_C	119.343		T1=GO
group	LG-4
PtIFG_975_4	0
PtRIP_1077	1.688	B S10
PtRIP_0376	3.653	B S10
PtIFG_2145_3	5.808		T1=GO
NZPR0269	15.526	B S10
estPtIFG_9157_a	20.457		T1=GO
PtIFG_2113_1	25.304		T1=GO
PtRIP_0791	28.021	B S10
PtIFG_2530_A	39.257		T1=GO
PtIFG_2564_B	53.553		T1=GO
estPtIFG_2166_a	64.184		T1=GO
estPtNCS_6C5A_a	70.1		T1=GO
PtIFG_2718_2	76.39		T1=GO
PtIFG_1A2_C	81.326
estPtNCS_6C12A_a	81.335		T1=GO
estPtIFG_8429_a	91.601		T1=GO
NZPR0413	92.438	B S10
NZPR0947	95.665	B S10
estPtIFG_8887_a	105.63		T1=GO
PtAGP	108.047		T1=GO
PtNCS_3H6z5_A	108.876
PrCHS1	110.089		T1=GO
estPtIFG_8738_a	111.507		T1=GO
PstASU_APX	111.92		T1=GO
estPtNCS_2N7G_a	112.854		T1=GO
PtIFG_1636_2	116.476		T1=GO
PtSIFG_4458	117.962	B S10	U	T1=GO
estPtIFG_8898_a	127.978		T1=GO
PtIFG_2220_B	129.564		T1=GO
PtTX3027	131.039	B S10
group	LG-5
PtIFG_2963_3	0
PtSIFG_0168	4.94	B S10	U
PtTX4147	7.687	B S10
PtNCS_PtaAGP6	9.041
PtRIP_0496	18.348	B S10
PtRIP_0630	21.15	B S10
PtSIFG_1212	23.513	B S10	U
PtIFG_2090_4	27.747		T1=GO
estPtIFG_8471_a	33.704
PtTX3107	34.829	B S10
PtTX2093	35.693	B S10
PtTX3_lp3-1	36.035		T1=GO
PtSIFG_0186	37.387	B S10	U	T1=GO
PtSIFG_4249	38.12	B S10	U
PtRIP_0067	41.951	B S10
PtTX3029	44.581	B S10
PtIFG_2933_12	45.396
PtTX4214	48.531	B S10
estPtIFG_8837_a	49.542		T1=GO
estPtIFG_0893_a	50.472		T1=GO
estPtIFG_9092_a	52.097		T1=GO
NZPR0206	54.407	B S10
PtIFG_2022_A	54.729		T1=GO
PtTX4058	55.519	B S10
PrMADS3	56.672		T1=GO
NZPR0440	57.026	B S10
NZPR0300	57.03	B S10
PtSIFG_0715	57.04	B S10	U
PsyGPD	57.966		T1=GO
PtTX3049	71.194	B S10
PtIFG_2782_2	79.559
PtIFG_1454_A	82.468
estPtIFG_9008_a	82.618		T1=GO
PtSIFG_1055	83.505	B S10	U
estPtIFG_1454_a	85.268
estPtNCS_22C8_a	86.494		T1=GO
estPtIFG_1955_a	89.995
PtIFG_2220_A	90.008		T1=GO
PtRIP_0627	93.066	B S10
PtRIP_0814	93.536	B S10
PtIFG_2574_c	100.54		T1=GO
PtTX3097	101.719	B S10
PtIFG_138_A	102.864		T1=GO
PtSIFG_1318	105.18	B S10	U	T1=GO
PtIFG_2574_2	107.715		T1=GO
PtIFG_3026_A	107.887
PtIFG_2295_2	111.022		T1=GO
group	LG-6
estPtIFG_2358_a	0
estPmaLU_SB12_a	9.514		T1=GO
PtTX3055	12.119	B S10
estPtNCS_23C5_a	16.573		T1=GO
estPtIFG_8647_a	22.917		T1=GO
estPtIFG_8531_a	25.905		T1=GO
PtIFG_2802_3	28.399
PtRIP_0609	40.888	B S10
PtIFG_2291_A	41.308		T1=GO
PtRIP_0619	45.598	B S10
PtMTU_lpPAL	52.572		T1=GO
PtIFG_1918_A	54.214		T1=GO
PtTX4137	67.27	B S10
PtSIFG_0635	68.598	B S10	U
NZPR0290	68.678	B S10
PtRIP_0990	69.533	B S10
estPtIFG_1950_a	70.279		T1=GO
PpSIFG_3147	70.737	B S10	U
PtIFG_2723_Aa	76.608
estPtIFG_739_a	86.228		T1=GO
PtIFG_2090_1	87.878		T1=GO
NZPR0116	88.093	B S10
estPtIFG_9044_a	88.923		T1=GO
PtTX4062	90.353	B S10
PtSIFG_4315	97.075	B S10	U
estPtIFG_8702_a	97.149		T1=GO
PtLP15	100.603		T1=GO
PtIFG_4D4_A	102.178
estPtNCS_CCoAOMT_a	103.278		T1=GO
PtRIP_0960	108.022	B S10
PtIFG_606_1	108.727		T1=GO
PtTX3045	113.373	B S10
PtIFG_2009_A	119.111
group	LG-7
estPtIFG_149_a	0		T1=GO
PpSIFG_3129	9.317	B S10	U	T1=GO
NZPR0917	14.491	B S10
NZPR1702	15.467	B S10
PtTX4090	22.383	B S10
PtTX3011	26.559	B S10
PtTX3019	42.596	B S10
PtIFG_1916_2	59.964		T1=GO
estPtIFG_4CL_a	60.368		T1=GO
PtSIFG_4233	60.743	B S10	U	T1=GO
estPtIFG_9151_a	60.835		T1=GO
PtRIP_0066	62.073	B S10
NZPR0351	63.082	B S10
PtTX4112	64.486	B S10
PtNCS_p9myb1_21	64.722	T1=GO
PtTX4056	66.33	B S10
PtIFG_1672_A	72.631
PtRIP_0032	74.252	B S10
PtIFG_2361_2	80.668		T1=GO
PsUME_S43_63	81.715
PtSIFG_1005	89.39	B S10	U
PtIFG_2413_B	100.541
PtRIP_0022	111.341	B S10
PtRIP_0103	113.155	B S10
PtSIFG_0203	121.844	B S10	U
PtIFG_149_A	128.523		T1=GO
estPtIFG_8886_a	129.114		T1=GO
group	LG-8
PtTX3114	0	B S10
PtNCS_HLH1	0.89		T1=GO
PtSIFG_4222	4.346	B S10	U
PtSIFG_1123	6.863	B S10	U
PtSIFG_0219	7.683	B S10	U	T1=GO
PtIFG_846	14.465		T1=GO
PtIFG_2957_A	21.991
PtSIFG_0652	22.756	B S10	U
PtNCS_1CA4G	26.118		T1=GO
estPtIFG_dhn-1	29.389
PtRIP_0789	45.867	B S10
PtTX3032	45.894	B S10
PtIFG_3008_1	47.399		T1=GO
PtIFG_719_A	50.383
estPtIFG_8732_a	54.908		T1=GO
PtRIP_0852	60.107	B S10
PtSIFG_1260	61.31	B S10	U
PtRIP_0683	61.505	B S10
PtIFG_1916_4	61.63		T1=GO
PtTX2091	61.874	B S10
PtSIFG_4213	64.452	B S10	U
PtIFG_1917_A	65.958		T1=GO
estPtIFG_9036_a	68.857		T1=GO
PtSIFG_0245	69.931	B S10	U	T1=GO
PtRIP_0841	70.821	B S10
PtRIP_0846	72.647	B S10
PtIFG_1599	74.089		T1=GO
PtTX4093	75.954	B S10
PtIFG_2568_A	90.898		T1=GO
estPtIFG_2781_a	94.721
PtSIFG_0440	96.726	B S10	U
PtIFG_616	109.751
PtSIFG_0587	111.443	B S10	U
estPtIFG_9113_a	115.623		T1=GO
PtSIFG_1262	116.156	B S10	U
PtRIP_0700	117.719	B S10
PtIFG_2738_B	118.708
PtSIFG_4446	119.258	B S10	U	T1=GO
PtIFG_2538_5	124.159		T1=GO
PtIFG_149_2	128.426		T1=GO
group	LG-9
PtSIFG_0166	0	B S10	U
estPtIFG_1956_a	7.128		T1=GO
PtIFG_2479_1	14.89
estPtIFG_9156_a	16.038		T1=GO
estPtIFG_9164_a	17.585		T1=GO
PtIFG_2323_A	27.758
PtSIFG_0629	30.537	B S10	U	T1=GO
PrE79	33.075
PtIFG_669	40.267		T1=GO
NZPR1004	46.604	B S10
PtIFG_1593_21	48.289
estPtIFG_624_a	53.145		T1=GO
PtSIFG_0408	58.024	B S10	U	T1=GO
PtSIFG_1062	59.475	B S10	U
PtTX4079	64.254	B S10
estPtIFG_2290_a	65.912		T1=GO
PtRIP_0388	69.062	B S10
PtIFG_459_1	70.5
PtIFG_1633_c	74.525		T1=GO
PtSIFG_1190	75.897	B S10	U
estPtIFG_500_a	77.34		T1=GO
SsrPt_ctg7444	84.839	B S10	U
PtSIFG_4472	88.581	B S10	U	T1=GO
PtTX2123	105.647	B S10
PtTX3081	108.128	B S10
PtNCS_ptCadA	108.96		T1=GO
estPtIFG_8415_a	110.084
PtIFG_2899_A	115.974		T1=GO
PtTX3037	125.102	B S10
estPtIFG_8725_a	125.143		T1=GO
group	LG-10
PtSIFG_0745	0	B S10	U
PtSIFG_0551	6.044	B S10	U	T1=GO
PtIFG_1869_2	6.246		T1=GO
PtSIFG_0349	11.318	B S10	U
PtIFG_1889_1	14.381		T1=GO
estPtIFG_8580_a	16.975		T1=GO
PtRIP_0305	24.983	B S10
PtIFG_503_A	26.222		T1=GO
estPtIFG_C4H-2_a	26.371		T1=GO
PtRIP_1035	28.817	B S10
PtSIFG_0209	30.118	B S10	U
PtIFG_2145_28	31.327		T1=GO
PtRIP_0171	35.698	B S10
PtIFG_1918_f	37.263		T1=GO
PtSIFG_4394	42.566	B S10	U
PtTX3047	43.796	B S10
PtRIP_0647	43.854	B S10
PtRIP_0135	46.639	B S10
PtIFG_1635_A	48.21		T1=GO
estPtIFG_1643_a	61.194
PtTX4092	62.707	B S10
PtRIP_0165	63.41	B S10
PtRIP_0621	63.42	B S10
PtRIP_1037	72.044	B S10
SsrPt_ctg946	78.868	B S10	U
NZPR0458	79.978	B S10
PitaIFG_2020_1	96.765	T1=GO
PitaIFG_2361_1	102.267	T1=GO
PitaIFG_1A7_6	112.358	T1=GO
PtRIP_0255	117.926	B S10
group	LG-11
PtRIP_0287	0	B S10
estPtIFG_SAHH_a	0.353		S7	T1=GO
estPpINR_RN01G04_a	2.321		S7	T1=GO
PtIFG_2615_1	6.599
PtTX3052	7.245	B S10
PtIFG_1588_A	8.144
PtSIFG_4415	8.267	B S10	U	T1=GO
PtIFG_2986_B	9.472
PtSIFG_1113	12.587	B S10	U
estPtNCS_6N3C_a	15.753		T1=GO
estPtIFG_9076_a	15.945		T1=GO
PtIFG_2086_2	17.544		T1=GO
PtRIP_0263	30.256	B S10
PtSIFG_4493	30.952	B S10	U
PtIFG_2969_1	32.285
PtTX3063	34.616	B S10		T1=GO
estPtIFG_2615_a	36.929
PtTX3001	38.018	B S10
PtSIFG_0592	43.472	B S10	U	T1=GO
PtSIFG_4282	46.453	B S10	U
PtIFG_1916_1	47.867		T1=GO
NZPR0599	50.478	B S10
PtSIFG_0564	51.714	B S10	U	T1=GO
PtIFG_2963_1	52.499
PtTX4215	53.464	B S10
PtRIP_0560	67.157	B S10
PtIFG_719_3	67.575
PtIFG_653_3	80.142		T1=GO
PtSIFG_1018	84.411	B S10	U	T1=GO
estPtIFG_1750_a	85.663		T1=GO
estPtIFG_COMT-2_a	88.78		T1=GO
PtRIP_0106	89.52	B S10
PtTX3117	91.596	B S10
PtIFG_2197_1	95.119
group	LG-12
PtSIFG_4447	0	B S10	U	T1=GO
PtRIP_1023	2.638	B S10
PtRIP_9138	3.445	B S10
PtSIFG_0424	6.452	B S10	U
PtRIP_0117	8.666	B S10
PtRIP_0860	14.153	B S10
PtSIFG_0237	20.299	B S10	U	T1=GO
PtSIFG_4304	23.92	B S10	U
PtSIFG_0596	26.252	B S10	U
PtRIP_0905	31.525	B S10
PtTX3013	38.912	B S10
estPtIFG_8542_a	41.441
PtRIP_1036	51.825	B S10
PtIFG_2723_1	60.966
PtSIFG_0126	61.744	B S10	U	T1=GO
estPtIFG_674_a	62.299		T1=GO
estPtIFG_8565_a	72.238		T1=GO
NZPR0102c	73.167	B S10
PtSIFG_0174	81.292	B S10	U
PtSIFG_1065	81.325	B S10	U
estPtIFG_SB32b_a	85.345		T1=GO
PtIFG_3012_2	86.681		T1=GO
PtIFG_653_2	88.995		T1=GO
NZPR0274	92.077	B S10
PtSIFG_0561	93.113	B S10	U
PtTX2080	96.71	B S10 S10
[Chart Options]
Version=21
[Page Setup]
PageSize=3
PageOrientation=1
CustomWidth=19400
CustomHeight=33000
LeftMargin=200
RightMargin=200
TopMargin=200
BottomMargin=200
[Title&Footer]
ChartTitle=
TitleMethod=0
TitleFontName=Arial
TitleFontSize=16
TitleFontStyle=B
TitleBottom=500
FooterMethod=0
FooterFontName=Arial
FooterFontSize=8
FooterFontStyle=B
[Page layout]
NamesFontName=Arial
NamesFontSize=14
NamesFontStyle=B
NamesBottom=0
MultipleBars=1
ChromSpacing=600
ChromWidthMethod=0
FixChromWidth=7000
InsideLeftMargin=0
InsideRightMargin=0
InsideTopMargin=0
InsideBottomMargin=0
[Homologs]
ShowHomologs=1
HomAuto=0
HomUse=0
HomFirst=0
HomCharNum=0
HomIgnCase=0
HilightStyle=0
HilightFontStyle=
HilightSize=1
HilightFontSize=10
HilightColor=1
HilightColorMethod=0
HilightColorNum=2
ConnMethod=1
ConnSelf=0
ConnSelfRight=0
ConnSelfWidth=400
ConnDotSize=150
ConnColor=1
ConnLineStyle=1
ConnLineBold=0
ConnColorMethod=0
[Bars]
BarPosAligned=1
BarCentered=0
BarTops=1000
FixedScale=1
MaxBarLength=12000
MM100perCM=125
VertShiftUnits=1
BarWidth=300
IndBold=0
IndCol=1
IndicatorWidth=500
RoundTips=1
SplitMapCM=0
[Loci]
LocusFontName=Arial
LocusFontSize=9
LocusFontStyle=
PositionMethod=4
PositionTicks=20
LocusNamePosition=1
LociPerLine=1
ShowTexts=1
TextStyle=0
Decimals=1
[QTLs&Graphs]
QTLFontName=Arial
QTLFontSize=10
QTLFontStyle=
QTLBarWidth=300
QTLEnds=1
QTLPosition=1
YaxisFontName=Arial
YaxisFontSize=8
YaxisFontStyle=
YaxisFixedLength=1
YaxisLength=5000
YaxisMMperUnit= 2.00000000000000E+0002
RoundGraphPoints=1
SymbolSize=200
ShowLegend=1
LegendFontName=Arial
LegendFontSize=10
LegendFontStyle=
[Colors&Lines]
LineWidth=30
BoldLineWidth=50
Transparent=1
MaxColor=14
16777215
0
255
32768
8388608
65535
16711935
65280
128
16776960
32896
33023
8388736
16711808
16711680
